# Supplementary material for: Distinct ventral tegmental area neuronal ensembles are indispensable for reward-driven approach and stress-driven avoidance behaviors
Source: Nat Commun. 2025 Apr 2;16:3147. doi: 10.1038/s41467-025-58384-3 (PMC11965480; doi:10.1038/s41467-025-58384-3)
Supplement: Supplementary file 3 — Supplementary Data 1 [file 41467_2025_58384_MOESM3_ESM.xlsx]

## Sheet: Fig1
	single exposure place preference/avoidance						open field test						1h fat binge
														Fat intake (g)					Fat intake (g)
	Fig 1B	time in compartment (s)		Fig 1C	time in compartment (s)		Fig 1F	time in center (s)		Fig 1G	time in center (s)		Fig 1I	Baseline	Test	Post-Test		Fig 1J	Baseline	Test	Post-Test
	vehicle-paired	510.4		control-paired	541		vehicle	34.72		control	21.64		vehicle	0.26	0.28	0.18		control	0.18	0.37	0.33
	vehicle-paired	412.72		control-paired	427.6		vehicle	44.2		control	22.4		vehicle	0.18	0.23	0.24		control	0.38	0.32	0.33
	vehicle-paired	366.68		control-paired	603.32		vehicle	19.04		control	53.36		vehicle	0.21	0.15	0.18		control	0.31	0.29	0.27
	vehicle-paired	374		control-paired	532.2		vehicle	25.64		control	23.96		vehicle	0.21	0.17	0.18		control	0.27	0.33	0.22
	vehicle-paired	363.2		control-paired	401.88		vehicle	20.6		control	42.6		vehicle	0.2	0.13	0.21		control	0.22	0.35	0.28
	vehicle-paired	425		control-paired	462.8		vehicle	39.36		control	40.28		vehicle	0.15	0.22	0.11		control	0.17	0.3	0.26
	vehicle-paired	502.72		control-paired	471.04		vehicle	20.04		control	30.48		vehicle	0.27	0.17	0.1		control	0.17	0.12	0.31
	vehicle-paired	313.12		control-paired	390.68		vehicle	9.44		control	28.92		vehicle	0.16	0.19	0.21		control	0.27	0.2	0.15
	vehicle-paired	339.76		control-paired	555.72		vehicle	7		control	31.48		vehicle	0.18	0.27	0.31		control	0.17	0.16	0.29
	vehicle-paired	441.48		control-paired	525.68		vehicle	36.24		control	25.44		vehicle	0.25	0.31	0.35		control	0.19	0.23	0.17
	vehicle-paired	484.24		stress-paired	367.28		vehicle	27.68		control	26.6		vehicle	0.09	0.12	0.15		stress	0.4	0.3	0.42
	vehicle-paired	372.48		stress-paired	415.12		vehicle	9.88		control	19.28		vehicle	0.26	0.22	0.31		stress	0.17	0.11	0.12
	vehicle-paired	338.36		stress-paired	342.4		vehicle	19.04		stress	17.88		DAMGO	0.27	0.32	0.16		stress	0.19	0.17	0.18
	vehicle-paired	433.88		stress-paired	375.84		vehicle	26.08		stress	16.04		DAMGO	0.17	0.4	0.44		stress	0.16	0.24	0.33
	vehicle-paired	327.84		stress-paired	516.28		DAMGO	40.76		stress	11.36		DAMGO	0.19	0.15	0.22		stress	0.2	0.13	0.18
	vehicle-paired	323.44		stress-paired	352.56		DAMGO	40.72		stress	7.4		DAMGO	0.19	0.29	0.16		stress	0.25	0.13	0.32
	DAMGO-paired	369.72		stress-paired	348.12		DAMGO	43.2		stress	16.64		DAMGO	0.2	0.28	0.13		stress	0.19	0.1	0.32
	DAMGO-paired	468.12		stress-paired	497.4		DAMGO	49.56		stress	26.4		DAMGO	0.34	0.24	0.11		stress	0.13	0.02	0.23
	DAMGO-paired	524.96		stress-paired	350.44		DAMGO	67.44		stress	49.92		DAMGO	0.18	0.2	0.15		stress	0.2	0.02	0.23
	DAMGO-paired	563.56		stress-paired	327.08		DAMGO	35.52		stress	7.68		DAMGO	0.28	0.26	0.23		stress	0.17	0.04	0.18
	DAMGO-paired	520.68					DAMGO	51.48		stress	14.6		DAMGO	0.35	0.4	0.33
	DAMGO-paired	459.08					DAMGO	7.76		stress	20.52		DAMGO	0.2	0.42	0.18
	DAMGO-paired	354.92					DAMGO	11.12		stress	16.36		DAMGO	0.34	0.49	0.2
	DAMGO-paired	606.36					DAMGO	71.88		stress	14.4		DAMGO	0.11	0.34	0.22
	DAMGO-paired	485.44					DAMGO	37.08					DAMGO	0.1	0.28	0.13
	DAMGO-paired	345.6					DAMGO	34.16
	DAMGO-paired	393.24					DAMGO	41.16
	DAMGO-paired	471					DAMGO	23
	DAMGO-paired	575.72
	DAMGO-paired	449
	DAMGO-paired	636.64
	DAMGO-paired	454.92

## Sheet: Fig2
	Fos density			ensemble cell type composition							ensemble overlap - specificity
					co-labelled Fos-positive cells
	Fig 2C	(#Fos+ / 0.1 mm^2)		Fig 2E	TH+	vgat+/TH+	vgat+/TH-	vglut2+/TH+	vglut2+/TH-		Fig 2H	Fos+tdTom+ / tdTom+ (%)
	DAMGO	510.4		VTADAMGO	49.8133	0	8.17	9.83	17.3		DAMGO/stress	27.78
	DAMGO	412.72		VTADAMGO	57.4074	2.28	7.2	9.5	19.35		DAMGO/stress	11.11
	DAMGO	366.68		VTADAMGO	48.3163	1.94	3.63	2.38	21.54		DAMGO/stress	18.18
	DAMGO	374		VTADAMGO	43.8881	0.98	16.09	5.83	15.02		DAMGO/stress	9.52
	DAMGO	363.2		VTADAMGO		0	3.84	4.56	20.16		DAMGO/stress	12.9
	stress	425		VTADAMGO		5	21.67	6.11	9.05		DAMGO/stress	17.02
	stress	502.72		VTASTRESS	52.05	0	15.53	13.82	11.38		stress/DAMGO	13.64
	stress	313.12		VTASTRESS	53.54	0	16.39	16.67	1.39		stress/DAMGO	17.24
	stress	339.76		VTASTRESS	47.14	0	4.17	15.15	3.03		stress/DAMGO	14.29
	stress	441.48		VTASTRESS	47.9	0	0	11.46	13.54		stress/DAMGO	5.71
				VTASTRESS		0	1.38	4.03	8.06		stress/DAMGO	2.5
				VTASTRESS				11.21	0.93		stress/DAMGO	17.39
				VTASTRESS				8.04	12.5		DAMGO/DAMGO	60
											DAMGO/DAMGO	50.65
											DAMGO/DAMGO	66.67
											DAMGO/DAMGO	57.14
											DAMGO/DAMGO	61.54
											DAMGO/DAMGO	60
											stress/stress	53.33
											stress/stress	43.33
											stress/stress	57.14
											stress/stress	59.57
											stress/stress	52.38
											stress/stress	44.83

## Sheet: Fig3
	food reward df/f0								foot shock df/f0
		df/f0				df/f0				df/f0				df/f0
	Fig 3C	AVG	SEM		Fig 3D	Baseline	Onset		Fig 3E	AVG	SEM		Fig 3F	Baseline	Onset
	VTADAMGO	0	0		VTADAMGO	-0.00320114	0.0169778		VTADAMGO	0	0		VTADAMGO	0.00724923	0.0155315
	VTADAMGO	0.000536777	0.00138998		VTADAMGO	0.0704211	0.319987		VTADAMGO	-0.00291262	0.000655969		VTADAMGO	0.0025615	0.121451
	VTADAMGO	0.00138654	0.00302843		VTADAMGO	0.0114546	0.174751		VTADAMGO	-0.00576732	0.00166188		VTADAMGO	-0.0138627	0.159144
	VTADAMGO	0.0024833	0.00502327		VTADAMGO	0.0795642	0.191373		VTADAMGO	-0.00818716	0.0030209		VTADAMGO	0.0245543	0.536778
	VTADAMGO	0.00368668	0.00732562		VTADAMGO	-0.0165283	0.0145871		VTADAMGO	-0.00991593	0.00471566		VTADAMGO	0.0275456	0.354678
	VTADAMGO	0.00476976	0.00968049		VTADAMGO	-0.0240563	0.0764374		VTADAMGO	-0.0107727	0.00654925		VTADAMGO	-0.00950993	0.216355
	VTADAMGO	0.00564317	0.0119178		VTASTRESS	-0.0175275	-0.0875114		VTADAMGO	-0.0106957	0.00813815		VTASTRESS	-0.0657394	0.985751
	VTADAMGO	0.0061264	0.0136578		VTASTRESS	-0.0218246	-0.00949892		VTADAMGO	-0.00970809	0.00745687		VTASTRESS	-0.016647	0.2515
	VTADAMGO	0.00608385	0.01456		VTASTRESS	0.00114217	-0.00519407		VTADAMGO	-0.00794554	0.00307912		VTASTRESS	-0.000361701	0.673282
	VTADAMGO	0.00533157	0.0142948		VTASTRESS	0.0585847	-0.0305478		VTADAMGO	-0.00568646	0.00239631		VTASTRESS	0.00495331	0.154981
	VTADAMGO	0.00392801	0.0129063		VTASTRESS	-0.0289908	-0.0316415		VTADAMGO	-0.0033	0.00779174		VTASTRESS	0.0280769	1.15016
	VTADAMGO	0.00216922	0.0109284		VTASTRESS	0.0897557	0.26549		VTADAMGO	-0.00108652	0.0124522		VTASTRESS	0.0204491	0.339999
	VTADAMGO	0.000461005	0.00893195						VTADAMGO	0.000623203	0.0157924		VTASTRESS	-0.0923954	1.54208
	VTADAMGO	-0.000845067	0.00743245						VTADAMGO	0.00157957	0.0173743
	VTADAMGO	-0.00136273	0.00691291						VTADAMGO	0.00161037	0.0169774
	VTADAMGO	-0.00090497	0.00753188						VTADAMGO	0.000756453	0.0147293
	VTADAMGO	0.000414594	0.00923834						VTADAMGO	-0.000824675	0.0110457
	VTADAMGO	0.00207228	0.0115125						VTADAMGO	-0.00289348	0.00644145
	VTADAMGO	0.00346535	0.013679						VTADAMGO	-0.00521681	0.00144155
	VTADAMGO	0.0041023	0.0152304						VTADAMGO	-0.00758588	0.00345655
	VTADAMGO	0.00359511	0.0156956						VTADAMGO	-0.00981717	0.00742804
	VTADAMGO	0.00182317	0.0149878						VTADAMGO	-0.0117532	0.0091658
	VTADAMGO	-0.000942598	0.0133588						VTADAMGO	-0.013339	0.00945769
	VTADAMGO	-0.00397105	0.0113271						VTADAMGO	-0.0144529	0.00939321
	VTADAMGO	-0.00634264	0.00949073						VTADAMGO	-0.0149593	0.00920433
	VTADAMGO	-0.00739011	0.00824637						VTADAMGO	-0.0148017	0.00894141
	VTADAMGO	-0.00676982	0.00792877						VTADAMGO	-0.0139991	0.00863342
	VTADAMGO	-0.00445911	0.00888912						VTADAMGO	-0.0126479	0.00825032
	VTADAMGO	-0.000921744	0.0111969						VTADAMGO	-0.0108841	0.00774605
	VTADAMGO	0.00310007	0.0144728						VTADAMGO	-0.00891442	0.00678751
	VTADAMGO	0.00665203	0.0176109						VTADAMGO	-0.00701599	0.00467541
	VTADAMGO	0.00911686	0.0195856						VTADAMGO	-0.00547879	0.00206321
	VTADAMGO	0.010157	0.0198757						VTADAMGO	-0.00443904	5.51995e-05
	VTADAMGO	0.00972179	0.0185993						VTADAMGO	-0.00397257	0.00135468
	VTADAMGO	0.00797717	0.0163961						VTADAMGO	-0.00395522	0.00202455
	VTADAMGO	0.00548825	0.0142316						VTADAMGO	-0.00416075	0.00244882
	VTADAMGO	0.00279905	0.0123967						VTADAMGO	-0.00425351	0.00321208
	VTADAMGO	0.000519496	0.0109388						VTADAMGO	-0.00397378	0.00471889
	VTADAMGO	-0.00122419	0.00966237						VTADAMGO	-0.00318975	0.00710443
	VTADAMGO	-0.00233275	0.00849448						VTADAMGO	-0.00195949	0.0101337
	VTADAMGO	-0.00293502	0.00742922						VTADAMGO	-0.000377516	0.0134988
	VTADAMGO	-0.00318888	0.00643462						VTADAMGO	0.0013431	0.0167218
	VTADAMGO	-0.00344469	0.00534423						VTADAMGO	0.00292587	0.0192563
	VTADAMGO	-0.00378549	0.00420272						VTADAMGO	0.00406902	0.0205994
	VTADAMGO	-0.00435001	0.00302136						VTADAMGO	0.00450076	0.0203617
	VTADAMGO	-0.00500539	0.00204637						VTADAMGO	0.00410498	0.0184969
	VTADAMGO	-0.00583131	0.00140361						VTADAMGO	0.00288827	0.0151887
	VTADAMGO	-0.00664015	0.00135493						VTADAMGO	0.000989457	0.010862
	VTADAMGO	-0.00716494	0.00216651						VTADAMGO	-0.00124098	0.00630294
	VTADAMGO	-0.00710058	0.00385213						VTADAMGO	-0.00335857	0.00254478
	VTADAMGO	-0.0064676	0.00607287						VTADAMGO	-0.00494904	0.000373433
	VTADAMGO	-0.0052288	0.00856084						VTADAMGO	-0.0058141	0.000202466
	VTADAMGO	-0.00359796	0.0109009						VTADAMGO	-0.00591203	0.000412039
	VTADAMGO	-0.00170114	0.0129395						VTADAMGO	-0.00538918	0.00185637
	VTADAMGO	8.63981e-05	0.0143868						VTADAMGO	-0.00450114	0.00381562
	VTADAMGO	0.00148759	0.0150399						VTADAMGO	-0.00370845	0.00572498
	VTADAMGO	0.00228334	0.0148431						VTADAMGO	-0.00327318	0.00722173
	VTADAMGO	0.00250727	0.0139207						VTADAMGO	-0.00339152	0.00797763
	VTADAMGO	0.00212177	0.0122856						VTADAMGO	-0.00406015	0.007853
	VTADAMGO	0.00131944	0.0101979						VTADAMGO	-0.00515527	0.00687441
	VTADAMGO	0.000349354	0.00803211						VTADAMGO	-0.00643758	0.00524059
	VTADAMGO	-0.000308504	0.00650753						VTADAMGO	-0.00756781	0.00344028
	VTADAMGO	-0.000422276	0.00598937						VTADAMGO	-0.00825062	0.00192756
	VTADAMGO	3.90308e-05	0.00647035						VTADAMGO	-0.00835426	0.00102668
	VTADAMGO	0.000910175	0.0076748						VTADAMGO	-0.00781691	0.000921968
	VTADAMGO	0.00204331	0.00930286						VTADAMGO	-0.00675656	0.00160104
	VTADAMGO	0.00307885	0.0108207						VTADAMGO	-0.00530215	0.00308271
	VTADAMGO	0.00371806	0.0117079						VTADAMGO	-0.00365923	0.0053263
	VTADAMGO	0.00370427	0.0116504						VTADAMGO	-0.00212729	0.00795631
	VTADAMGO	0.00310399	0.0108412						VTADAMGO	-0.00091452	0.0105255
	VTADAMGO	0.00199346	0.00968682						VTADAMGO	-0.000131231	0.0125467
	VTADAMGO	0.000528504	0.00885559						VTADAMGO	0.000124203	0.0135515
	VTADAMGO	-0.00103009	0.00872575						VTADAMGO	-0.000167962	0.013229
	VTADAMGO	-0.00241057	0.00925152						VTADAMGO	-0.000952355	0.0116326
	VTADAMGO	-0.00336024	0.0103054						VTADAMGO	-0.00203563	0.0091627
	VTADAMGO	-0.003825	0.0117415						VTADAMGO	-0.00326356	0.00627917
	VTADAMGO	-0.00387065	0.0133779						VTADAMGO	-0.00445443	0.00347639
	VTADAMGO	-0.00352584	0.0151606						VTADAMGO	-0.00545421	0.00113422
	VTADAMGO	-0.00280171	0.0170125						VTADAMGO	-0.00612115	0.000520183
	VTADAMGO	-0.00189105	0.0187965						VTADAMGO	-0.00640437	0.00149989
	VTADAMGO	-0.000883554	0.0203963						VTADAMGO	-0.00635413	0.00197424
	VTADAMGO	0.000168527	0.0217441						VTADAMGO	-0.00601482	0.00205481
	VTADAMGO	0.00135673	0.0229139						VTADAMGO	-0.00545674	0.00184139
	VTADAMGO	0.00264486	0.0239669						VTADAMGO	-0.00467766	0.0013721
	VTADAMGO	0.00405015	0.0249443						VTADAMGO	-0.00374373	0.000796874
	VTADAMGO	0.00558335	0.0259811						VTADAMGO	-0.00269651	0.000112113
	VTADAMGO	0.00727069	0.0271555						VTADAMGO	-0.00159227	0.0010441
	VTADAMGO	0.00891591	0.0283454						VTADAMGO	-0.000485581	0.0031162
	VTADAMGO	0.0103337	0.0293728						VTADAMGO	0.000531823	0.00571775
	VTADAMGO	0.0112595	0.0299725						VTADAMGO	0.00138196	0.00821042
	VTADAMGO	0.0117737	0.0301842						VTADAMGO	0.00209849	0.0102794
	VTADAMGO	0.0118958	0.0300571						VTADAMGO	0.00274843	0.0118034
	VTADAMGO	0.0118493	0.0298121						VTADAMGO	0.00334172	0.0127091
	VTADAMGO	0.0118905	0.0297639						VTADAMGO	0.00382364	0.0129588
	VTADAMGO	0.0124984	0.0303542						VTADAMGO	0.00410652	0.0126049
	VTADAMGO	0.0138246	0.0317716						VTADAMGO	0.00406636	0.0117098
	VTADAMGO	0.0159227	0.0340729						VTADAMGO	0.00354121	0.0102658
	VTADAMGO	0.0184582	0.0369506						VTADAMGO	0.00240097	0.00826791
	VTADAMGO	0.0211884	0.0401847						VTADAMGO	0.000591423	0.00580511
	VTADAMGO	0.0236123	0.0432781						VTADAMGO	-0.00174135	0.00332003
	VTADAMGO	0.0253286	0.0457779						VTADAMGO	-0.00449894	0.00116182
	VTADAMGO	0.0260561	0.047374						VTADAMGO	-0.00742825	0.000473974
	VTADAMGO	0.0259516	0.0481531						VTADAMGO	-0.010286	0.00168843
	VTADAMGO	0.0252865	0.0483439						VTADAMGO	-0.0127594	0.00258453
	VTADAMGO	0.0245948	0.0483256						VTADAMGO	-0.0145769	0.00323571
	VTADAMGO	0.0241393	0.0481912						VTADAMGO	-0.015548	0.00365651
	VTADAMGO	0.0243539	0.0482309						VTADAMGO	-0.0156163	0.0038503
	VTADAMGO	0.0253352	0.0484871						VTADAMGO	-0.0147206	0.00378374
	VTADAMGO	0.0269528	0.0489688						VTADAMGO	-0.0129714	0.00350323
	VTADAMGO	0.0287983	0.0495825						VTADAMGO	-0.0105784	0.00299712
	VTADAMGO	0.0305817	0.0503377						VTADAMGO	-0.00779352	0.00222901
	VTADAMGO	0.0319186	0.0511474						VTADAMGO	-0.0048205	0.000861149
	VTADAMGO	0.0326678	0.0520344						VTADAMGO	-0.00182268	0.00182898
	VTADAMGO	0.0325381	0.0528252						VTADAMGO	0.000962549	0.00567802
	VTADAMGO	0.0316505	0.0537285						VTADAMGO	0.00327369	0.00932546
	VTADAMGO	0.0302157	0.0548869						VTADAMGO	0.0049043	0.0119337
	VTADAMGO	0.0285671	0.0563201						VTADAMGO	0.0056832	0.0131314
	VTADAMGO	0.0269263	0.0577396						VTADAMGO	0.00559933	0.0129553
	VTADAMGO	0.0257102	0.0589195						VTADAMGO	0.00478413	0.0117509
	VTADAMGO	0.025214	0.0596354						VTADAMGO	0.0036087	0.0102161
	VTADAMGO	0.0256794	0.0599063						VTADAMGO	0.00252872	0.00898539
	VTADAMGO	0.0270208	0.0597613						VTADAMGO	0.00197318	0.00845676
	VTADAMGO	0.0290549	0.0594763						VTADAMGO	0.00223666	0.00884593
	VTADAMGO	0.031531	0.0594457						VTADAMGO	0.00345631	0.0104511
	VTADAMGO	0.0341103	0.0600064						VTADAMGO	0.00551055	0.0134413
	VTADAMGO	0.0363173	0.0611679						VTADAMGO	0.00809185	0.0175351
	VTADAMGO	0.0378592	0.062688						VTADAMGO	0.0106292	0.0217363
	VTADAMGO	0.0386548	0.0643032						VTADAMGO	0.0125234	0.0248709
	VTADAMGO	0.0387672	0.0658077						VTADAMGO	0.0133203	0.0261416
	VTADAMGO	0.0382699	0.0669466						VTADAMGO	0.0127271	0.025125
	VTADAMGO	0.0372678	0.0675968						VTADAMGO	0.0107846	0.0221194
	VTADAMGO	0.0359242	0.0676729						VTADAMGO	0.00776988	0.0178734
	VTADAMGO	0.0344518	0.0672177						VTADAMGO	0.00414217	0.0134561
	VTADAMGO	0.0330084	0.0663205						VTADAMGO	0.000403554	0.00961909
	VTADAMGO	0.0317027	0.0650681						VTADAMGO	-0.00304954	0.00643671
	VTADAMGO	0.0307683	0.0636684						VTADAMGO	-0.00597632	0.00367439
	VTADAMGO	0.0304084	0.0624108						VTADAMGO	-0.00809836	0.00127265
	VTADAMGO	0.0306917	0.0613873						VTADAMGO	-0.00934381	0.000764104
	VTADAMGO	0.0314749	0.0606441						VTADAMGO	-0.00969677	0.00229515
	VTADAMGO	0.0327082	0.0602252						VTADAMGO	-0.00931176	0.00320762
	VTADAMGO	0.0342455	0.0601683						VTADAMGO	-0.00830661	0.00340685
	VTADAMGO	0.0359347	0.0605386						VTADAMGO	-0.00680795	0.00284735
	VTADAMGO	0.0374092	0.0611526						VTADAMGO	-0.00495435	0.00161317
	VTADAMGO	0.0385086	0.0618595						VTADAMGO	-0.00283677	0.000228823
	VTADAMGO	0.0391518	0.0625528						VTADAMGO	-0.000466993	0.00273966
	VTADAMGO	0.0393885	0.0630881						VTADAMGO	0.0021256	0.0060206
	VTADAMGO	0.039252	0.0633165						VTADAMGO	0.00488943	0.0100523
	VTADAMGO	0.0390009	0.0632654						VTADAMGO	0.00772668	0.0146088
	VTADAMGO	0.0387655	0.0629355						VTADAMGO	0.0105478	0.0194147
	VTADAMGO	0.0387932	0.0625055						VTADAMGO	0.0132148	0.0241357
	VTADAMGO	0.0390501	0.061985						VTADAMGO	0.0155735	0.0284148
	VTADAMGO	0.0395974	0.0615888						VTADAMGO	0.0173949	0.0318129
	VTADAMGO	0.0404474	0.0616166						VTADAMGO	0.0185947	0.0341122
	VTADAMGO	0.0416502	0.0623753						VTADAMGO	0.0191149	0.0352413
	VTADAMGO	0.042903	0.0636897						VTADAMGO	0.0190635	0.035379
	VTADAMGO	0.0440303	0.0652539						VTADAMGO	0.0185341	0.0346891
	VTADAMGO	0.0446889	0.0664675						VTADAMGO	0.0176516	0.0333556
	VTADAMGO	0.0448107	0.0669854						VTADAMGO	0.0165025	0.0315043
	VTADAMGO	0.0442193	0.0664485						VTADAMGO	0.0151114	0.0291633
	VTADAMGO	0.0429997	0.0649903						VTADAMGO	0.0133755	0.026198
	VTADAMGO	0.0413439	0.0629877						VTADAMGO	0.0113597	0.0227395
	VTADAMGO	0.0396844	0.0610136						VTADAMGO	0.00922	0.0191678
	VTADAMGO	0.0380987	0.059173						VTADAMGO	0.00724964	0.0160413
	VTADAMGO	0.0367508	0.0575727						VTADAMGO	0.0056695	0.0137203
	VTADAMGO	0.0355541	0.0560854						VTADAMGO	0.00466325	0.0123314
	VTADAMGO	0.0345664	0.0547337						VTADAMGO	0.00442325	0.011978
	VTADAMGO	0.0335645	0.053286						VTADAMGO	0.00500404	0.012623
	VTADAMGO	0.0324099	0.0516996						VTADAMGO	0.00626406	0.0141605
	VTADAMGO	0.0309772	0.0499144						VTADAMGO	0.00799415	0.01637
	VTADAMGO	0.0295246	0.0482241						VTADAMGO	0.00988252	0.0188716
	VTADAMGO	0.0282299	0.0468135						VTADAMGO	0.0115835	0.021151
	VTADAMGO	0.0274051	0.0458764						VTADAMGO	0.0127577	0.0227114
	VTADAMGO	0.0272184	0.0455595						VTADAMGO	0.0131619	0.0232077
	VTADAMGO	0.0279848	0.0462035						VTADAMGO	0.0127086	0.0225975
	VTADAMGO	0.0296	0.0477604						VTADAMGO	0.0115137	0.0211054
	VTADAMGO	0.0318387	0.050103						VTADAMGO	0.0097221	0.0189517
	VTADAMGO	0.0342971	0.0528595						VTADAMGO	0.00747266	0.0162164
	VTADAMGO	0.0367052	0.0556897						VTADAMGO	0.00494045	0.0130372
	VTADAMGO	0.0387483	0.0581269						VTADAMGO	0.0023357	0.00957046
	VTADAMGO	0.0402506	0.059828						VTADAMGO	-7.22929e-05	0.00615359
	VTADAMGO	0.041034	0.0605676						VTADAMGO	-0.00208037	0.00302662
	VTADAMGO	0.0411685	0.0604553						VTADAMGO	-0.00347026	0.000587934
	VTADAMGO	0.0407584	0.0596719						VTADAMGO	-0.00407092	0.000782818
	VTADAMGO	0.0399397	0.0584417						VTADAMGO	-0.00390957	0.000893553
	VTADAMGO	0.0388523	0.0569836						VTADAMGO	-0.00309495	0.000155197
	VTADAMGO	0.0378113	0.055709						VTADAMGO	-0.00184838	0.00196187
	VTADAMGO	0.0371266	0.0549436						VTADAMGO	-0.000295452	0.00424661
	VTADAMGO	0.0370524	0.0548605						VTADAMGO	0.00137726	0.00676067
	VTADAMGO	0.0375713	0.0553728						VTADAMGO	0.00300676	0.0092865
	VTADAMGO	0.0386575	0.0564493						VTADAMGO	0.00443783	0.0115751
	VTADAMGO	0.0401644	0.0579637						VTADAMGO	0.00559155	0.0134339
	VTADAMGO	0.0416575	0.059515						VTADAMGO	0.00645552	0.0147963
	VTADAMGO	0.0427022	0.0606897						VTADAMGO	0.00702547	0.0156029
	VTADAMGO	0.0429886	0.0612287						VTADAMGO	0.00725756	0.01578
	VTADAMGO	0.0424611	0.0610693						VTADAMGO	0.00711612	0.015295
	VTADAMGO	0.0412644	0.0602311						VTADAMGO	0.00657596	0.0141825
	VTADAMGO	0.0396914	0.0589751						VTADAMGO	0.00557738	0.012428
	VTADAMGO	0.0381595	0.0576894						VTADAMGO	0.00417844	0.0102158
	VTADAMGO	0.0371532	0.0569013						VTADAMGO	0.00263651	0.00796283
	VTADAMGO	0.0368592	0.0567362						VTADAMGO	0.00125865	0.00608742
	VTADAMGO	0.0372151	0.0570445						VTADAMGO	0.000296009	0.00483552
	VTADAMGO	0.0377669	0.0572801						VTADAMGO	-0.000197066	0.00422803
	VTADAMGO	0.0381591	0.0571239						VTADAMGO	-0.000252441	0.0042627
	VTADAMGO	0.0379504	0.0561652						VTADAMGO	-3.59837e-05	0.00480979
	VTADAMGO	0.0368404	0.054202						VTADAMGO	0.000260025	0.00567291
	VTADAMGO	0.0347828	0.0513433						VTADAMGO	0.000513959	0.00663528
	VTADAMGO	0.032224	0.0481789						VTADAMGO	0.000767639	0.00768082
	VTADAMGO	0.0296386	0.045206						VTADAMGO	0.0012234	0.0090264
	VTADAMGO	0.0275825	0.0429463						VTADAMGO	0.00210772	0.0109657
	VTADAMGO	0.02622	0.0415653						VTADAMGO	0.00356456	0.0136833
	VTADAMGO	0.0257293	0.0412826						VTADAMGO	0.00562632	0.0172256
	VTADAMGO	0.0258914	0.0418652						VTADAMGO	0.00822843	0.0214995
	VTADAMGO	0.026398	0.0428959						VTADAMGO	0.0110395	0.0260121
	VTADAMGO	0.0267901	0.0437638						VTADAMGO	0.0136299	0.0300426
	VTADAMGO	0.0268924	0.0441192						VTADAMGO	0.0154464	0.032689
	VTADAMGO	0.0265783	0.0436869						VTADAMGO	0.0161082	0.0333277
	VTADAMGO	0.0260119	0.0425103						VTADAMGO	0.0154195	0.0316805
	VTADAMGO	0.0252	0.0406388						VTADAMGO	0.0133997	0.0278177
	VTADAMGO	0.0244359	0.0386144						VTADAMGO	0.0103063	0.0222245
	VTADAMGO	0.0239196	0.0370841						VTADAMGO	0.00662787	0.0157737
	VTADAMGO	0.023795	0.0366447						VTADAMGO	0.00290312	0.0095449
	VTADAMGO	0.0239055	0.0372278						VTADAMGO	-0.000354692	0.00471039
	VTADAMGO	0.0242053	0.0384832						VTADAMGO	-0.00271283	0.00213025
	VTADAMGO	0.0244852	0.0398031						VTADAMGO	-0.00390351	0.00148961
	VTADAMGO	0.0247112	0.0407962						VTADAMGO	-0.00377747	0.00207635
	VTADAMGO	0.0245854	0.040985						VTADAMGO	-0.00242261	0.0034617
	VTADAMGO	0.0240469	0.040319						VTADAMGO	-0.000200432	0.00536308
	VTADAMGO	0.0230662	0.0388607						VTADAMGO	0.00250054	0.00764534
	VTADAMGO	0.021745	0.0368677						VTADAMGO	0.00514836	0.0101212
	VTADAMGO	0.019993	0.0344006						VTADAMGO	0.00728882	0.0124797
	VTADAMGO	0.0180536	0.0318475						VTADAMGO	0.00854872	0.0141784
	VTADAMGO	0.0161136	0.0295021						VTADAMGO	0.00886262	0.0149274
	VTADAMGO	0.0146449	0.0278279						VTADAMGO	0.00836618	0.0147706
	VTADAMGO	0.0139264	0.027093						VTADAMGO	0.00737986	0.014081
	VTADAMGO	0.0142199	0.0276541						VTADAMGO	0.00621205	0.0132781
	VTADAMGO	0.0156614	0.0297568						VTADAMGO	0.00520455	0.0127737
	VTADAMGO	0.018206	0.0334163						VTADAMGO	0.00455674	0.012759
	VTADAMGO	0.0214016	0.0380509						VTADAMGO	0.00440845	0.0132581
	VTADAMGO	0.0247222	0.0428567						VTADAMGO	0.00468197	0.0139661
	VTADAMGO	0.0276453	0.0471005						VTADAMGO	0.00522955	0.0145181
	VTADAMGO	0.0298569	0.0502664						VTADAMGO	0.00590799	0.0147893
	VTADAMGO	0.0312078	0.0521319						VTADAMGO	0.00654903	0.0147835
	VTADAMGO	0.0317171	0.0527504						VTADAMGO	0.00701131	0.0147133
	VTADAMGO	0.0316734	0.052582						VTADAMGO	0.00710954	0.0146639
	VTADAMGO	0.0314923	0.0522222						VTADAMGO	0.00678769	0.0146401
	VTADAMGO	0.0314519	0.0520497						VTADAMGO	0.00604143	0.0144498
	VTADAMGO	0.0316271	0.052169						VTADAMGO	0.00489733	0.013906
	VTADAMGO	0.0319802	0.0526346						VTADAMGO	0.00346475	0.0130195
	VTADAMGO	0.0323942	0.05333						VTADAMGO	0.0020464	0.0120422
	VTADAMGO	0.0326189	0.053994						VTADAMGO	0.00100955	0.0112587
	VTADAMGO	0.0323985	0.0543179						VTADAMGO	0.000628426	0.010906
	VTADAMGO	0.0316333	0.054194						VTADAMGO	0.00110541	0.0111509
	VTADAMGO	0.0304467	0.0537703						VTADAMGO	0.00245105	0.0120443
	VTADAMGO	0.0291835	0.0534415						VTADAMGO	0.00446312	0.0135651
	VTADAMGO	0.0281159	0.0534298						VTADAMGO	0.00682006	0.0156098
	VTADAMGO	0.027529	0.0541128						VTADAMGO	0.00906961	0.0178651
	VTADAMGO	0.0276609	0.0557451						VTADAMGO	0.0109152	0.0199913
	VTADAMGO	0.0285411	0.0583316						VTADAMGO	0.0121731	0.0216621
	VTADAMGO	0.0299163	0.0614901						VTADAMGO	0.0128177	0.0227488
	VTADAMGO	0.0315371	0.0648936						VTADAMGO	0.012902	0.0232078
	VTADAMGO	0.0330648	0.0680533						VTADAMGO	0.0126193	0.0231418
	VTADAMGO	0.0343964	0.0707064						VTADAMGO	0.0121774	0.0226749
	VTADAMGO	0.0352603	0.0723267						VTADAMGO	0.0118142	0.0219975
	VTADAMGO	0.0356429	0.072879						VTADAMGO	0.0115686	0.0212182
	VTADAMGO	0.0355706	0.0723977						VTADAMGO	0.0114454	0.0205075
	VTADAMGO	0.0352864	0.0712723						VTADAMGO	0.0113966	0.0200211
	VTADAMGO	0.0348021	0.0695755						VTADAMGO	0.0113573	0.0198024
	VTADAMGO	0.0342342	0.0675498						VTADAMGO	0.0112345	0.0196957
	VTADAMGO	0.0335198	0.0652733						VTADAMGO	0.0109547	0.0194221
	VTADAMGO	0.032808	0.0630769						VTADAMGO	0.0104837	0.0188132
	VTADAMGO	0.0320114	0.0609219						VTADAMGO	0.00983611	0.0178523
	VTADAMGO	0.0311553	0.0589651						VTADAMGO	0.00890381	0.0164814
	VTADAMGO	0.0302647	0.0572756						VTADAMGO	0.00773089	0.0149231
	VTADAMGO	0.0296076	0.0561468						VTADAMGO	0.00639373	0.0134825
	VTADAMGO	0.0292113	0.0555145						VTADAMGO	0.00512239	0.0124301
	VTADAMGO	0.0291303	0.0553139						VTADAMGO	0.00415945	0.0117242
	VTADAMGO	0.0292375	0.0553979						VTADAMGO	0.00369439	0.0112155
	VTADAMGO	0.029538	0.0557338						VTADAMGO	0.00387472	0.0108676
	VTADAMGO	0.0298679	0.0560689						VTADAMGO	0.00465273	0.0107841
	VTADAMGO	0.0300992	0.056318						VTADAMGO	0.00575074	0.0111172
	VTADAMGO	0.0300717	0.0563526						VTADAMGO	0.00675508	0.0118099
	VTADAMGO	0.0299585	0.0565181						VTADAMGO	0.00719304	0.0123035
	VTADAMGO	0.0298234	0.0569886						VTADAMGO	0.00681251	0.0121832
	VTADAMGO	0.0299382	0.0580647						VTADAMGO	0.00554091	0.0116263
	VTADAMGO	0.0303484	0.0597872						VTADAMGO	0.00352635	0.0110275
	VTADAMGO	0.0312943	0.0623082						VTADAMGO	0.00116229	0.0104659
	VTADAMGO	0.032764	0.0654021						VTADAMGO	-0.00105628	0.00978163
	VTADAMGO	0.0345652	0.0686929						VTADAMGO	-0.00271266	0.00883817
	VTADAMGO	0.036318	0.0716172						VTADAMGO	-0.00354792	0.0076998
	VTADAMGO	0.0377968	0.0739407						VTADAMGO	-0.00350884	0.00654638
	VTADAMGO	0.0387035	0.0753119						VTADAMGO	-0.00264885	0.00574603
	VTADAMGO	0.0389238	0.0755478						VTADAMGO	-0.00116627	0.00586147
	VTADAMGO	0.0382911	0.0745331						VTADAMGO	0.000696718	0.00744954
	VTADAMGO	0.0370342	0.072565						VTADAMGO	0.00270795	0.0103005
	VTADAMGO	0.0354742	0.0700687						VTADAMGO	0.00481481	0.0137207
	VTADAMGO	0.0339672	0.0674736						VTADAMGO	0.00693547	0.0171706
	VTADAMGO	0.0328165	0.0651638						VTADAMGO	0.009026	0.020402
	VTADAMGO	0.0322902	0.063511						VTADAMGO	0.0110118	0.0232905
	VTADAMGO	0.0324915	0.0627074						VTADAMGO	0.0127237	0.025569
	VTADAMGO	0.0333335	0.0626078						VTADAMGO	0.0140119	0.0270444
	VTADAMGO	0.0344416	0.0628204						VTADAMGO	0.0146709	0.0274295
	VTADAMGO	0.0354466	0.0629746						VTADAMGO	0.0145968	0.0266404
	VTADAMGO	0.0361272	0.0628706						VTADAMGO	0.0138447	0.0248878
	VTADAMGO	0.0363594	0.0623841						VTADAMGO	0.012663	0.0227372
	VTADAMGO	0.0360817	0.0613716						VTADAMGO	0.0112677	0.020641
	VTADAMGO	0.035385	0.0599203						VTADAMGO	0.00987231	0.0188813
	VTADAMGO	0.0345162	0.0582944						VTADAMGO	0.00859388	0.0174664
	VTADAMGO	0.033637	0.056551						VTADAMGO	0.00757747	0.0163795
	VTADAMGO	0.0327343	0.0546465						VTADAMGO	0.00673983	0.015465
	VTADAMGO	0.0316532	0.0524288						VTADAMGO	0.00600751	0.0147129
	VTADAMGO	0.0303053	0.0498667						VTADAMGO	0.00529663	0.0141538
	VTADAMGO	0.0284797	0.046774						VTADAMGO	0.00458247	0.0138556
	VTADAMGO	0.0260767	0.0430696						VTADAMGO	0.00381776	0.013834
	VTADAMGO	0.0230657	0.0387895						VTADAMGO	0.00300447	0.0140411
	VTADAMGO	0.0198094	0.0344854						VTADAMGO	0.00219943	0.0144007
	VTADAMGO	0.0167192	0.0306706						VTADAMGO	0.00159797	0.0148692
	VTADAMGO	0.0143306	0.027862						VTADAMGO	0.00139514	0.0154274
	VTADAMGO	0.0128862	0.0261792						VTADAMGO	0.00176705	0.0161042
	VTADAMGO	0.0126661	0.0257065						VTADAMGO	0.0027854	0.0169375
	VTADAMGO	0.0135253	0.026262						VTADAMGO	0.00448787	0.018006
	VTADAMGO	0.015303	0.0278268						VTADAMGO	0.00677182	0.0193316
	VTADAMGO	0.0173673	0.0300234						VTADAMGO	0.00946089	0.0209126
	VTADAMGO	0.0193671	0.0327011						VTADAMGO	0.0122026	0.0226333
	VTADAMGO	0.0209958	0.0354782						VTADAMGO	0.0147821	0.0244013
	VTADAMGO	0.0221354	0.0379781						VTADAMGO	0.016938	0.0260474
	VTADAMGO	0.0226711	0.0397677						VTADAMGO	0.018506	0.027415
	VTADAMGO	0.0229189	0.0410141						VTADAMGO	0.0193314	0.0282765
	VTADAMGO	0.0231122	0.0418892						VTADAMGO	0.0195007	0.0286262
	VTADAMGO	0.0237055	0.0428614						VTADAMGO	0.0191781	0.0285466
	VTADAMGO	0.0247891	0.0441015						VTADAMGO	0.0185678	0.0281702
	VTADAMGO	0.0265195	0.0459549						VTADAMGO	0.017859	0.0276295
	VTADAMGO	0.0288063	0.048445						VTADAMGO	0.0173008	0.027133
	VTADAMGO	0.0314655	0.0514998						VTADAMGO	0.0170496	0.0268465
	VTADAMGO	0.0340009	0.0545856						VTADAMGO	0.0172206	0.0269423
	VTADAMGO	0.0361331	0.0574203						VTADAMGO	0.0177972	0.0274761
	VTADAMGO	0.0374917	0.0595667						VTADAMGO	0.018745	0.0284771
	VTADAMGO	0.0381141	0.0609309						VTADAMGO	0.0199618	0.0298977
	VTADAMGO	0.0378943	0.0612161						VTADAMGO	0.0212546	0.0315485
	VTADAMGO	0.0369827	0.0604652						VTADAMGO	0.02239	0.0331542
	VTADAMGO	0.0356238	0.0589247						VTADAMGO	0.0232677	0.034501
	VTADAMGO	0.0342247	0.0570614						VTADAMGO	0.0238155	0.0353978
	VTADAMGO	0.0329188	0.0550632						VTADAMGO	0.0240992	0.035817
	VTADAMGO	0.0319112	0.0532829						VTADAMGO	0.0241755	0.0357824
	VTADAMGO	0.0312464	0.0519765						VTADAMGO	0.024132	0.0354389
	VTADAMGO	0.0310512	0.0514173						VTADAMGO	0.0241072	0.0350369
	VTADAMGO	0.0311686	0.0514824						VTADAMGO	0.0241987	0.0348224
	VTADAMGO	0.0314664	0.0520219						VTADAMGO	0.0243577	0.0349175
	VTADAMGO	0.0317846	0.0528204						VTADAMGO	0.0245006	0.0353095
	VTADAMGO	0.0321193	0.0537928						VTADAMGO	0.0244728	0.0357898
	VTADAMGO	0.0323378	0.054642						VTADAMGO	0.0241828	0.0361174
	VTADAMGO	0.0324384	0.05518						VTADAMGO	0.0234515	0.0358977
	VTADAMGO	0.0324558	0.0554029						VTADAMGO	0.0221721	0.0347959
	VTADAMGO	0.0326697	0.0555895						VTADAMGO	0.0204211	0.032808
	VTADAMGO	0.0332874	0.055994						VTADAMGO	0.0183346	0.030128
	VTADAMGO	0.0343691	0.0567659						VTADAMGO	0.0161077	0.0272211
	VTADAMGO	0.0359234	0.0580782						VTADAMGO	0.0139032	0.024644
	VTADAMGO	0.0379098	0.0600893						VTADAMGO	0.0118853	0.0229508
	VTADAMGO	0.0400945	0.0626291						VTADAMGO	0.0101716	0.0223471
	VTADAMGO	0.0421318	0.0653051						VTADAMGO	0.0087499	0.0225665
	VTADAMGO	0.0437327	0.0678354						VTADAMGO	0.00753956	0.0231995
	VTADAMGO	0.0448302	0.0700568						VTADAMGO	0.00649494	0.0239259
	VTADAMGO	0.0454613	0.0718951						VTADAMGO	0.00555788	0.0245446
	VTADAMGO	0.0456128	0.0731585						VTADAMGO	0.0047521	0.0249313
	VTADAMGO	0.0453991	0.0738628						VTADAMGO	0.00412435	0.0250505
	VTADAMGO	0.0449178	0.0740548						VTADAMGO	0.00372602	0.0248667
	VTADAMGO	0.0442607	0.0737982						VTADAMGO	0.00362076	0.0243917
	VTADAMGO	0.0433479	0.0729338						VTADAMGO	0.00378447	0.0236401
	VTADAMGO	0.0420311	0.0713634						VTADAMGO	0.00401977	0.0226128
	VTADAMGO	0.0402705	0.0691122						VTADAMGO	0.00419422	0.0213992
	VTADAMGO	0.0381861	0.0663877						VTADAMGO	0.00418707	0.0201123
	VTADAMGO	0.0358889	0.0633261						VTADAMGO	0.00404204	0.0189409
	VTADAMGO	0.0336867	0.0602737						VTADAMGO	0.00380935	0.0180917
	VTADAMGO	0.0318426	0.0575526						VTADAMGO	0.00366364	0.0177295
	VTADAMGO	0.0308161	0.0556565						VTADAMGO	0.00378398	0.017937
	VTADAMGO	0.0306376	0.0545653						VTADAMGO	0.00439465	0.0187157
	VTADAMGO	0.0311896	0.0542091						VTADAMGO	0.00543291	0.0198781
	VTADAMGO	0.0321975	0.0544081						VTADAMGO	0.00673945	0.0211948
	VTADAMGO	0.0334777	0.0550406						VTADAMGO	0.00809507	0.0223682
	VTADAMGO	0.0347012	0.0558008						VTADAMGO	0.0092623	0.023156
	VTADAMGO	0.0357348	0.056501						VTADAMGO	0.0100194	0.023402
	VTADAMGO	0.0364436	0.056983						VTADAMGO	0.0102866	0.0231189
	VTADAMGO	0.037016	0.0574414						VTADAMGO	0.0101589	0.0224802
	VTADAMGO	0.037501	0.0578979						VTADAMGO	0.00991062	0.0217861
	VTADAMGO	0.037967	0.0584438						VTADAMGO	0.00978504	0.0213116
	VTADAMGO	0.038432	0.0591441						VTADAMGO	0.00996854	0.0212629
	VTADAMGO	0.0390285	0.0601959						VTADAMGO	0.0105439	0.0216846
	VTADAMGO	0.0397228	0.0615518						VTADAMGO	0.0115316	0.0225489
	VTADAMGO	0.0404921	0.0630832						VTADAMGO	0.0128458	0.0237666
	VTADAMGO	0.0410163	0.0643405						VTADAMGO	0.0143873	0.0252835
	VTADAMGO	0.0412454	0.0651589						VTADAMGO	0.0159862	0.0270221
	VTADAMGO	0.0409814	0.0651636						VTADAMGO	0.0175575	0.0289607
	VTADAMGO	0.0401386	0.0641422						VTADAMGO	0.0189527	0.0309453
	VTADAMGO	0.038558	0.0618783						VTADAMGO	0.0200019	0.0326502
	VTADAMGO	0.0364404	0.0587083						VTADAMGO	0.0205964	0.0337434
	VTADAMGO	0.0338918	0.0549057						VTADAMGO	0.0207203	0.0339987
	VTADAMGO	0.0311411	0.0508695						VTADAMGO	0.0203688	0.0333369
	VTADAMGO	0.028268	0.0469262						VTADAMGO	0.0195887	0.0318539
	VTADAMGO	0.0255858	0.043596						VTADAMGO	0.0184621	0.0298652
	VTADAMGO	0.0233573	0.0411762						VTADAMGO	0.0171987	0.0278854
	VTADAMGO	0.0217683	0.0397829						VTADAMGO	0.0160118	0.0263462
	VTADAMGO	0.0209014	0.0393688						VTADAMGO	0.0151245	0.0254246
	VTADAMGO	0.0209041	0.0400076						VTADAMGO	0.0146522	0.0250744
	VTADAMGO	0.0217329	0.0416729						VTADAMGO	0.0146599	0.0252429
	VTADAMGO	0.023295	0.0442204						VTADAMGO	0.0151052	0.025921
	VTADAMGO	0.0252209	0.0472544						VTADAMGO	0.0158408	0.0270095
	VTADAMGO	0.0271161	0.0502234						VTADAMGO	0.0166009	0.0282189
	VTADAMGO	0.0286688	0.0525856						VTADAMGO	0.0172924	0.0293044
	VTADAMGO	0.0295652	0.0537925						VTADAMGO	0.0178048	0.0300358
	VTADAMGO	0.0295143	0.0533701						VTADAMGO	0.0180551	0.0302874
	VTADAMGO	0.0284137	0.0511629						VTADAMGO	0.0180228	0.0301346
	VTADAMGO	0.0263745	0.0474418						VTADAMGO	0.017767	0.0298323
	VTADAMGO	0.0236211	0.0426006						VTADAMGO	0.0174277	0.0296848
	VTADAMGO	0.0203349	0.0371581						VTADAMGO	0.0171098	0.0297755
	VTADAMGO	0.0167701	0.0318255						VTADAMGO	0.0169611	0.0300817
	VTADAMGO	0.0132808	0.0273455						VTADAMGO	0.0170975	0.0305008
	VTADAMGO	0.0101306	0.0240523						VTADAMGO	0.0176176	0.030963
	VTADAMGO	0.00748273	0.0218242						VTADAMGO	0.0185979	0.0314812
	VTADAMGO	0.0054172	0.0203228						VTADAMGO	0.0199608	0.0320793
	VTADAMGO	0.00409114	0.0193719						VTADAMGO	0.0215801	0.0328817
	VTADAMGO	0.00358138	0.0188524						VTADAMGO	0.0232871	0.0340493
	VTADAMGO	0.00392897	0.0187561						VTADAMGO	0.0248363	0.0355649
	VTADAMGO	0.00496726	0.0191584						VTADAMGO	0.0260312	0.0372032
	VTADAMGO	0.00658842	0.0203001						VTADAMGO	0.0266581	0.0384128
	VTADAMGO	0.00852389	0.0223531						VTADAMGO	0.0267183	0.0388986
	VTADAMGO	0.0104758	0.0251336						VTADAMGO	0.0262848	0.0385733
	VTADAMGO	0.0119558	0.0278146						VTADAMGO	0.0254444	0.0374767
	VTADAMGO	0.0127627	0.0298031						VTADAMGO	0.0242798	0.0357117
	VTADAMGO	0.0127285	0.0305058						VTADAMGO	0.0229038	0.033483
	VTADAMGO	0.0118333	0.0297382						VTADAMGO	0.0213065	0.0308799
	VTADAMGO	0.0100431	0.0274493						VTADAMGO	0.0194361	0.028
	VTADAMGO	0.0076725	0.0242096						VTADAMGO	0.0171837	0.0250557
	VTADAMGO	0.00509802	0.0207537						VTADAMGO	0.0145408	0.0225964
	VTADAMGO	0.00290545	0.0179305						VTADAMGO	0.0115757	0.0210218
	VTADAMGO	0.00133251	0.0159885						VTADAMGO	0.00850107	0.0202036
	VTADAMGO	0.000714312	0.0152795						VTADAMGO	0.00552703	0.0197322
	VTADAMGO	0.00107099	0.0156876						VTADAMGO	0.00302326	0.0193743
	VTADAMGO	0.00229846	0.0170912						VTADAMGO	0.00123097	0.0189266
	VTADAMGO	0.00396938	0.0190003						VTADAMGO	0.000292205	0.0183075
	VTADAMGO	0.00573433	0.0209853						VTADAMGO	9.11211e-05	0.0174634
	VTADAMGO	0.00727098	0.0226374						VTADAMGO	0.000491742	0.016468
	VTADAMGO	0.00864726	0.0240226						VTADAMGO	0.00121325	0.0154241
	VTADAMGO	0.00978812	0.0251071						VTADAMGO	0.00201728	0.0145032
	VTADAMGO	0.0108626	0.0262653						VTADAMGO	0.00263301	0.0137882
	VTADAMGO	0.0120711	0.0278883						VTADAMGO	0.0029564	0.0132994
	VTADAMGO	0.0136669	0.0303656						VTADAMGO	0.00297078	0.0129279
	VTADAMGO	0.015573	0.0335187						VTADAMGO	0.00282418	0.0126422
	VTADAMGO	0.0177191	0.0371108						VTADAMGO	0.00260379	0.0123764
	VTADAMGO	0.0198392	0.0406577						VTADAMGO	0.00249531	0.0122313
	VTADAMGO	0.0218187	0.043827						VTADAMGO	0.00262319	0.0123086
	VTADAMGO	0.0233835	0.046191						VTADAMGO	0.00314254	0.0127666
	VTADAMGO	0.02442	0.0476432						VTADAMGO	0.00406073	0.0136647
	VTADAMGO	0.0248919	0.0482689						VTADAMGO	0.00535341	0.0150288
	VTADAMGO	0.0249806	0.0484985						VTADAMGO	0.00697831	0.0168596
	VTADAMGO	0.0247003	0.0484535						VTADAMGO	0.00887499	0.0190914
	VTADAMGO	0.0241513	0.0482907						VTADAMGO	0.0108614	0.0214377
	VTADAMGO	0.023303	0.0480259						VTADAMGO	0.0127534	0.0235448
	VTADAMGO	0.022385	0.047843						VTADAMGO	0.0143884	0.0251676
	VTADAMGO	0.0215013	0.047742						VTADAMGO	0.0157409	0.026275
	VTADAMGO	0.0207637	0.0477164						VTADAMGO	0.0167573	0.0268984
	VTADAMGO	0.0203245	0.0478887						VTADAMGO	0.0175256	0.0272373
	VTADAMGO	0.0204421	0.0485654						VTADAMGO	0.0181464	0.027567
	VTADAMGO	0.0211543	0.0497439						VTADAMGO	0.0187521	0.0281689
	VTADAMGO	0.022359	0.0512361						VTADAMGO	0.0193882	0.029149
	VTADAMGO	0.023741	0.0527137						VTADAMGO	0.0199819	0.0302775
	VTADAMGO	0.0251145	0.0539729						VTADAMGO	0.0204465	0.0312682
	VTADAMGO	0.0261669	0.054668						VTADAMGO	0.0206373	0.0317338
	VTADAMGO	0.0266027	0.0544907						VTADAMGO	0.0204029	0.0313752
	VTADAMGO	0.0262278	0.0532475						VTADAMGO	0.0196581	0.0300767
	VTADAMGO	0.0250875	0.051042						VTADAMGO	0.0184295	0.0280427
	VTADAMGO	0.0233748	0.0480555						VTADAMGO	0.0168946	0.0257622
	VTADAMGO	0.0213269	0.0444858						VTADAMGO	0.015322	0.0238335
	VTADAMGO	0.019192	0.0406763						VTADAMGO	0.0139243	0.022495
	VTADAMGO	0.0173153	0.0371282						VTADAMGO	0.0128492	0.0217494
	VTADAMGO	0.0160724	0.034448						VTADAMGO	0.0121546	0.021462
	VTADAMGO	0.0156318	0.0329244						VTADAMGO	0.0117151	0.0213763
	VTADAMGO	0.0159973	0.0325917						VTADAMGO	0.0112721	0.0211047
	VTADAMGO	0.0171495	0.0334638						VTADAMGO	0.0105148	0.0202106
	VTADAMGO	0.0190467	0.035584						VTADAMGO	0.00926375	0.0184731
	VTADAMGO	0.0213848	0.0386426						VTADAMGO	0.00753012	0.0160373
	VTADAMGO	0.0238744	0.042349						VTADAMGO	0.00543696	0.013225
	VTADAMGO	0.0261658	0.0461254						VTADAMGO	0.00330041	0.0106011
	VTADAMGO	0.0281623	0.0496089						VTADAMGO	0.00149794	0.00864025
	VTADAMGO	0.0296826	0.0522864						VTADAMGO	0.000354963	0.00750244
	VTADAMGO	0.030723	0.054006						VTADAMGO	-2.45855e-05	0.00708319
	VTADAMGO	0.0313032	0.0548578						VTADAMGO	0.000227987	0.00720038
	VTADAMGO	0.0316559	0.0552774						VTADAMGO	0.000731976	0.00756656
	VTADAMGO	0.0319072	0.0555544						VTADAMGO	0.00112761	0.00794903
	VTADAMGO	0.0320907	0.0558461						VTADAMGO	0.000933722	0.00792748
	VTADAMGO	0.032119	0.0560525						VTADAMGO	-0.000109544	0.00729314
	VTADAMGO	0.0320955	0.0562485						VTADAMGO	-0.00207449	0.00607026
	VTADAMGO	0.0318857	0.0561295						VTADAMGO	-0.00468305	0.00457019
	VTADAMGO	0.0315092	0.0555709						VTADAMGO	-0.00746579	0.00309738
	VTADAMGO	0.0307512	0.0542943						VTADAMGO	-0.00988873	0.00193278
	VTADAMGO	0.0297499	0.052563						VTADAMGO	-0.0114771	0.00127051
	VTADAMGO	0.0285631	0.0505202						VTADAMGO	-0.0118689	0.00127502
	VTADAMGO	0.0272586	0.048336						VTADAMGO	-0.0111005	0.00192413
	VTADAMGO	0.025834	0.0460458						VTADAMGO	-0.00942808	0.00314378
	VTADAMGO	0.0245434	0.0439415						VTADAMGO	-0.00725907	0.00473296
	VTADAMGO	0.023431	0.0419897						VTADAMGO	-0.00493304	0.00648352
	VTADAMGO	0.0226562	0.040269						VTADAMGO	-0.00269675	0.00816304
	VTADAMGO	0.0220723	0.0386433						VTADAMGO	-0.000683336	0.00962691
	VTADAMGO	0.0218233	0.0374561						VTADAMGO	0.00106762	0.0107904
	VTADAMGO	0.0218466	0.0367821						VTADAMGO	0.00262527	0.0117368
	VTADAMGO	0.0220905	0.0366809						VTADAMGO	0.00403637	0.0126237
	VTADAMGO	0.0221952	0.0367506						VTADAMGO	0.0052394	0.0136193
	VTADAMGO	0.0218913	0.0365951						VTADAMGO	0.00605981	0.0146742
	VTADAMGO	0.0208505	0.0357581						VTADAMGO	0.00633341	0.0155444
	VTADAMGO	0.0189762	0.0339722						VTADAMGO	0.00589308	0.0157957
	VTADAMGO	0.016171	0.0310951						VTADAMGO	0.00467423	0.0151096
	VTADAMGO	0.0127315	0.0274808						VTADAMGO	0.0026982	0.0133521
	VTADAMGO	0.00902812	0.023539						VTADAMGO	0.0002665	0.0108611
	VTADAMGO	0.00555853	0.0198314						VTADAMGO	-0.00226776	0.0081518
	VTADAMGO	0.00252321	0.0166123						VTADAMGO	-0.00451789	0.00575908
	VTADAMGO	0.000158933	0.014126						VTADAMGO	-0.00627131	0.00395028
	VTADAMGO	-0.00146151	0.0124775						VTADAMGO	-0.00738565	0.00286598
	VTADAMGO	-0.00222776	0.0117632						VTADAMGO	-0.00783981	0.00243225
	VTADAMGO	-0.00231661	0.0117615						VTADAMGO	-0.00775362	0.00246328
	VTADAMGO	-0.00183532	0.0123776						VTADAMGO	-0.00735358	0.00271493
	VTADAMGO	-0.00088842	0.0134289						VTADAMGO	-0.00680687	0.00305882
	VTADAMGO	0.000399164	0.0147904						VTADAMGO	-0.00629702	0.00332603
	VTADAMGO	0.00183885	0.0162855						VTADAMGO	-0.00595571	0.00342478
	VTADAMGO	0.00331737	0.0177798						VTADAMGO	-0.00581065	0.00330049
	VTADAMGO	0.00469092	0.0191354						VTADAMGO	-0.00580073	0.00301059
	VTADAMGO	0.00602274	0.020414						VTADAMGO	-0.00572956	0.00273448
	VTADAMGO	0.00722435	0.0215016						VTADAMGO	-0.00541049	0.00269649
	VTADAMGO	0.00826277	0.0224363						VTADAMGO	-0.00479246	0.00296371
	VTADAMGO	0.00926708	0.0233438						VTADAMGO	-0.00386837	0.00355274
	VTADAMGO	0.0103264	0.0243922						VTADAMGO	-0.00278474	0.00432607
	VTADAMGO	0.0114598	0.025664						VTADAMGO	-0.00175387	0.00508685
	VTADAMGO	0.0124647	0.0269122						VTADAMGO	-0.00105228	0.00560996
	VTADAMGO	0.013185	0.0279037						VTADAMGO	-0.000923167	0.00574562
	VTADAMGO	0.0134449	0.0282829						VTADAMGO	-0.00140299	0.00554688
	VTADAMGO	0.0131572	0.0278201						VTADAMGO	-0.00233236	0.00511702
	VTADAMGO	0.0122861	0.026533						VTADAMGO	-0.00337353	0.00456958
	VTADAMGO	0.0110965	0.0249639						VTADAMGO	-0.00410615	0.00409034
	VTADAMGO	0.00996938	0.0238382						VTADAMGO	-0.00403927	0.00394131
	VTADAMGO	0.00935026	0.023713						VTADAMGO	-0.00282739	0.00443768
	VTADAMGO	0.00935352	0.024512						VTADAMGO	-0.000457738	0.00594118
	VTADAMGO	0.010083	0.0260146						VTADAMGO	0.00280501	0.00898162
	VTADAMGO	0.0114277	0.0278405						VTADAMGO	0.00652475	0.0137877
	VTADAMGO	0.0131225	0.0296081						VTADAMGO	0.0101511	0.0195227
	VTADAMGO	0.0146952	0.0309533						VTADAMGO	0.013159	0.0249632
	VTADAMGO	0.0158724	0.031693						VTADAMGO	0.0151381	0.0291726
	VTADAMGO	0.0164597	0.0317709						VTADAMGO	0.0158756	0.0316153
	VTADAMGO	0.0166047	0.0314022						VTADAMGO	0.015449	0.0322675
	VTADAMGO	0.0163386	0.0306585						VTADAMGO	0.0140491	0.0312795
	VTADAMGO	0.0158592	0.0298484						VTADAMGO	0.0119724	0.0289724
	VTADAMGO	0.0153323	0.0292962						VTADAMGO	0.00954074	0.0257429
	VTADAMGO	0.0149878	0.0293191						VTADAMGO	0.00712076	0.0221702
	VTADAMGO	0.014748	0.0298375						VTADAMGO	0.00496128	0.0187045
	VTADAMGO	0.0147442	0.0307263						VTADAMGO	0.00320115	0.0156422
	VTADAMGO	0.014917	0.0316616						VTADAMGO	0.00187062	0.0131268
	VTADAMGO	0.0154627	0.0326583						VTADAMGO	0.000854969	0.0110632
	VTADAMGO	0.0163047	0.0336602						VTADAMGO	-1.98572e-05	0.00921752
	VTADAMGO	0.0173854	0.03485						VTADAMGO	-0.0010993	0.00705109
	VTADAMGO	0.0186078	0.0363528						VTADAMGO	-0.00260076	0.00421552
	VTADAMGO	0.0200115	0.0383219						VTADAMGO	-0.00468277	0.000614868
	VTADAMGO	0.0214113	0.0405267						VTADAMGO	-0.00728588	0.00315368
	VTADAMGO	0.0227441	0.0427147						VTADAMGO	-0.0102512	0.00585141
	VTADAMGO	0.0238512	0.0445954						VTADAMGO	-0.013314	0.00712835
	VTADAMGO	0.0248563	0.0462354						VTADAMGO	-0.0161312	0.00766693
	VTADAMGO	0.0256363	0.0475095						VTADAMGO	-0.0183462	0.00776837
	VTADAMGO	0.0261805	0.0484608						VTADAMGO	-0.0198063	0.00759689
	VTADAMGO	0.0264378	0.049066						VTADAMGO	-0.0203943	0.00718664
	VTADAMGO	0.0265884	0.0494868						VTADAMGO	-0.0201725	0.00665004
	VTADAMGO	0.026701	0.0497967						VTADAMGO	-0.0192677	0.00607825
	VTADAMGO	0.0269008	0.0501091						VTADAMGO	-0.0179489	0.00561437
	VTADAMGO	0.0271423	0.0504221						VTADAMGO	-0.016528	0.00535049
	VTADAMGO	0.0276034	0.0510158						VTADAMGO	-0.0151964	0.00535011
	VTADAMGO	0.0282872	0.0519504						VTADAMGO	-0.0139657	0.00560699
	VTADAMGO	0.0291721	0.0532474						VTADAMGO	-0.0128238	0.00610818
	VTADAMGO	0.0301594	0.0547368						VTADAMGO	-0.0116397	0.00662203
	VTADAMGO	0.031328	0.0563397						VTADAMGO	-0.0103185	0.00656236
	VTADAMGO	0.0325942	0.0578902						VTADAMGO	-0.00875092	0.00471559
	VTADAMGO	0.0338668	0.0592157						VTADAMGO	-0.0069615	0.0010972
	VTADAMGO	0.0349259	0.0601535						VTADAMGO	-0.00504874	0.0030589
	VTADAMGO	0.0356809	0.0607423						VTADAMGO	-0.00325042	0.00680474
	VTADAMGO	0.0361096	0.061041						VTADAMGO	-0.00176967	0.00952928
	VTADAMGO	0.0361922	0.0611599						VTADAMGO	-0.000877608	0.010709
	VTADAMGO	0.0358995	0.0611363						VTADAMGO	-0.000790438	0.00997986
	VTADAMGO	0.0354013	0.061128						VTADAMGO	-0.00161909	0.00736878
	VTADAMGO	0.0349799	0.0613407						VTADAMGO	-0.00325972	0.00346882
	VTADAMGO	0.0348506	0.06182						VTADAMGO	-0.00545807	0.000353722
	VTADAMGO	0.0351425	0.0625262						VTADAMGO	-0.00793481	0.00253724
	VTADAMGO	0.0359751	0.0635133						VTADAMGO	-0.0103146	0.00329683
	VTADAMGO	0.0374301	0.064846						VTADAMGO	-0.0122366	0.00367684
	VTADAMGO	0.0393097	0.0664963						VTADAMGO	-0.0134188	0.00402276
	VTADAMGO	0.0413544	0.0683842						VTADAMGO	-0.0137448	0.00432363
	VTADAMGO	0.0432767	0.0703611						VTADAMGO	-0.0132395	0.00446107
	VTADAMGO	0.0449879	0.0723949						VTADAMGO	-0.0120307	0.00426543
	VTADAMGO	0.0464799	0.0743717						VTADAMGO	-0.010359	0.00362998
	VTADAMGO	0.0477518	0.0761811						VTADAMGO	-0.0085418	0.00253651
	VTADAMGO	0.048889	0.0778345						VTADAMGO	-0.00686727	0.00114202
	VTADAMGO	0.0500741	0.0794671						VTADAMGO	-0.0055379	0.000221192
	VTADAMGO	0.051345	0.0810878						VTADAMGO	-0.00453841	0.00140379
	VTADAMGO	0.05267	0.082614						VTADAMGO	-0.0038323	0.00238756
	VTADAMGO	0.0537993	0.0837914						VTADAMGO	-0.00337183	0.00320767
	VTADAMGO	0.054682	0.0846443						VTADAMGO	-0.00308475	0.00396336
	VTADAMGO	0.0551645	0.0850536						VTADAMGO	-0.00284419	0.00480302
	VTADAMGO	0.0552295	0.085103						VTADAMGO	-0.0026109	0.00575727
	VTADAMGO	0.0548369	0.0848549						VTADAMGO	-0.00235656	0.00684067
	VTADAMGO	0.0543811	0.0846814						VTADAMGO	-0.00206579	0.00805261
	VTADAMGO	0.0541083	0.0847647						VTADAMGO	-0.00162882	0.00947198
	VTADAMGO	0.0543705	0.0853125						VTADAMGO	-0.000960257	0.0111525
	VTADAMGO	0.0552104	0.0863102						VTADAMGO	-3.87023e-05	0.0130638
	VTADAMGO	0.0568137	0.0880192						VTADAMGO	0.0010624	0.0151223
	VTADAMGO	0.0590887	0.0904648						VTADAMGO	0.00220333	0.0171686
	VTADAMGO	0.061882	0.0936426						VTADAMGO	0.00304707	0.0187373
	VTADAMGO	0.0647141	0.097149						VTADAMGO	0.00316271	0.0191303
	VTADAMGO	0.0672809	0.100644						VTADAMGO	0.00220003	0.0177716
	VTADAMGO	0.0691801	0.103632						VTADAMGO	4.72474e-05	0.0144939
	VTADAMGO	0.0702796	0.105782						VTADAMGO	-0.00307551	0.00981373
	VTADAMGO	0.0703193	0.106663						VTADAMGO	-0.0066557	0.00475164
	VTADAMGO	0.069439	0.106379						VTADAMGO	-0.0101249	0.000332411
	VTADAMGO	0.0678937	0.105162						VTADAMGO	-0.0127902	0.00266854
	VTADAMGO	0.0661069	0.103489						VTADAMGO	-0.0142303	0.004151
	VTADAMGO	0.0643412	0.101656						VTADAMGO	-0.0143487	0.00425458
	VTADAMGO	0.0630343	0.100174						VTADAMGO	-0.0133671	0.00316722
	VTADAMGO	0.0624461	0.0994096						VTADAMGO	-0.0117159	0.00121649
	VTADAMGO	0.0629436	0.0997455						VTADAMGO	-0.00985527	0.00112303
	VTADAMGO	0.0644703	0.101134						VTADAMGO	-0.00819589	0.00329099
	VTADAMGO	0.0669813	0.103584						VTADAMGO	-0.0070867	0.0048846
	VTADAMGO	0.0702116	0.106861						VTADAMGO	-0.00658807	0.00587825
	VTADAMGO	0.0738672	0.110694						VTADAMGO	-0.00661083	0.00640013
	VTADAMGO	0.0773183	0.114386						VTADAMGO	-0.00692787	0.00659252
	VTADAMGO	0.0801262	0.117443						VTADAMGO	-0.00734604	0.00649246
	VTADAMGO	0.0818604	0.119397						VTADAMGO	-0.0076914	0.00614122
	VTADAMGO	0.08246	0.120102						VTADAMGO	-0.00784646	0.00563006
	VTADAMGO	0.0818688	0.119417						VTADAMGO	-0.00770622	0.00509872
	VTADAMGO	0.080307	0.117571						VTADAMGO	-0.00731321	0.00468845
	VTADAMGO	0.07824	0.11509						VTADAMGO	-0.00664943	0.00461514
	VTADAMGO	0.0762316	0.112617						VTADAMGO	-0.00570874	0.00504753
	VTADAMGO	0.074687	0.1106						VTADAMGO	-0.00444244	0.00611427
	VTADAMGO	0.0739215	0.109376						VTADAMGO	-0.0029232	0.00776007
	VTADAMGO	0.0740615	0.109152						VTADAMGO	-0.0012826	0.00980914
	VTADAMGO	0.0752065	0.110094						VTADAMGO	0.000383372	0.0121307
	VTADAMGO	0.0771817	0.112089						VTADAMGO	0.00189526	0.0144702
	VTADAMGO	0.079596	0.11484						VTADAMGO	0.00306682	0.0165375
	VTADAMGO	0.0821318	0.118097						VTADAMGO	0.00376747	0.0180426
	VTADAMGO	0.0845257	0.121605						VTADAMGO	0.00396436	0.0188231
	VTADAMGO	0.0865713	0.125039						VTADAMGO	0.00371949	0.0188449
	VTADAMGO	0.0880211	0.127904						VTADAMGO	0.00316377	0.0182353
	VTADAMGO	0.0887996	0.129943						VTADAMGO	0.0023928	0.0171684
	VTADAMGO	0.0889502	0.131026						VTADAMGO	0.00161411	0.0160741
	VTADAMGO	0.0885456	0.131101						VTADAMGO	0.00100307	0.0152977
	VTADAMGO	0.0875565	0.130077						VTADAMGO	0.000688175	0.0150101
	VTADAMGO	0.0860885	0.128165						VTADAMGO	0.000715015	0.0151364
	VTADAMGO	0.0843124	0.125746						VTADAMGO	0.00106222	0.0154881
	VTADAMGO	0.0825292	0.123319						VTADAMGO	0.00168855	0.0159433
	VTADAMGO	0.0808507	0.12111						VTADAMGO	0.00244836	0.0164663
	VTADAMGO	0.0794382	0.119376						VTADAMGO	0.00309426	0.0169988
	VTADAMGO	0.0784391	0.118254						VTADAMGO	0.00351718	0.0175234
	VTADAMGO	0.0780117	0.117806						VTADAMGO	0.00359701	0.017781
	VTADAMGO	0.078045	0.117787						VTADAMGO	0.00336826	0.017588
	VTADAMGO	0.0784828	0.118057						VTADAMGO	0.00287939	0.0168538
	VTADAMGO	0.0790425	0.118346						VTADAMGO	0.00227781	0.0157404
	VTADAMGO	0.0796363	0.118638						VTADAMGO	0.00180177	0.0146724
	VTADAMGO	0.0799746	0.118694						VTADAMGO	0.00172236	0.0140912
	VTADAMGO	0.0799109	0.118426						VTADAMGO	0.0021276	0.0141458
	VTADAMGO	0.079455	0.117894						VTADAMGO	0.00304768	0.0148489
	VTADAMGO	0.0789118	0.11744						VTADAMGO	0.00441952	0.0160891
	VTADAMGO	0.0784639	0.117218						VTADAMGO	0.00607104	0.0176535
	VTADAMGO	0.0784895	0.117587						VTADAMGO	0.00776834	0.0193027
	VTADAMGO	0.0791509	0.118702						VTADAMGO	0.00925488	0.0207546
	VTADAMGO	0.0808377	0.120941						VTADAMGO	0.010388	0.0218359
	VTADAMGO	0.0836039	0.124328						VTADAMGO	0.0111493	0.0224847
	VTADAMGO	0.0873547	0.12874						VTADAMGO	0.0115118	0.0226553
	VTADAMGO	0.091748	0.133848						VTADAMGO	0.011583	0.0224452
	VTADAMGO	0.0964593	0.139345						VTADAMGO	0.0114198	0.0219389
	VTADAMGO	0.10086	0.144478						VTADAMGO	0.0111795	0.0213309
	VTADAMGO	0.104474	0.148626						VTADAMGO	0.0108378	0.0206322
	VTADAMGO	0.106825	0.151246						VTADAMGO	0.0104158	0.0198759
	VTADAMGO	0.107919	0.152397						VTADAMGO	0.00979325	0.0189553
	VTADAMGO	0.107893	0.15229						VTADAMGO	0.00897727	0.0178874
	VTADAMGO	0.107109	0.151394						VTADAMGO	0.00791439	0.016645
	VTADAMGO	0.105911	0.150137						VTADAMGO	0.00670597	0.015352
	VTADAMGO	0.104841	0.149188						VTADAMGO	0.00546024	0.0141804
	VTADAMGO	0.1042	0.148864						VTADAMGO	0.00440729	0.0134061
	VTADAMGO	0.104158	0.149243						VTADAMGO	0.00377001	0.0132666
	VTADAMGO	0.104531	0.15009						VTADAMGO	0.00367095	0.0137699
	VTADAMGO	0.105201	0.151225						VTADAMGO	0.00411841	0.0148338
	VTADAMGO	0.105922	0.152327						VTADAMGO	0.00521183	0.0164478
	VTADAMGO	0.106517	0.153182						VTADAMGO	0.0067353	0.0183284
	VTADAMGO	0.106797	0.1536						VTADAMGO	0.00844625	0.020216
	VTADAMGO	0.106873	0.153803						VTADAMGO	0.0100152	0.0218435
	VTADAMGO	0.106911	0.154102						VTADAMGO	0.0111854	0.0229893
	VTADAMGO	0.107141	0.154776						VTADAMGO	0.0117187	0.0234579
	VTADAMGO	0.107582	0.155866						VTADAMGO	0.0115268	0.0230893
	VTADAMGO	0.108334	0.157465						VTADAMGO	0.0105746	0.021763
	VTADAMGO	0.109432	0.159523						VTADAMGO	0.00913481	0.0197445
	VTADAMGO	0.110805	0.161847						VTADAMGO	0.00753385	0.0174965
	VTADAMGO	0.112278	0.164129						VTADAMGO	0.00619684	0.0156969
	VTADAMGO	0.113782	0.166219						VTADAMGO	0.00555348	0.0150512
	VTADAMGO	0.115388	0.168201						VTADAMGO	0.00599311	0.0160107
	VTADAMGO	0.117158	0.170149						VTADAMGO	0.00780244	0.0187315
	VTADAMGO	0.119055	0.172102						VTADAMGO	0.0110588	0.023092
	VTADAMGO	0.121034	0.174145						VTADAMGO	0.0156008	0.0288946
	VTADAMGO	0.123146	0.17648						VTADAMGO	0.0211791	0.0359192
	VTADAMGO	0.125324	0.179091						VTADAMGO	0.0274897	0.0438692
	VTADAMGO	0.127489	0.181886						VTADAMGO	0.0341457	0.0523333
	VTADAMGO	0.129558	0.184736						VTADAMGO	0.0407536	0.0608721
	VTADAMGO	0.131552	0.187595						VTADAMGO	0.0470735	0.0691837
	VTADAMGO	0.133514	0.190396						VTADAMGO	0.0530128	0.0771427
	VTADAMGO	0.135417	0.192999						VTADAMGO	0.0585133	0.0846454
	VTADAMGO	0.137181	0.195257						VTADAMGO	0.063594	0.0916971
	VTADAMGO	0.138958	0.197388						VTADAMGO	0.0682667	0.0982969
	VTADAMGO	0.140851	0.199579						VTADAMGO	0.0725661	0.104474
	VTADAMGO	0.142978	0.202027						VTADAMGO	0.0765558	0.110298
	VTADAMGO	0.145322	0.204809						VTADAMGO	0.0802226	0.115778
	VTADAMGO	0.148026	0.208177						VTADAMGO	0.0836298	0.120969
	VTADAMGO	0.151116	0.212202						VTADAMGO	0.0870108	0.126011
	VTADAMGO	0.154577	0.21686						VTADAMGO	0.0905614	0.131014
	VTADAMGO	0.158165	0.22182						VTADAMGO	0.0944947	0.136105
	VTADAMGO	0.161834	0.227004						VTADAMGO	0.0989453	0.141368
	VTADAMGO	0.165386	0.232153						VTADAMGO	0.103973	0.14688
	VTADAMGO	0.168726	0.237076						VTADAMGO	0.109517	0.152696
	VTADAMGO	0.17153	0.241323						VTADAMGO	0.115344	0.158808
	VTADAMGO	0.173751	0.24482						VTADAMGO	0.121114	0.165137
	VTADAMGO	0.175379	0.247492						VTADAMGO	0.126587	0.171642
	VTADAMGO	0.176585	0.249449						VTADAMGO	0.131581	0.178217
	VTADAMGO	0.177375	0.25066						VTADAMGO	0.136105	0.184816
	VTADAMGO	0.178018	0.251437						VTADAMGO	0.140237	0.19135
	VTADAMGO	0.178696	0.252112						VTADAMGO	0.144173	0.19778
	VTADAMGO	0.179732	0.253138						VTADAMGO	0.148112	0.204067
	VTADAMGO	0.181018	0.254506						VTADAMGO	0.152144	0.210184
	VTADAMGO	0.182489	0.256244						VTADAMGO	0.156171	0.216072
	VTADAMGO	0.183971	0.258198						VTADAMGO	0.160156	0.221783
	VTADAMGO	0.185279	0.260125						VTADAMGO	0.163985	0.227325
	VTADAMGO	0.186063	0.261557						VTADAMGO	0.167679	0.232849
	VTADAMGO	0.186251	0.262312						VTADAMGO	0.171256	0.238465
	VTADAMGO	0.185784	0.262298						VTADAMGO	0.174859	0.244319
	VTADAMGO	0.185013	0.261856						VTADAMGO	0.178644	0.250516
	VTADAMGO	0.184171	0.261229						VTADAMGO	0.182756	0.257115
	VTADAMGO	0.183594	0.26086						VTADAMGO	0.18718	0.264028
	VTADAMGO	0.183578	0.261127						VTADAMGO	0.191872	0.271155
	VTADAMGO	0.184334	0.262293						VTADAMGO	0.196745	0.27833
	VTADAMGO	0.185744	0.264206						VTADAMGO	0.201669	0.28541
	VTADAMGO	0.187569	0.26652						VTADAMGO	0.206491	0.292207
	VTADAMGO	0.189501	0.26888						VTADAMGO	0.211081	0.298596
	VTADAMGO	0.191436	0.271119						VTADAMGO	0.215385	0.304472
	VTADAMGO	0.193313	0.273129						VTADAMGO	0.21937	0.309779
	VTADAMGO	0.195131	0.274939						VTADAMGO	0.222942	0.314477
	VTADAMGO	0.197044	0.276789						VTADAMGO	0.226098	0.318638
	VTADAMGO	0.199325	0.279068						VTADAMGO	0.228848	0.322348
	VTADAMGO	0.202001	0.281884						VTADAMGO	0.231319	0.325812
	VTADAMGO	0.204937	0.285107						VTADAMGO	0.233581	0.329151
	VTADAMGO	0.207804	0.288437						VTADAMGO	0.235772	0.332516
	VTADAMGO	0.210315	0.291539						VTADAMGO	0.238036	0.335977
	VTADAMGO	0.212146	0.293981						VTADAMGO	0.24051	0.339546
	VTADAMGO	0.21298	0.295333						VTADAMGO	0.243237	0.343156
	VTADAMGO	0.212761	0.2955						VTADAMGO	0.246175	0.34673
	VTADAMGO	0.21173	0.294768						VTADAMGO	0.249183	0.350128
	VTADAMGO	0.210271	0.293571						VTADAMGO	0.252151	0.353302
	VTADAMGO	0.208684	0.292223						VTADAMGO	0.254973	0.356232
	VTADAMGO	0.207223	0.29105						VTADAMGO	0.257468	0.358883
	VTADAMGO	0.205966	0.290169						VTADAMGO	0.259585	0.361289
	VTADAMGO	0.204903	0.289555						VTADAMGO	0.261314	0.363505
	VTADAMGO	0.20373	0.288839						VTADAMGO	0.262675	0.365549
	VTADAMGO	0.202248	0.287743						VTADAMGO	0.26367	0.367417
	VTADAMGO	0.200271	0.286005						VTADAMGO	0.264367	0.369084
	VTADAMGO	0.197937	0.283723						VTADAMGO	0.264851	0.370501
	VTADAMGO	0.1954	0.280991						VTADAMGO	0.265257	0.371649
	VTADAMGO	0.192939	0.278123						VTADAMGO	0.26569	0.37251
	VTADAMGO	0.190941	0.275595						VTADAMGO	0.266154	0.373044
	VTADAMGO	0.189798	0.273866						VTADAMGO	0.266655	0.373238
	VTADAMGO	0.1895	0.273009						VTADAMGO	0.267001	0.373013
	VTADAMGO	0.189864	0.272893						VTADAMGO	0.266946	0.37228
	VTADAMGO	0.190339	0.27304						VTADAMGO	0.266272	0.371003
	VTADAMGO	0.190555	0.273128						VTADAMGO	0.264844	0.369219
	VTADAMGO	0.189962	0.272557						VTADAMGO	0.262809	0.367137
	VTADAMGO	0.188252	0.270978						VTADAMGO	0.260425	0.36502
	VTADAMGO	0.185373	0.268298						VTADAMGO	0.258155	0.363227
	VTADAMGO	0.181737	0.264881						VTADAMGO	0.256403	0.361995
	VTADAMGO	0.177755	0.261096						VTADAMGO	0.255524	0.361506
	VTADAMGO	0.17409	0.257551						VTADAMGO	0.255496	0.361714
	VTADAMGO	0.171084	0.254601						VTADAMGO	0.256095	0.362432
	VTADAMGO	0.169294	0.252815						VTADAMGO	0.256976	0.363414
	VTADAMGO	0.168824	0.252296						VTADAMGO	0.257864	0.364455
	VTADAMGO	0.169586	0.252929						VTADAMGO	0.258492	0.365377
	VTADAMGO	0.171145	0.254206						VTADAMGO	0.258805	0.366137
	VTADAMGO	0.173198	0.255741						VTADAMGO	0.25882	0.366727
	VTADAMGO	0.175274	0.25702						VTADAMGO	0.258685	0.367236
	VTADAMGO	0.177101	0.25776						VTADAMGO	0.258539	0.367743
	VTADAMGO	0.178319	0.257723						VTADAMGO	0.25841	0.368285
	VTADAMGO	0.179021	0.257198						VTADAMGO	0.25827	0.368817
	VTADAMGO	0.17929	0.256393						VTADAMGO	0.258083	0.369308
	VTADAMGO	0.179324	0.255611						VTADAMGO	0.257699	0.369628
	VTADAMGO	0.179227	0.254981						VTADAMGO	0.256964	0.369692
	VTADAMGO	0.17929	0.254769						VTADAMGO	0.255835	0.369442
	VTADAMGO	0.179547	0.254974						VTADAMGO	0.254452	0.368971
	VTADAMGO	0.180056	0.255519						VTADAMGO	0.253124	0.368414
	VTADAMGO	0.180548	0.256011						VTADAMGO	0.252164	0.367993
	VTADAMGO	0.180881	0.256233						VTADAMGO	0.251807	0.367844
	VTADAMGO	0.180943	0.255966						VTADAMGO	0.252258	0.368127
	VTADAMGO	0.180731	0.255185						VTADAMGO	0.253512	0.368877
	VTADAMGO	0.180141	0.253816						VTADAMGO	0.25547	0.37011
	VTADAMGO	0.17926	0.252015						VTADAMGO	0.257915	0.371725
	VTADAMGO	0.17815	0.24998						VTADAMGO	0.260693	0.37364
	VTADAMGO	0.176883	0.247829						VTADAMGO	0.263635	0.375698
	VTADAMGO	0.1753	0.245418						VTADAMGO	0.266594	0.37777
	VTADAMGO	0.173412	0.242806						VTADAMGO	0.269335	0.379651
	VTADAMGO	0.171399	0.240162						VTADAMGO	0.271724	0.381205
	VTADAMGO	0.169492	0.23772						VTADAMGO	0.273642	0.382322
	VTADAMGO	0.167932	0.235704						VTADAMGO	0.275065	0.383008
	VTADAMGO	0.166918	0.234322						VTADAMGO	0.275983	0.383247
	VTADAMGO	0.166608	0.233777						VTADAMGO	0.276373	0.383065
	VTADAMGO	0.167033	0.234087						VTADAMGO	0.276267	0.38248
	VTADAMGO	0.167902	0.234912						VTADAMGO	0.275692	0.381535
	VTADAMGO	0.16879	0.235776						VTADAMGO	0.274652	0.380232
	VTADAMGO	0.169334	0.236233						VTADAMGO	0.273319	0.378688
	VTADAMGO	0.16919	0.235851						VTADAMGO	0.271918	0.377
	VTADAMGO	0.168123	0.234308						VTADAMGO	0.270625	0.37529
	VTADAMGO	0.166025	0.231491						VTADAMGO	0.269478	0.373578
	VTADAMGO	0.163163	0.227769						VTADAMGO	0.268367	0.371828
	VTADAMGO	0.159924	0.223641						VTADAMGO	0.267138	0.369975
	VTADAMGO	0.156706	0.219585						VTADAMGO	0.265624	0.367966
	VTADAMGO	0.153728	0.215914						VTADAMGO	0.263698	0.365761
	VTADAMGO	0.151173	0.212834						VTADAMGO	0.261387	0.363411
	VTADAMGO	0.149034	0.210366						VTADAMGO	0.258877	0.361
	VTADAMGO	0.147261	0.208417						VTADAMGO	0.256494	0.358689
	VTADAMGO	0.145648	0.206716						VTADAMGO	0.254534	0.356602
	VTADAMGO	0.144209	0.205256						VTADAMGO	0.253215	0.354815
	VTADAMGO	0.142991	0.204025						VTADAMGO	0.252713	0.353408
	VTADAMGO	0.142069	0.203023						VTADAMGO	0.252985	0.352359
	VTADAMGO	0.141322	0.202078						VTADAMGO	0.253833	0.351612
	VTADAMGO	0.140656	0.201054						VTADAMGO	0.254807	0.351
	VTADAMGO	0.139906	0.199795						VTADAMGO	0.255517	0.350391
	VTADAMGO	0.139052	0.198259						VTADAMGO	0.25565	0.349686
	VTADAMGO	0.137865	0.196203						VTADAMGO	0.255095	0.348915
	VTADAMGO	0.136359	0.1937						VTADAMGO	0.253856	0.348143
	VTADAMGO	0.134609	0.190931						VTADAMGO	0.252184	0.347541
	VTADAMGO	0.132771	0.188176						VTADAMGO	0.250293	0.347161
	VTADAMGO	0.130745	0.185434						VTADAMGO	0.248462	0.34706
	VTADAMGO	0.128628	0.182891						VTADAMGO	0.24689	0.347182
	VTADAMGO	0.126416	0.180586						VTADAMGO	0.245724	0.347448
	VTADAMGO	0.124358	0.178693						VTADAMGO	0.245123	0.347799
	VTADAMGO	0.122409	0.176981						VTADAMGO	0.245172	0.348211
	VTADAMGO	0.120613	0.175319						VTADAMGO	0.245745	0.348601
	VTADAMGO	0.119009	0.173606						VTADAMGO	0.246717	0.348955
	VTADAMGO	0.117782	0.171979						VTADAMGO	0.247871	0.349198
	VTADAMGO	0.116892	0.170415						VTADAMGO	0.248972	0.349315
	VTADAMGO	0.116451	0.169115						VTADAMGO	0.24972	0.34923
	VTADAMGO	0.116403	0.168213						VTADAMGO	0.249911	0.348946
	VTADAMGO	0.116857	0.167931						VTADAMGO	0.249505	0.348485
	VTADAMGO	0.117642	0.168089						VTADAMGO	0.248651	0.347971
	VTADAMGO	0.11857	0.168475						VTADAMGO	0.247496	0.347471
	VTADAMGO	0.119428	0.16879						VTADAMGO	0.246315	0.347111
	VTADAMGO	0.120233	0.169052						VTADAMGO	0.245311	0.346908
	VTADAMGO	0.120838	0.169118						VTADAMGO	0.244713	0.346937
	VTADAMGO	0.121236	0.168992						VTADAMGO	0.244608	0.347137
	VTADAMGO	0.121314	0.168681						VTADAMGO	0.244969	0.347484
	VTADAMGO	0.121196	0.168409						VTADAMGO	0.245755	0.347904
	VTADAMGO	0.120844	0.168148						VTADAMGO	0.246936	0.348378
	VTADAMGO	0.120196	0.167825						VTADAMGO	0.248424	0.348843
	VTADAMGO	0.119193	0.167304						VTADAMGO	0.250165	0.349323
	VTADAMGO	0.117947	0.166618						VTADAMGO	0.252045	0.349758
	VTADAMGO	0.116463	0.165647						VTADAMGO	0.25398	0.350163
	VTADAMGO	0.114803	0.164293						VTADAMGO	0.255829	0.350498
	VTADAMGO	0.112943	0.162524						VTADAMGO	0.257397	0.350723
	VTADAMGO	0.11102	0.160506						VTADAMGO	0.258551	0.35083
	VTADAMGO	0.109158	0.15838						VTADAMGO	0.259281	0.350897
	VTADAMGO	0.107369	0.156156						VTADAMGO	0.259666	0.351042
	VTADAMGO	0.105594	0.153766						VTADAMGO	0.25985	0.351434
	VTADAMGO	0.103868	0.151278						VTADAMGO	0.260057	0.352191
	VTADAMGO	0.10226	0.148798						VTADAMGO	0.260439	0.35336
	VTADAMGO	0.100793	0.146366						VTADAMGO	0.261109	0.354883
	VTADAMGO	0.0994697	0.144059						VTADAMGO	0.261965	0.356578
	VTADAMGO	0.0984224	0.142141						VTADAMGO	0.262874	0.358235
	VTADAMGO	0.0978187	0.140866						VTADAMGO	0.263692	0.359663
	VTADAMGO	0.0976724	0.140286						VTADAMGO	0.264268	0.360688
	VTADAMGO	0.0979031	0.140288						VTADAMGO	0.264402	0.361161
	VTADAMGO	0.0983271	0.140642						VTADAMGO	0.263938	0.360981
	VTADAMGO	0.0989416	0.141284						VTADAMGO	0.262844	0.360175
	VTADAMGO	0.0995929	0.141972						VTADAMGO	0.261218	0.358881
	VTADAMGO	0.100233	0.142627						VTADAMGO	0.259238	0.357352
	VTADAMGO	0.10097	0.143394						VTADAMGO	0.257252	0.355935
	VTADAMGO	0.102175	0.144667						VTADAMGO	0.255643	0.354971
	VTADAMGO	0.104005	0.146588						VTADAMGO	0.254786	0.354731
	VTADAMGO	0.106641	0.149358						VTADAMGO	0.254821	0.35529
	VTADAMGO	0.109797	0.152748						VTADAMGO	0.255655	0.35653
	VTADAMGO	0.113271	0.156637						VTADAMGO	0.256972	0.35816
	VTADAMGO	0.116517	0.160423						VTADAMGO	0.258361	0.359814
	VTADAMGO	0.118909	0.163282						VTADAMGO	0.259303	0.361096
	VTADAMGO	0.119837	0.16438						VTADAMGO	0.259454	0.361741
	VTADAMGO	0.119176	0.163573						VTADAMGO	0.258733	0.361671
	VTADAMGO	0.116975	0.161031						VTADAMGO	0.257441	0.361087
	VTADAMGO	0.113673	0.157429						VTADAMGO	0.256089	0.360349
	VTADAMGO	0.109771	0.153471						VTADAMGO	0.255262	0.359875
	VTADAMGO	0.105983	0.149895						VTADAMGO	0.255428	0.359986
	VTADAMGO	0.102887	0.147113						VTADAMGO	0.256853	0.360883
	VTADAMGO	0.10084	0.145242						VTADAMGO	0.259399	0.362497
	VTADAMGO	0.0998209	0.144124						VTADAMGO	0.262594	0.36459
	VTADAMGO	0.0998446	0.143769						VTADAMGO	0.265764	0.366732
	VTADAMGO	0.10064	0.144009						VTADAMGO	0.268399	0.368587
	VTADAMGO	0.102069	0.144797						VTADAMGO	0.270124	0.3699
	VTADAMGO	0.103735	0.145822						VTADAMGO	0.270784	0.370568
	VTADAMGO	0.105573	0.147123						VTADAMGO	0.270475	0.370652
	VTADAMGO	0.107456	0.148607						VTADAMGO	0.269505	0.37034
	VTADAMGO	0.109378	0.150266						VTADAMGO	0.26827	0.369851
	VTADAMGO	0.111083	0.15178						VTADAMGO	0.267105	0.369397
	VTADAMGO	0.112519	0.15307						VTADAMGO	0.266227	0.369096
	VTADAMGO	0.113558	0.15401						VTADAMGO	0.265796	0.369057
	VTADAMGO	0.114201	0.154579						VTADAMGO	0.265843	0.36931
	VTADAMGO	0.114261	0.154589						VTADAMGO	0.266267	0.369835
	VTADAMGO	0.11378	0.154179						VTADAMGO	0.266822	0.370512
	VTADAMGO	0.112955	0.153621						VTADAMGO	0.267328	0.371239
	VTADAMGO	0.112075	0.1532						VTADAMGO	0.267561	0.371833
	VTADAMGO	0.111306	0.152991						VTADAMGO	0.26743	0.372206
	VTADAMGO	0.110907	0.15314						VTADAMGO	0.26688	0.37224
	VTADAMGO	0.110967	0.153684						VTADAMGO	0.265961	0.371931
	VTADAMGO	0.111573	0.154681						VTADAMGO	0.264936	0.371388
	VTADAMGO	0.112488	0.1559						VTADAMGO	0.264055	0.370797
	VTADAMGO	0.11345	0.157103						VTADAMGO	0.263477	0.370322
	VTADAMGO	0.114235	0.158092						VTADAMGO	0.263416	0.370186
	VTADAMGO	0.114799	0.158819						VTADAMGO	0.263996	0.370531
	VTADAMGO	0.115092	0.159209						VTADAMGO	0.265225	0.371418
	VTADAMGO	0.115169	0.159274						VTADAMGO	0.266976	0.372754
	VTADAMGO	0.11521	0.159247						VTADAMGO	0.269056	0.374373
	VTADAMGO	0.115467	0.159443						VTADAMGO	0.271223	0.376037
	VTADAMGO	0.116014	0.15999						VTADAMGO	0.27334	0.37758
	VTADAMGO	0.11674	0.160864						VTADAMGO	0.275238	0.37885
	VTADAMGO	0.117531	0.162041						VTADAMGO	0.27694	0.379861
	VTADAMGO	0.118185	0.163366						VTADAMGO	0.278618	0.380775
	VTADAMGO	0.118567	0.164664						VTADAMGO	0.280443	0.381838
	VTADAMGO	0.11851	0.16563						VTADAMGO	0.28254	0.383273
	VTADAMGO	0.118063	0.166218						VTADAMGO	0.28488	0.385212
	VTADAMGO	0.117481	0.166612						VTADAMGO	0.287304	0.387624
	VTADAMGO	0.11697	0.166938						VTADAMGO	0.289549	0.390332
	VTADAMGO	0.116592	0.167214						VTADAMGO	0.2913	0.393028
	VTADAMGO	0.116448	0.167583						VTADAMGO	0.292182	0.395318
	VTADAMGO	0.116537	0.16812						VTADAMGO	0.292003	0.396883
	VTADAMGO	0.116917	0.168942						VTADAMGO	0.290737	0.397572
	VTADAMGO	0.117499	0.16999						VTADAMGO	0.288516	0.397408
	VTADAMGO	0.118286	0.171297						VTADAMGO	0.285556	0.396538
	VTADAMGO	0.119371	0.172975						VTADAMGO	0.282196	0.395192
	VTADAMGO	0.120903	0.175117						VTADAMGO	0.278834	0.393621
	VTADAMGO	0.122771	0.177466						VTADAMGO	0.275757	0.392023
	VTADAMGO	0.124981	0.179927						VTADAMGO	0.273121	0.390497
	VTADAMGO	0.127321	0.182246						VTADAMGO	0.271037	0.389122
	VTADAMGO	0.129791	0.184443						VTADAMGO	0.269644	0.387995
	VTADAMGO	0.132137	0.186319						VTADAMGO	0.269046	0.387238
	VTADAMGO	0.134249	0.187886						VTADAMGO	0.26929	0.386969
	VTADAMGO	0.136117	0.189325						VTADAMGO	0.270405	0.387308
	VTADAMGO	0.137995	0.191095						VTADAMGO	0.272346	0.388309
	VTADAMGO	0.139903	0.193314						VTADAMGO	0.274929	0.389927
	VTADAMGO	0.141973	0.196189						VTADAMGO	0.277905	0.392008
	VTADAMGO	0.143992	0.199541						VTADAMGO	0.28096	0.394319
	VTADAMGO	0.145885	0.203211						VTADAMGO	0.283799	0.396566
	VTADAMGO	0.147225	0.206483						VTADAMGO	0.286291	0.398519
	VTADAMGO	0.147648	0.208652						VTADAMGO	0.288279	0.399963
	VTADAMGO	0.146847	0.209073						VTADAMGO	0.289789	0.400873
	VTADAMGO	0.144973	0.207726						VTADAMGO	0.290878	0.401284
	VTADAMGO	0.142099	0.204538						VTADAMGO	0.291711	0.401413
	VTADAMGO	0.138668	0.200018						VTADAMGO	0.292411	0.4015
	VTADAMGO	0.13495	0.194651						VTADAMGO	0.293005	0.401724
	VTADAMGO	0.131439	0.18922						VTADAMGO	0.293512	0.402189
	VTADAMGO	0.128308	0.184161						VTADAMGO	0.293937	0.402925
	VTADAMGO	0.125515	0.179598						VTADAMGO	0.294096	0.403772
	VTADAMGO	0.122892	0.175494						VTADAMGO	0.293871	0.404574
	VTADAMGO	0.120369	0.171872						VTADAMGO	0.293174	0.405146
	VTADAMGO	0.117826	0.168556						VTADAMGO	0.291983	0.405368
	VTADAMGO	0.115313	0.165481						VTADAMGO	0.290365	0.405186
	VTADAMGO	0.112869	0.1626						VTADAMGO	0.288422	0.404645
	VTADAMGO	0.110868	0.160241						VTADAMGO	0.286354	0.403865
	VTADAMGO	0.109631	0.158713						VTADAMGO	0.284482	0.40309
	VTADAMGO	0.109394	0.158202						VTADAMGO	0.28303	0.40251
	VTADAMGO	0.110197	0.158766						VTADAMGO	0.282213	0.402336
	VTADAMGO	0.112064	0.16051						VTADAMGO	0.282145	0.402664
	VTADAMGO	0.11481	0.163312						VTADAMGO	0.282897	0.403542
	VTADAMGO	0.118184	0.16696						VTADAMGO	0.284423	0.404891
	VTADAMGO	0.121705	0.170975						VTADAMGO	0.286527	0.406569
	VTADAMGO	0.125141	0.175147						VTADAMGO	0.288941	0.408371
	VTADAMGO	0.128312	0.179254						VTADAMGO	0.291361	0.410079
	VTADAMGO	0.13098	0.182888						VTADAMGO	0.293537	0.411501
	VTADAMGO	0.132925	0.185644						VTADAMGO	0.29524	0.412478
	VTADAMGO	0.134011	0.18725						VTADAMGO	0.296273	0.412846
	VTADAMGO	0.134248	0.187681						VTADAMGO	0.296584	0.412562
	VTADAMGO	0.133653	0.186896						VTADAMGO	0.296242	0.411676
	VTADAMGO	0.132283	0.185022						VTADAMGO	0.295306	0.410273
	VTADAMGO	0.13032	0.182394						VTADAMGO	0.293951	0.408543
	VTADAMGO	0.128098	0.179561						VTADAMGO	0.292391	0.406724
	VTADAMGO	0.125858	0.176871						VTADAMGO	0.290865	0.405051
	VTADAMGO	0.123772	0.174542						VTADAMGO	0.289568	0.403757
	VTADAMGO	0.121806	0.172513						VTADAMGO	0.288544	0.402935
	VTADAMGO	0.120047	0.170873						VTADAMGO	0.287803	0.402634
	VTADAMGO	0.118408	0.169411						VTADAMGO	0.287328	0.402824
	VTADAMGO	0.116709	0.167826						VTADAMGO	0.286979	0.40338
	VTADAMGO	0.114769	0.165869						VTADAMGO	0.286654	0.404182
	VTADAMGO	0.112584	0.163557						VTADAMGO	0.286259	0.405085
	VTADAMGO	0.110176	0.160913						VTADAMGO	0.285776	0.405998
	VTADAMGO	0.107718	0.158102						VTADAMGO	0.285205	0.40686
	VTADAMGO	0.105246	0.155176						VTADAMGO	0.284556	0.407622
	VTADAMGO	0.103049	0.152486						VTADAMGO	0.283814	0.408243
	VTADAMGO	0.101256	0.150157						VTADAMGO	0.283102	0.408774
	VTADAMGO	0.0998933	0.148178						VTADAMGO	0.282502	0.409256
	VTADAMGO	0.0988251	0.14636						VTADAMGO	0.282105	0.409746
	VTADAMGO	0.0980986	0.144796						VTADAMGO	0.281917	0.410249
	VTADAMGO	0.0976521	0.143476						VTADAMGO	0.282053	0.410806
	VTADAMGO	0.0975102	0.142475						VTADAMGO	0.282529	0.411407
	VTADAMGO	0.0974666	0.141658						VTADAMGO	0.283347	0.412032
	VTADAMGO	0.0975054	0.141117						VTADAMGO	0.284438	0.412655
	VTADAMGO	0.0975592	0.140868						VTADAMGO	0.285799	0.413288
	VTADAMGO	0.0976504	0.140942						VTADAMGO	0.287304	0.413909
	VTADAMGO	0.0975699	0.141058						VTADAMGO	0.288885	0.414584
	VTADAMGO	0.0973855	0.141209						VTADAMGO	0.290381	0.415314
	VTADAMGO	0.0969399	0.141106						VTADAMGO	0.291721	0.416128
	VTADAMGO	0.0962547	0.140615						VTADAMGO	0.292861	0.417009
	VTADAMGO	0.0951437	0.139419						VTADAMGO	0.293764	0.417934
	VTADAMGO	0.093658	0.137548						VTADAMGO	0.294327	0.418792
	VTADAMGO	0.0919392	0.135258						VTADAMGO	0.294571	0.41953
	VTADAMGO	0.0902976	0.132992						VTADAMGO	0.294497	0.420096
	VTADAMGO	0.0887974	0.130939						VTADAMGO	0.294182	0.420515
	VTADAMGO	0.0876004	0.129371						VTADAMGO	0.293743	0.42083
	VTADAMGO	0.0866687	0.128294						VTADAMGO	0.293367	0.42117
	VTADAMGO	0.0860816	0.127764						VTADAMGO	0.29332	0.421666
	VTADAMGO	0.0856427	0.127501						VTADAMGO	0.293836	0.422468
	VTADAMGO	0.0852906	0.12737						VTADAMGO	0.294884	0.423571
	VTADAMGO	0.0849963	0.12732						VTADAMGO	0.296397	0.424957
	VTADAMGO	0.0848578	0.127459						VTADAMGO	0.298207	0.426534
	VTADAMGO	0.0847958	0.127702						VTADAMGO	0.300121	0.428211
	VTADAMGO	0.0848565	0.128089						VTADAMGO	0.301939	0.429886
	VTADAMGO	0.0850414	0.128623						VTADAMGO	0.303533	0.431502
	VTADAMGO	0.0854365	0.12938						VTADAMGO	0.304823	0.432976
	VTADAMGO	0.0859122	0.130176						VTADAMGO	0.305806	0.434284
	VTADAMGO	0.0861862	0.130684						VTADAMGO	0.306361	0.435297
	VTADAMGO	0.0860703	0.130678						VTADAMGO	0.306372	0.435869
	VTADAMGO	0.0854486	0.130031						VTADAMGO	0.305761	0.435844
	VTADAMGO	0.0842403	0.128654						VTADAMGO	0.304483	0.435161
	VTADAMGO	0.0825196	0.126656						VTADAMGO	0.302559	0.433846
	VTADAMGO	0.0803964	0.124217						VTADAMGO	0.300129	0.43206
	VTADAMGO	0.0781483	0.121693						VTADAMGO	0.297533	0.430123
	VTADAMGO	0.0758784	0.119218						VTADAMGO	0.295137	0.428372
	VTADAMGO	0.0736031	0.116786						VTADAMGO	0.293351	0.42713
	VTADAMGO	0.0713658	0.114413						VTADAMGO	0.292404	0.426592
	VTADAMGO	0.0692538	0.112123						VTADAMGO	0.292408	0.4268
	VTADAMGO	0.0674162	0.110022						VTADAMGO	0.293302	0.427677
	VTADAMGO	0.0659001	0.108126						VTADAMGO	0.294842	0.42901
	VTADAMGO	0.0647863	0.106511						VTADAMGO	0.296655	0.430495
	VTADAMGO	0.0642448	0.105408						VTADAMGO	0.298445	0.431855
	VTADAMGO	0.0644353	0.104983						VTADAMGO	0.300019	0.432891
	VTADAMGO	0.0653056	0.105207						VTADAMGO	0.301291	0.433518
	VTADAMGO	0.0667351	0.105957						VTADAMGO	0.302245	0.433764
	VTADAMGO	0.0684418	0.106983						VTADAMGO	0.302873	0.433683
	VTADAMGO	0.0702385	0.108127						VTADAMGO	0.303256	0.433412
	VTADAMGO	0.0716678	0.108982						VTADAMGO	0.303453	0.433062
	VTADAMGO	0.0724665	0.109334						VTADAMGO	0.303417	0.432654
	VTADAMGO	0.0725596	0.109186						VTADAMGO	0.303206	0.432235
	VTADAMGO	0.0721263	0.108715						VTADAMGO	0.302799	0.431774
	VTADAMGO	0.071393	0.108055						VTADAMGO	0.302316	0.431319
	VTADAMGO	0.0707173	0.107417						VTADAMGO	0.301785	0.430875
	VTADAMGO	0.0702906	0.10687						VTADAMGO	0.301275	0.430445
	VTADAMGO	0.0704877	0.106743						VTADAMGO	0.300865	0.430055
	VTADAMGO	0.0712912	0.10698						VTADAMGO	0.300581	0.429715
	VTADAMGO	0.072556	0.107468						VTADAMGO	0.300329	0.429406
	VTADAMGO	0.0739634	0.107984						VTADAMGO	0.299992	0.429134
	VTADAMGO	0.0753415	0.108477						VTADAMGO	0.299439	0.428863
	VTADAMGO	0.0763848	0.108713						VTADAMGO	0.298615	0.42861
	VTADAMGO	0.0770536	0.108719						VTADAMGO	0.297508	0.428367
	VTADAMGO	0.0773096	0.108544						VTADAMGO	0.296233	0.428167
	VTADAMGO	0.0775499	0.108673						VTADAMGO	0.29495	0.428045
	VTADAMGO	0.0779274	0.109307						VTADAMGO	0.293944	0.428099
	VTADAMGO	0.0785215	0.110507						VTADAMGO	0.293278	0.428292
	VTADAMGO	0.0791245	0.112						VTADAMGO	0.292934	0.428573
	VTADAMGO	0.0796054	0.113539						VTADAMGO	0.292751	0.428772
	VTADAMGO	0.0795555	0.114453						VTADAMGO	0.292529	0.428745
	VTADAMGO	0.0788224	0.11434						VTADAMGO	0.292029	0.428332
	VTADAMGO	0.0772009	0.11288						VTADAMGO	0.291138	0.427506
	VTADAMGO	0.0749865	0.110448						VTADAMGO	0.28988	0.426335
	VTADAMGO	0.0725552	0.107608						VTADAMGO	0.288572	0.42506
	VTADAMGO	0.0704229	0.105049						VTADAMGO	0.287476	0.423877
	VTADAMGO	0.0688903	0.103178						VTADAMGO	0.286817	0.422967
	VTADAMGO	0.0683428	0.102463						VTADAMGO	0.286631	0.422357
	VTADAMGO	0.0687456	0.102819						VTADAMGO	0.286796	0.421986
	VTADAMGO	0.0699272	0.103953						VTADAMGO	0.287089	0.421733
	VTADAMGO	0.071358	0.105242						VTADAMGO	0.287199	0.421398
	VTADAMGO	0.0726744	0.10625						VTADAMGO	0.286925	0.420831
	VTADAMGO	0.0735708	0.106652						VTADAMGO	0.286351	0.420063
	VTADAMGO	0.0738784	0.106277						VTADAMGO	0.285611	0.419131
	VTADAMGO	0.0734688	0.105093						VTADAMGO	0.284984	0.418217
	VTADAMGO	0.0725479	0.103499						VTADAMGO	0.284629	0.417398
	VTADAMGO	0.0713619	0.101941						VTADAMGO	0.28468	0.416773
	VTADAMGO	0.0702108	0.100755						VTADAMGO	0.285068	0.416293
	VTADAMGO	0.0692702	0.100048						VTADAMGO	0.285514	0.415811
	VTADAMGO	0.0687058	0.0998478						VTADAMGO	0.285728	0.415163
	VTADAMGO	0.0687184	0.10027						VTADAMGO	0.28548	0.414222
	VTADAMGO	0.0694165	0.101334						VTADAMGO	0.284694	0.412952
	VTADAMGO	0.0707264	0.102949						VTADAMGO	0.283477	0.411459
	VTADAMGO	0.0725299	0.105042						VTADAMGO	0.282059	0.409903
	VTADAMGO	0.0747306	0.10762						VTADAMGO	0.280685	0.40846
	VTADAMGO	0.0771516	0.110518						VTADAMGO	0.279578	0.407289
	VTADAMGO	0.0795612	0.113469						VTADAMGO	0.278752	0.406434
	VTADAMGO	0.0817367	0.116168						VTADAMGO	0.278107	0.405849
	VTADAMGO	0.0836624	0.118618						VTADAMGO	0.277457	0.405394
	VTADAMGO	0.0852568	0.120671						VTADAMGO	0.276729	0.404948
	VTADAMGO	0.0864668	0.122197						VTADAMGO	0.275899	0.404403
	VTADAMGO	0.0871502	0.123028						VTADAMGO	0.275027	0.403687
	VTADAMGO	0.0873478	0.123277						VTADAMGO	0.274191	0.402776
	VTADAMGO	0.0870739	0.122994						VTADAMGO	0.27358	0.401763
	VTADAMGO	0.0863654	0.122243						VTADAMGO	0.27326	0.400709
	VTADAMGO	0.0852371	0.121015						VTADAMGO	0.273233	0.3997
	VTADAMGO	0.0839484	0.119667						VTADAMGO	0.273376	0.398734
	VTADAMGO	0.0827093	0.118409						VTADAMGO	0.273571	0.397789
	VTADAMGO	0.0818536	0.117562						VTADAMGO	0.273648	0.396829
	VTADAMGO	0.0813956	0.117065						VTADAMGO	0.273405	0.39574
	VTADAMGO	0.081509	0.117136						VTADAMGO	0.272671	0.394427
	VTADAMGO	0.0822153	0.117847						VTADAMGO	0.271463	0.392891
	VTADAMGO	0.0834283	0.119155						VTADAMGO	0.269823	0.391118
	VTADAMGO	0.0848356	0.1207						VTADAMGO	0.267917	0.389198
	VTADAMGO	0.08634	0.12247						VTADAMGO	0.265906	0.387234
	VTADAMGO	0.0877764	0.124303						VTADAMGO	0.264042	0.385389
	VTADAMGO	0.0891963	0.126216						VTADAMGO	0.262463	0.383797
	VTADAMGO	0.0904078	0.12787						VTADAMGO	0.261257	0.382558
	VTADAMGO	0.0914637	0.129293						VTADAMGO	0.260376	0.381672
	VTADAMGO	0.0923642	0.130465						VTADAMGO	0.259795	0.381143
	VTADAMGO	0.093162	0.131429						VTADAMGO	0.259415	0.380864
	VTADAMGO	0.0936139	0.131824						VTADAMGO	0.259209	0.380798
	VTADAMGO	0.0936967	0.131692						VTADAMGO	0.259043	0.380788
	VTADAMGO	0.0932461	0.130942						VTADAMGO	0.258871	0.38074
	VTADAMGO	0.0923524	0.129741						VTADAMGO	0.258628	0.380526
	VTADAMGO	0.090931	0.128074						VTADAMGO	0.258339	0.380094
	VTADAMGO	0.0890919	0.126082						VTADAMGO	0.25791	0.379356
	VTADAMGO	0.0869793	0.123934						VTADAMGO	0.257487	0.378386
	VTADAMGO	0.0848373	0.121835						VTADAMGO	0.257126	0.377237
	VTADAMGO	0.0826601	0.119632						VTADAMGO	0.256993	0.376081
	VTADAMGO	0.0805325	0.1174						VTADAMGO	0.257101	0.374999
	VTADAMGO	0.0784177	0.115156						VTADAMGO	0.257502	0.37411
	VTADAMGO	0.0765567	0.113221						VTADAMGO	0.258264	0.37351
	VTADAMGO	0.0749422	0.111536						VTADAMGO	0.259416	0.373255
	VTADAMGO	0.0736314	0.110059						VTADAMGO	0.260821	0.373283
	VTADAMGO	0.0726355	0.108756						VTADAMGO	0.262354	0.373523
	VTADAMGO	0.0720493	0.107716						VTADAMGO	0.263746	0.37377
	VTADAMGO	0.0717524	0.106791						VTADAMGO	0.264715	0.373832
	VTADAMGO	0.0716497	0.105937						VTADAMGO	0.264954	0.373468
	VTADAMGO	0.071629	0.105219						VTADAMGO	0.264256	0.372524
	VTADAMGO	0.0717209	0.104824						VTADAMGO	0.262581	0.37096
	VTADAMGO	0.0718855	0.104814						VTADAMGO	0.260067	0.368869
	VTADAMGO	0.0720614	0.105088						VTADAMGO	0.256874	0.366367
	VTADAMGO	0.0722481	0.105635						VTADAMGO	0.253232	0.363636
	VTADAMGO	0.0726237	0.106655						VTADAMGO	0.24928	0.360774
	VTADAMGO	0.0732774	0.10826						VTADAMGO	0.245308	0.357987
	VTADAMGO	0.0742678	0.11051						VTADAMGO	0.241486	0.355391
	VTADAMGO	0.0755059	0.113313						VTADAMGO	0.237993	0.353081
	VTADAMGO	0.0769937	0.116573						VTADAMGO	0.234984	0.351114
	VTADAMGO	0.078604	0.119979						VTADAMGO	0.23269	0.349575
	VTADAMGO	0.0800277	0.122883						VTADAMGO	0.231274	0.348509
	VTADAMGO	0.0810535	0.12489						VTADAMGO	0.230844	0.347989
	VTADAMGO	0.0815837	0.125878						VTADAMGO	0.231471	0.348064
	VTADAMGO	0.0816246	0.125859						VTADAMGO	0.233121	0.34876
	VTADAMGO	0.0812175	0.12497						VTADAMGO	0.235657	0.35004
	VTADAMGO	0.0804198	0.123489						VTADAMGO	0.238794	0.351757
	VTADAMGO	0.0794263	0.121814						VTADAMGO	0.242184	0.353688
	VTADAMGO	0.0784436	0.120378						VTADAMGO	0.245543	0.355619
	VTADAMGO	0.0774737	0.119142						VTADAMGO	0.248681	0.357389
	VTADAMGO	0.0764936	0.118019						VTADAMGO	0.251391	0.358874
	VTADAMGO	0.075357	0.116711						VTADAMGO	0.253642	0.360061
	VTADAMGO	0.0740918	0.11511						VTADAMGO	0.255471	0.361002
	VTADAMGO	0.072558	0.112868						VTADAMGO	0.256961	0.361791
	VTADAMGO	0.0706816	0.109846						VTADAMGO	0.258126	0.362446
	VTADAMGO	0.0684599	0.106091						VTADAMGO	0.258934	0.362935
	VTADAMGO	0.0661751	0.102178						VTADAMGO	0.259328	0.363148
	VTADAMGO	0.0639286	0.0983985						VTADAMGO	0.259227	0.36295
	VTADAMGO	0.0618734	0.0951088						VTADAMGO	0.258564	0.362251
	VTADAMGO	0.0599502	0.0923865						VTADAMGO	0.257252	0.360977
	VTADAMGO	0.0582981	0.0904219						VTADAMGO	0.25534	0.359215
	VTADAMGO	0.056742	0.0889177						VTADAMGO	0.253023	0.357212
	VTADAMGO	0.0551894	0.0876012						VTADAMGO	0.250423	0.355177
	VTADAMGO	0.053502	0.0861651						VTADAMGO	0.247704	0.353338
	VTADAMGO	0.0518608	0.0847703						VTADAMGO	0.244963	0.351796
	VTADAMGO	0.0503668	0.0834399						VTADAMGO	0.242362	0.350601
	VTADAMGO	0.0492813	0.0824179						VTADAMGO	0.240009	0.349676
	VTADAMGO	0.0486557	0.0817596						VTADAMGO	0.23806	0.348912
	VTADAMGO	0.0487033	0.0817201						VTADAMGO	0.236641	0.348162
	VTADAMGO	0.0494456	0.0824132						VTADAMGO	0.235938	0.3474
	VTADAMGO	0.0507047	0.0836626						VTADAMGO	0.23596	0.346607
	VTADAMGO	0.0520328	0.084989						VTADAMGO	0.236653	0.345882
	VTADAMGO	0.0531217	0.0861392						VTADAMGO	0.237787	0.345307
	VTADAMGO	0.0534722	0.0865576						VTADAMGO	0.239089	0.344954
	VTADAMGO	0.0528331	0.0859247						VTADAMGO	0.240235	0.344777
	VTADAMGO	0.0509088	0.0838804						VTADAMGO	0.240891	0.344606
	VTADAMGO	0.0479041	0.0806463						VTADAMGO	0.240763	0.344167
	VTADAMGO	0.0441555	0.0766282						VTADAMGO	0.239811	0.34329
	VTADAMGO	0.0401394	0.072279						VTADAMGO	0.23811	0.341871
	VTADAMGO	0.0362037	0.0679144						VTADAMGO	0.235938	0.340027
	VTADAMGO	0.0328746	0.064168						VTADAMGO	0.23365	0.337933
	VTADAMGO	0.0304876	0.0614463						VTADAMGO	0.231738	0.335936
	VTADAMGO	0.0294069	0.0602356						VTADAMGO	0.230548	0.334303
	VTADAMGO	0.0295944	0.0605845						VTADAMGO	0.230224	0.333198
	VTADAMGO	0.031027	0.0625076						VTADAMGO	0.230626	0.332633
	VTADAMGO	0.0335491	0.0659706						VTADAMGO	0.231573	0.332574
	VTADAMGO	0.0368572	0.0706153						VTADAMGO	0.232715	0.332831
	VTADAMGO	0.0404182	0.0757954						VTADAMGO	0.233726	0.333234
	VTADAMGO	0.0437643	0.0809359						VTADAMGO	0.234275	0.333531
	VTADAMGO	0.0464527	0.0853968						VTADAMGO	0.234214	0.333578
	VTADAMGO	0.0481915	0.0886152						VTADAMGO	0.233461	0.333249
	VTADAMGO	0.0486407	0.0899602						VTADAMGO	0.232058	0.332497
	VTADAMGO	0.0477711	0.0891598						VTADAMGO	0.230056	0.331327
	VTADAMGO	0.045816	0.0865005						VTADAMGO	0.227574	0.329784
	VTADAMGO	0.0432344	0.0825985						VTADAMGO	0.224777	0.327962
	VTADAMGO	0.0404988	0.0781638						VTADAMGO	0.221815	0.325975
	VTADAMGO	0.0380492	0.0740022						VTADAMGO	0.218776	0.323896
	VTADAMGO	0.0362358	0.0707815						VTADAMGO	0.215859	0.321887
	VTADAMGO	0.0352602	0.0688835						VTADAMGO	0.21336	0.320156
	VTADAMGO	0.0350115	0.0682519						VTADAMGO	0.211661	0.318947
	VTADAMGO	0.0352203	0.0684761						VTADAMGO	0.211115	0.318452
	VTADAMGO	0.0356932	0.069306						VTADAMGO	0.212005	0.318817
	VTADAMGO	0.0362805	0.0704645						VTADAMGO	0.214438	0.32005
	VTADAMGO	0.0368345	0.0716384						VTADAMGO	0.218183	0.322022
	VTADAMGO	0.0371289	0.0724708						VTADAMGO	0.222804	0.324494
	VTADAMGO	0.0371721	0.0729539						VTADAMGO	0.227614	0.327103
	VTADAMGO	0.037001	0.0731421						VTADAMGO	0.232033	0.329525
	VTADAMGO	0.0366928	0.0731252						VTADAMGO	0.235551	0.331421
	VTADAMGO	0.0361911	0.0727739						VTADAMGO	0.237816	0.332543
	VTADAMGO	0.0356469	0.0723293						VTADAMGO	0.238745	0.3328
	VTADAMGO	0.0351195	0.0719045						VTADAMGO	0.238475	0.332226
	VTADAMGO	0.0347638	0.0717192						VTADAMGO	0.237334	0.33103
	VTADAMGO	0.0344869	0.071697						VTADAMGO	0.235653	0.329448
	VTADAMGO	0.0343546	0.0718598						VTADAMGO	0.233695	0.327673
	VTADAMGO	0.0343176	0.0720948						VTADAMGO	0.231724	0.32591
	VTADAMGO	0.0343666	0.0723113						VTADAMGO	0.229845	0.324241
	VTADAMGO	0.034336	0.0722027						VTADAMGO	0.228109	0.322717
	VTADAMGO	0.0341694	0.0717449						VTADAMGO	0.226449	0.321325
	VTADAMGO	0.0338438	0.0709881						VTADAMGO	0.224847	0.320068
	VTADAMGO	0.0336059	0.0703235						VTADAMGO	0.223339	0.318992
	VTADAMGO	0.0334953	0.069888						VTADAMGO	0.221983	0.318138
	VTADAMGO	0.0337224	0.0699487						VTADAMGO	0.220734	0.317481
	VTADAMGO	0.0344473	0.0707531						VTADAMGO	0.219666	0.317062
	VTADAMGO	0.0358873	0.0725806						VTADAMGO	0.218812	0.316868
	VTADAMGO	0.0379071	0.075186						VTADAMGO	0.218235	0.316893
	VTADAMGO	0.0404679	0.0785343						VTADAMGO	0.217895	0.31707
	VTADAMGO	0.0432385	0.0822751						VTADAMGO	0.217773	0.317341
	VTADAMGO	0.0460882	0.0862663						VTADAMGO	0.21777	0.317618
	VTADAMGO	0.0486295	0.0900481						VTADAMGO	0.217829	0.317858
	VTADAMGO	0.050628	0.0932874						VTADAMGO	0.217782	0.317968
	VTADAMGO	0.0519839	0.0958641						VTADAMGO	0.217596	0.317981
	VTADAMGO	0.0529014	0.0980124						VTADAMGO	0.217234	0.317889
	VTADAMGO	0.0533878	0.0996003						VTADAMGO	0.216873	0.317802
	VTADAMGO	0.0535899	0.100712						VTADAMGO	0.216606	0.317773
	VTADAMGO	0.0534227	0.101188						VTADAMGO	0.216527	0.317813
	VTADAMGO	0.0529841	0.101064						VTADAMGO	0.216698	0.317927
	VTADAMGO	0.0521556	0.100183						VTADAMGO	0.217208	0.318135
	VTADAMGO	0.0507958	0.0982962						VTADAMGO	0.217959	0.318377
	VTADAMGO	0.0488231	0.0953853						VTADAMGO	0.218848	0.318607
	VTADAMGO	0.0464279	0.0917935						VTADAMGO	0.21971	0.318715
	VTADAMGO	0.0437687	0.0878026						VTADAMGO	0.220478	0.31866
	VTADAMGO	0.0411543	0.0838847						VTADAMGO	0.2211	0.31838
	VTADAMGO	0.0388658	0.0805521						VTADAMGO	0.221528	0.317852
	VTADAMGO	0.0373469	0.0784338						VTADAMGO	0.221808	0.317097
	VTADAMGO	0.0368251	0.0779125						VTADAMGO	0.222022	0.316167
	VTADAMGO	0.0373063	0.0788917						VTADAMGO	0.22211	0.315052
	VTADAMGO	0.0384918	0.0808953						VTADAMGO	0.221985	0.313746
	VTADAMGO	0.04014	0.0835382						VTADAMGO	0.221478	0.312167
	VTADAMGO	0.0418963	0.0862111						VTADAMGO	0.220504	0.31032
	VTADAMGO	0.0434541	0.0884065						VTADAMGO	0.218993	0.308207
	VTADAMGO	0.0445864	0.0898369						VTADAMGO	0.216963	0.305894
	VTADAMGO	0.0453976	0.0906821						VTADAMGO	0.214525	0.303518
	VTADAMGO	0.0461474	0.0914753						VTADAMGO	0.211882	0.301222
	VTADAMGO	0.0470329	0.0925705						VTADAMGO	0.209243	0.299124
	VTADAMGO	0.0481952	0.0943048						VTADAMGO	0.206814	0.297306
	VTADAMGO	0.0496975	0.0969029						VTADAMGO	0.20479	0.295782
	VTADAMGO	0.0514826	0.100284						VTADAMGO	0.203382	0.294597
	VTADAMGO	0.0532457	0.103878						VTADAMGO	0.202779	0.293782
	VTADAMGO	0.0545954	0.10697						VTADAMGO	0.203062	0.29337
	VTADAMGO	0.0552042	0.108846						VTADAMGO	0.204121	0.293348
	VTADAMGO	0.0550157	0.109346						VTADAMGO	0.205757	0.293672
	VTADAMGO	0.0540476	0.108386						VTADAMGO	0.207631	0.294217
	VTADAMGO	0.0525368	0.106311						VTADAMGO	0.209316	0.294772
	VTADAMGO	0.0508222	0.103679						VTADAMGO	0.210422	0.295081
	VTADAMGO	0.0494144	0.101247						VTADAMGO	0.21076	0.294989
	VTADAMGO	0.0486173	0.0994116						VTADAMGO	0.210412	0.294513
	VTADAMGO	0.0484724	0.0982232						VTADAMGO	0.209538	0.29373
	VTADAMGO	0.048785	0.0974152						VTADAMGO	0.208453	0.292844
	VTADAMGO	0.0494025	0.0969206						VTADAMGO	0.207526	0.292079
	VTADAMGO	0.0499455	0.0963082						VTADAMGO	0.207013	0.291581
	VTADAMGO	0.0501817	0.0953838						VTADAMGO	0.206993	0.29138
	VTADAMGO	0.049872	0.0939994						VTADAMGO	0.207351	0.29138
	VTADAMGO	0.0492154	0.0925312						VTADAMGO	0.207793	0.291383
	VTADAMGO	0.0483572	0.0911604						VTADAMGO	0.208064	0.291207
	VTADAMGO	0.0474332	0.0899736						VTADAMGO	0.207874	0.290665
	VTADAMGO	0.0464611	0.0888263						VTADAMGO	0.20712	0.289702
	VTADAMGO	0.0456139	0.08789						VTADAMGO	0.205897	0.288368
	VTADAMGO	0.0448152	0.0869541						VTADAMGO	0.204495	0.286833
	VTADAMGO	0.0440799	0.0859621						VTADAMGO	0.203308	0.285334
	VTADAMGO	0.0430808	0.0844641						VTADAMGO	0.202599	0.284055
	VTADAMGO	0.0417709	0.0824214						VTADAMGO	0.202444	0.283087
	VTADAMGO	0.0401457	0.0799406						VTADAMGO	0.202784	0.282474
	VTADAMGO	0.0382899	0.0771828						VTADAMGO	0.203378	0.282125
	VTADAMGO	0.0362534	0.0742668						VTADAMGO	0.203894	0.281912
	VTADAMGO	0.0343516	0.0717325						VTADAMGO	0.203959	0.281624
	VTADAMGO	0.0327034	0.0697529						VTADAMGO	0.203401	0.281169
	VTADAMGO	0.0315935	0.0686437						VTADAMGO	0.202166	0.280535
	VTADAMGO	0.0309485	0.0682584						VTADAMGO	0.20037	0.279779
	VTADAMGO	0.0308254	0.0685621						VTADAMGO	0.198249	0.279033
	VTADAMGO	0.0311449	0.0694346						VTADAMGO	0.196265	0.278521
	VTADAMGO	0.0318018	0.0706796						VTADAMGO	0.194818	0.278389
	VTADAMGO	0.0324614	0.0718443						VTADAMGO	0.19428	0.278793
	VTADAMGO	0.0329337	0.072747						VTADAMGO	0.194759	0.279759
	VTADAMGO	0.0330295	0.0732008						VTADAMGO	0.196199	0.281228
	VTADAMGO	0.0327962	0.0732717						VTADAMGO	0.19832	0.283003
	VTADAMGO	0.0322045	0.0729323						VTADAMGO	0.200711	0.284802
	VTADAMGO	0.031416	0.0723141						VTADAMGO	0.202887	0.28629
	VTADAMGO	0.0306636	0.071768						VTADAMGO	0.204606	0.28729
	VTADAMGO	0.0301738	0.0715607						VTADAMGO	0.205731	0.287692
	VTADAMGO	0.0298671	0.0715329						VTADAMGO	0.206346	0.287603
	VTADAMGO	0.0296173	0.07151						VTADAMGO	0.206559	0.287167
	VTADAMGO	0.029339	0.0713724						VTADAMGO	0.206537	0.286595
	VTADAMGO	0.0289964	0.0709944						VTADAMGO	0.206408	0.286065
	VTADAMGO	0.0284205	0.0701721						VTADAMGO	0.20624	0.285697
	VTADAMGO	0.0275628	0.0688178						VTADAMGO	0.205971	0.285479
	VTADAMGO	0.0264767	0.0671498						VTADAMGO	0.205533	0.285369
	VTADAMGO	0.0252769	0.0653809						VTADAMGO	0.204891	0.285319
	VTADAMGO	0.0240535	0.063648						VTADAMGO	0.204101	0.285353
	VTADAMGO	0.0228022	0.0619432						VTADAMGO	0.203237	0.285476
	VTADAMGO	0.0215629	0.0603081						VTADAMGO	0.202411	0.285721
	VTADAMGO	0.0204896	0.0589148						VTADAMGO	0.201746	0.286085
	VTADAMGO	0.0197205	0.057985						VTADAMGO	0.201312	0.286495
	VTADAMGO	0.0192891	0.0575197						VTADAMGO	0.200969	0.286766
	VTADAMGO	0.0193278	0.0577856						VTADAMGO	0.200428	0.286666
	VTADAMGO	0.0200198	0.0590839						VTADAMGO	0.199398	0.285967
	VTADAMGO	0.0213897	0.0614467						VTADAMGO	0.197725	0.284595
	VTADAMGO	0.0232344	0.0646115						VTADAMGO	0.195386	0.282562
	VTADAMGO	0.0252873	0.0682169						VTADAMGO	0.192617	0.280065
	VTADAMGO	0.0272595	0.0718386						VTADAMGO	0.189951	0.277489
	VTADAMGO	0.0288809	0.0750684						VTADAMGO	0.187959	0.275215
	VTADAMGO	0.0298121	0.0773145						VTADAMGO	0.187077	0.27357
	VTADAMGO	0.0299995	0.0784595						VTADAMGO	0.18742	0.272696
	VTADAMGO	0.0295384	0.0785791						VTADAMGO	0.188824	0.272553
	VTADAMGO	0.0287929	0.0781089						VTADAMGO	0.190779	0.272921
	VTADAMGO	0.027992	0.0773986						VTADAMGO	0.192669	0.273489
	VTADAMGO	0.0273643	0.0767905						VTADAMGO	0.193807	0.273873
	VTADAMGO	0.0270415	0.0765209						VTADAMGO	0.193788	0.273836
	VTADAMGO	0.0271529	0.0768332						VTADAMGO	0.192484	0.273276
	VTADAMGO	0.0275407	0.0774635						VTADAMGO	0.190185	0.272311
	VTADAMGO	0.0281361	0.0783253						VTADAMGO	0.187335	0.271126
	VTADAMGO	0.0288264	0.0792785						VTADAMGO	0.18454	0.269965
	VTADAMGO	0.0297492	0.0804696						VTADAMGO	0.182346	0.269018
	VTADAMGO	0.0307916	0.0817625						VTADAMGO	0.181136	0.268381
	VTADAMGO	0.031869	0.0829858						VTADAMGO	0.180912	0.267995
	VTADAMGO	0.0328958	0.0840283						VTADAMGO	0.181454	0.267735
	VTADAMGO	0.0338756	0.0849023						VTADAMGO	0.18245	0.267454
	VTADAMGO	0.0345712	0.0852752						VTADAMGO	0.18362	0.26705
	VTADAMGO	0.0349376	0.0851527						VTADAMGO	0.184686	0.266423
	VTADAMGO	0.0347713	0.0843551						VTADAMGO	0.185577	0.265601
	VTADAMGO	0.0341314	0.0829823						VTADAMGO	0.186303	0.26464
	VTADAMGO	0.0329039	0.0809596						VTADAMGO	0.186939	0.263651
	VTADAMGO	0.0311268	0.0783093						VTADAMGO	0.187395	0.262645
	VTADAMGO	0.0288011	0.0750845						VTADAMGO	0.18763	0.261668
	VTADAMGO	0.0262171	0.0717453						VTADAMGO	0.187463	0.260642
	VTADAMGO	0.023514	0.0684928						VTADAMGO	0.18683	0.259551
	VTADAMGO	0.0209737	0.0657326						VTADAMGO	0.185662	0.258369
	VTADAMGO	0.0186136	0.0635131						VTADAMGO	0.183937	0.25707
	VTADAMGO	0.0167845	0.0621637						VTADAMGO	0.18174	0.255689
	VTADAMGO	0.0156363	0.0617409						VTADAMGO	0.17933	0.254362
	VTADAMGO	0.0152898	0.0621196						VTADAMGO	0.176872	0.253117
	VTADAMGO	0.0156995	0.0630893						VTADAMGO	0.174627	0.252024
	VTADAMGO	0.0169185	0.0647143						VTADAMGO	0.172806	0.251079
	VTADAMGO	0.0187081	0.0667455						VTADAMGO	0.171555	0.25025
	VTADAMGO	0.0207806	0.0689581						VTADAMGO	0.170936	0.249492
	VTADAMGO	0.0226414	0.0708706						VTADAMGO	0.170817	0.248736
	VTADAMGO	0.024078	0.0722982						VTADAMGO	0.171024	0.247949
	VTADAMGO	0.0249216	0.0731858						VTADAMGO	0.171537	0.247235
	VTADAMGO	0.0251458	0.0734699						VTADAMGO	0.172204	0.246622
	VTADAMGO	0.0248297	0.0732511						VTADAMGO	0.173025	0.246223
	VTADAMGO	0.024344	0.0729886						VTADAMGO	0.173965	0.246092
	VTADAMGO	0.0240849	0.0731017						VTADAMGO	0.175065	0.246298
	VTADAMGO	0.0244994	0.0740399						VTADAMGO	0.176321	0.246852
	VTADAMGO	0.0257274	0.0759082						VTADAMGO	0.177659	0.247705
	VTADAMGO	0.0278272	0.0786787						VTADAMGO	0.178975	0.248766
	VTADAMGO	0.0306908	0.0822687						VTADAMGO	0.180221	0.249961
	VTADAMGO	0.0339414	0.0861495						VTADAMGO	0.181296	0.251188
	VTADAMGO	0.0370668	0.0896706						VTADAMGO	0.182113	0.252368
	VTADAMGO	0.0396471	0.092365						VTADAMGO	0.18251	0.253355
	VTADAMGO	0.0414442	0.0939512						VTADAMGO	0.182489	0.254096
	VTADAMGO	0.0423481	0.0943493						VTADAMGO	0.182024	0.25451
	VTADAMGO	0.0422635	0.0934893						VTADAMGO	0.181147	0.254516
	VTADAMGO	0.0411846	0.0913585						VTADAMGO	0.179837	0.254054
	VTADAMGO	0.039248	0.0882199						VTADAMGO	0.178041	0.253078
	VTADAMGO	0.0365936	0.0842273						VTADAMGO	0.17577	0.251596
	VTADAMGO	0.0333983	0.0795626						VTADAMGO	0.17302	0.24966
	VTADAMGO	0.0298072	0.0744075						VTADAMGO	0.169877	0.247352
	VTADAMGO	0.0262164	0.0692803						VTADAMGO	0.166585	0.244838
	VTASTRESS	0	0						VTASTRESS	0	0
	VTASTRESS	-0.00054259	0.000151023						VTASTRESS	-0.00037555	0.000610883
	VTASTRESS	-0.0018465	0.000386						VTASTRESS	-0.00063695	0.001357
	VTASTRESS	-0.00363694	0.0011584						VTASTRESS	-0.0007414	0.00219828
	VTASTRESS	-0.00563857	0.00190516						VTASTRESS	-0.0008124	0.0029241
	VTASTRESS	-0.00756291	0.00252312						VTASTRESS	-0.00084486	0.00351132
	VTASTRESS	-0.00917979	0.00299406						VTASTRESS	-0.00086896	0.00400923
	VTASTRESS	-0.0103691	0.00330818						VTASTRESS	-0.00087505	0.00460646
	VTASTRESS	-0.0112061	0.00366055						VTASTRESS	-0.0008644	0.00544117
	VTASTRESS	-0.0118596	0.00416067						VTASTRESS	-0.00101603	0.00630131
	VTASTRESS	-0.0125432	0.00487166						VTASTRESS	-0.00138244	0.00699434
	VTASTRESS	-0.0132909	0.00557579						VTASTRESS	-0.00198451	0.00732837
	VTASTRESS	-0.0141118	0.00618445						VTASTRESS	-0.00292244	0.00703844
	VTASTRESS	-0.014985	0.00672225						VTASTRESS	-0.00418428	0.00610436
	VTASTRESS	-0.0158006	0.00719982						VTASTRESS	-0.00564937	0.00471526
	VTASTRESS	-0.0165028	0.00753403						VTASTRESS	-0.00706035	0.00328784
	VTASTRESS	-0.017125	0.00767229						VTASTRESS	-0.00818403	0.00221705
	VTASTRESS	-0.0178279	0.00773988						VTASTRESS	-0.00893827	0.00162847
	VTASTRESS	-0.0188289	0.00795083						VTASTRESS	-0.00927693	0.00155259
	VTASTRESS	-0.0201477	0.00834964						VTASTRESS	-0.00924291	0.00185699
	VTASTRESS	-0.0218363	0.00913307						VTASTRESS	-0.00900646	0.00231214
	VTASTRESS	-0.0238158	0.0102692						VTASTRESS	-0.00875722	0.00269615
	VTASTRESS	-0.0259475	0.0116048						VTASTRESS	-0.00866993	0.00284357
	VTASTRESS	-0.0280287	0.0127585						VTASTRESS	-0.00877717	0.0027525
	VTASTRESS	-0.0298638	0.0133922						VTASTRESS	-0.00896614	0.00253237
	VTASTRESS	-0.0313495	0.013447						VTASTRESS	-0.00921723	0.0021093
	VTASTRESS	-0.0325199	0.0130939						VTASTRESS	-0.00939548	0.00155262
	VTASTRESS	-0.0333347	0.0124271						VTASTRESS	-0.00933502	0.0010543
	VTASTRESS	-0.033883	0.0116202						VTASTRESS	-0.00894263	0.000851146
	VTASTRESS	-0.0342516	0.0107915						VTASTRESS	-0.00818928	0.00113313
	VTASTRESS	-0.0345743	0.0100988						VTASTRESS	-0.00720992	0.00188118
	VTASTRESS	-0.0349036	0.00952816						VTASTRESS	-0.0061272	0.00302581
	VTASTRESS	-0.0352849	0.0090781						VTASTRESS	-0.0049807	0.00449062
	VTASTRESS	-0.035737	0.00884381						VTASTRESS	-0.00401084	0.0059087
	VTASTRESS	-0.0363668	0.00901186						VTASTRESS	-0.0033083	0.00709248
	VTASTRESS	-0.0370684	0.00953927						VTASTRESS	-0.00291214	0.00788491
	VTASTRESS	-0.0376603	0.0102125						VTASTRESS	-0.00280255	0.00821866
	VTASTRESS	-0.0379594	0.0108502						VTASTRESS	-0.00289062	0.0080892
	VTASTRESS	-0.0377873	0.0112829						VTASTRESS	-0.00311662	0.00748636
	VTASTRESS	-0.0370166	0.0113376						VTASTRESS	-0.00341999	0.00652031
	VTASTRESS	-0.0355397	0.0108297						VTASTRESS	-0.00367553	0.00549641
	VTASTRESS	-0.0334454	0.00981894						VTASTRESS	-0.00392943	0.00459669
	VTASTRESS	-0.0310382	0.00862939						VTASTRESS	-0.00423447	0.00400559
	VTASTRESS	-0.028599	0.00750636						VTASTRESS	-0.00463751	0.00374889
	VTASTRESS	-0.026433	0.00663363						VTASTRESS	-0.0050583	0.00380101
	VTASTRESS	-0.0247621	0.00613839						VTASTRESS	-0.00537951	0.00409001
	VTASTRESS	-0.023765	0.00617445						VTASTRESS	-0.00553332	0.0045191
	VTASTRESS	-0.0234334	0.00664974						VTASTRESS	-0.00548753	0.00507207
	VTASTRESS	-0.0236228	0.00733786						VTASTRESS	-0.00513411	0.00581607
	VTASTRESS	-0.0241548	0.00798721						VTASTRESS	-0.00455764	0.00659167
	VTASTRESS	-0.0249779	0.00863081						VTASTRESS	-0.00387811	0.0072081
	VTASTRESS	-0.0260912	0.00933637						VTASTRESS	-0.00326655	0.00743512
	VTASTRESS	-0.0275565	0.010187						VTASTRESS	-0.00282119	0.0072331
	VTASTRESS	-0.0293254	0.0111795						VTASTRESS	-0.00251886	0.00671957
	VTASTRESS	-0.0313288	0.012311						VTASTRESS	-0.00236854	0.00603652
	VTASTRESS	-0.0333939	0.0134964						VTASTRESS	-0.00233463	0.00538657
	VTASTRESS	-0.0351172	0.0143167						VTASTRESS	-0.00226639	0.00508385
	VTASTRESS	-0.0360707	0.0143876						VTASTRESS	-0.00214823	0.00521355
	VTASTRESS	-0.0360124	0.013557						VTASTRESS	-0.00203695	0.00565796
	VTASTRESS	-0.0349057	0.0118827						VTASTRESS	-0.00210038	0.0061259
	VTASTRESS	-0.0329614	0.00959733						VTASTRESS	-0.00252889	0.0063397
	VTASTRESS	-0.0305155	0.00698097						VTASTRESS	-0.00334324	0.00623096
	VTASTRESS	-0.0280164	0.00451744						VTASTRESS	-0.00449892	0.00576012
	VTASTRESS	-0.025978	0.00276933						VTASTRESS	-0.0059173	0.0049187
	VTASTRESS	-0.0246686	0.00195839						VTASTRESS	-0.00729992	0.00394411
	VTASTRESS	-0.024129	0.0020126						VTASTRESS	-0.00841446	0.00305656
	VTASTRESS	-0.0242886	0.00274693						VTASTRESS	-0.00909106	0.00247433
	VTASTRESS	-0.0248434	0.00377749						VTASTRESS	-0.00933708	0.0022918
	VTASTRESS	-0.0255009	0.0047643						VTASTRESS	-0.00924344	0.00252971
	VTASTRESS	-0.0259294	0.0053579						VTASTRESS	-0.00887311	0.00320412
	VTASTRESS	-0.0259332	0.00547987						VTASTRESS	-0.00838131	0.00413541
	VTASTRESS	-0.0255813	0.00536319						VTASTRESS	-0.00795442	0.0050408
	VTASTRESS	-0.0249773	0.00518819						VTASTRESS	-0.00761387	0.00577658
	VTASTRESS	-0.0243276	0.00519011						VTASTRESS	-0.00734148	0.00621708
	VTASTRESS	-0.0237606	0.00546669						VTASTRESS	-0.00704498	0.00633413
	VTASTRESS	-0.0234099	0.00619192						VTASTRESS	-0.00665621	0.0061226
	VTASTRESS	-0.023291	0.00739984						VTASTRESS	-0.0061867	0.00558015
	VTASTRESS	-0.0232681	0.00890535						VTASTRESS	-0.00554792	0.00495307
	VTASTRESS	-0.0231038	0.0103139						VTASTRESS	-0.0047499	0.00449041
	VTASTRESS	-0.0226924	0.0114196						VTASTRESS	-0.00390667	0.00437286
	VTASTRESS	-0.0218946	0.0118997						VTASTRESS	-0.00309493	0.00471783
	VTASTRESS	-0.0206557	0.0115575						VTASTRESS	-0.00240571	0.00539388
	VTASTRESS	-0.0190592	0.0104285						VTASTRESS	-0.00188061	0.00615655
	VTASTRESS	-0.0173468	0.00882231						VTASTRESS	-0.00163392	0.00667468
	VTASTRESS	-0.0158798	0.00716773						VTASTRESS	-0.00186698	0.00669115
	VTASTRESS	-0.0149376	0.00571624						VTASTRESS	-0.00261989	0.00622321
	VTASTRESS	-0.0146794	0.00464396						VTASTRESS	-0.00383128	0.00540837
	VTASTRESS	-0.0151497	0.00411387						VTASTRESS	-0.00542123	0.00441482
	VTASTRESS	-0.0162215	0.00410677						VTASTRESS	-0.00716989	0.00348181
	VTASTRESS	-0.0176751	0.00445907						VTASTRESS	-0.00882174	0.00279264
	VTASTRESS	-0.0191681	0.00475618						VTASTRESS	-0.0100605	0.0025344
	VTASTRESS	-0.020446	0.00477007						VTASTRESS	-0.0106246	0.00275583
	VTASTRESS	-0.0214072	0.00447853						VTASTRESS	-0.0105149	0.00327438
	VTASTRESS	-0.0221599	0.00407126						VTASTRESS	-0.00967699	0.00406656
	VTASTRESS	-0.0227759	0.00373024						VTASTRESS	-0.00816135	0.00508876
	VTASTRESS	-0.023517	0.00390033						VTASTRESS	-0.00615851	0.00624472
	VTASTRESS	-0.0245687	0.00494244						VTASTRESS	-0.00382958	0.00753338
	VTASTRESS	-0.0259971	0.00703794						VTASTRESS	-0.00142188	0.00889876
	VTASTRESS	-0.0276847	0.00993731						VTASTRESS	0.000940621	0.0104118
	VTASTRESS	-0.0294499	0.0132816						VTASTRESS	0.00314414	0.0120468
	VTASTRESS	-0.031136	0.016666						VTASTRESS	0.00495213	0.0135657
	VTASTRESS	-0.0326881	0.0197164						VTASTRESS	0.00624126	0.0147905
	VTASTRESS	-0.0340063	0.0219475						VTASTRESS	0.00691186	0.0155384
	VTASTRESS	-0.0350743	0.0231945						VTASTRESS	0.00688162	0.0156708
	VTASTRESS	-0.0358294	0.0235178						VTASTRESS	0.00614297	0.0151732
	VTASTRESS	-0.0362192	0.0230718						VTASTRESS	0.00473894	0.014101
	VTASTRESS	-0.0361191	0.021898						VTASTRESS	0.00293568	0.0127217
	VTASTRESS	-0.0353481	0.0199685						VTASTRESS	0.00107304	0.0113642
	VTASTRESS	-0.0339134	0.0175148						VTASTRESS	-0.0006339	0.0102005
	VTASTRESS	-0.031953	0.0149274						VTASTRESS	-0.00195693	0.00941313
	VTASTRESS	-0.029588	0.0124555						VTASTRESS	-0.00275379	0.00907111
	VTASTRESS	-0.0270507	0.0103342						VTASTRESS	-0.00291261	0.00924046
	VTASTRESS	-0.024532	0.00873104						VTASTRESS	-0.00247122	0.00985197
	VTASTRESS	-0.0223253	0.00783681						VTASTRESS	-0.00160774	0.0107425
	VTASTRESS	-0.0204697	0.00741464						VTASTRESS	-0.00042383	0.0118525
	VTASTRESS	-0.0188339	0.00708083						VTASTRESS	0.00098216	0.0131609
	VTASTRESS	-0.0172687	0.00656235						VTASTRESS	0.00242257	0.014536
	VTASTRESS	-0.0156177	0.00571602						VTASTRESS	0.00378452	0.0159229
	VTASTRESS	-0.0138009	0.00449253						VTASTRESS	0.00494169	0.0172031
	VTASTRESS	-0.0118987	0.00301046						VTASTRESS	0.00584605	0.0182987
	VTASTRESS	-0.0101392	0.00156722						VTASTRESS	0.0064536	0.0191102
	VTASTRESS	-0.00893209	0.000662606						VTASTRESS	0.00661653	0.0194411
	VTASTRESS	-0.00858542	0.000571472						VTASTRESS	0.00631777	0.0192401
	VTASTRESS	-0.00916195	0.00122593						VTASTRESS	0.00565131	0.0186127
	VTASTRESS	-0.0104661	0.00245693						VTASTRESS	0.00461373	0.0176003
	VTASTRESS	-0.0121603	0.00400129						VTASTRESS	0.00324812	0.0162838
	VTASTRESS	-0.013768	0.00546339						VTASTRESS	0.00152281	0.0146797
	VTASTRESS	-0.0148125	0.00630167						VTASTRESS	-0.00052788	0.0128671
	VTASTRESS	-0.0149611	0.00615039						VTASTRESS	-0.00287466	0.0109146
	VTASTRESS	-0.0141647	0.00489502						VTASTRESS	-0.00557792	0.008767
	VTASTRESS	-0.0126437	0.0028029						VTASTRESS	-0.00864179	0.00636539
	VTASTRESS	-0.0106427	0.000143801						VTASTRESS	-0.0119106	0.00381136
	VTASTRESS	-0.00850837	0.00255527						VTASTRESS	-0.0152366	0.00118071
	VTASTRESS	-0.00662996	0.00478126						VTASTRESS	-0.0183821	0.00135325
	VTASTRESS	-0.0052495	0.00624653						VTASTRESS	-0.0210666	0.00358329
	VTASTRESS	-0.00436782	0.00697894						VTASTRESS	-0.0229679	0.00524255
	VTASTRESS	-0.00381942	0.0071696						VTASTRESS	-0.0237428	0.0060353
	VTASTRESS	-0.00335506	0.0071362						VTASTRESS	-0.0233484	0.00597924
	VTASTRESS	-0.00285538	0.00700851						VTASTRESS	-0.0219735	0.00528796
	VTASTRESS	-0.00214404	0.00690716						VTASTRESS	-0.0198596	0.00417455
	VTASTRESS	-0.00117942	0.00680611						VTASTRESS	-0.0174114	0.00293625
	VTASTRESS	-4.55254e-05	0.00666025						VTASTRESS	-0.0150219	0.00179869
	VTASTRESS	0.00106361	0.00644958						VTASTRESS	-0.013029	0.000903928
	VTASTRESS	0.00195161	0.00618666						VTASTRESS	-0.0115919	0.000240976
	VTASTRESS	0.00247146	0.00601269						VTASTRESS	-0.0105866	0.000362694
	VTASTRESS	0.00255606	0.00606066						VTASTRESS	-0.009871	0.000998488
	VTASTRESS	0.00210586	0.00608684						VTASTRESS	-0.00924765	0.00175007
	VTASTRESS	0.00118962	0.00591397						VTASTRESS	-0.00847941	0.00279031
	VTASTRESS	-3.93094e-05	0.00554093						VTASTRESS	-0.00744444	0.00423114
	VTASTRESS	-0.00137104	0.00508075						VTASTRESS	-0.00613906	0.00608124
	VTASTRESS	-0.00265662	0.00462018						VTASTRESS	-0.00478101	0.00809632
	VTASTRESS	-0.00373495	0.00432172						VTASTRESS	-0.00366323	0.00991068
	VTASTRESS	-0.00438153	0.0043855						VTASTRESS	-0.00291872	0.0113244
	VTASTRESS	-0.00439668	0.00496198						VTASTRESS	-0.00265698	0.0121941
	VTASTRESS	-0.00376598	0.00591707						VTASTRESS	-0.00284406	0.0125643
	VTASTRESS	-0.00249726	0.00709352						VTASTRESS	-0.00339552	0.0125252
	VTASTRESS	-0.000770556	0.00828814						VTASTRESS	-0.00416693	0.0122145
	VTASTRESS	0.00118371	0.00935074						VTASTRESS	-0.00503343	0.0117125
	VTASTRESS	0.00293126	0.0102348						VTASTRESS	-0.00603426	0.0109311
	VTASTRESS	0.00408282	0.0110618						VTASTRESS	-0.00724283	0.00976648
	VTASTRESS	0.00435437	0.0118903						VTASTRESS	-0.00861354	0.00827285
	VTASTRESS	0.0036198	0.0124205						VTASTRESS	-0.0101226	0.00651278
	VTASTRESS	0.00188118	0.0121631						VTASTRESS	-0.0117211	0.00457679
	VTASTRESS	-0.000675824	0.0109091						VTASTRESS	-0.0133155	0.00257167
	VTASTRESS	-0.00371973	0.00884167						VTASTRESS	-0.0147749	0.000666005
	VTASTRESS	-0.00674502	0.00646527						VTASTRESS	-0.0158192	0.000839869
	VTASTRESS	-0.00929022	0.0041749						VTASTRESS	-0.0163245	0.00176385
	VTASTRESS	-0.0110589	0.00221427						VTASTRESS	-0.016212	0.00192846
	VTASTRESS	-0.0118767	0.000785285						VTASTRESS	-0.015383	0.00114054
	VTASTRESS	-0.0116117	0.000112654						VTASTRESS	-0.0139155	0.000583009
	VTASTRESS	-0.0103479	0.000242895						VTASTRESS	-0.0119613	0.00309121
	VTASTRESS	-0.00822376	0.00115898						VTASTRESS	-0.00980359	0.0059792
	VTASTRESS	-0.0054731	0.0027306						VTASTRESS	-0.00775224	0.00876832
	VTASTRESS	-0.0022899	0.00484548						VTASTRESS	-0.00596399	0.0111004
	VTASTRESS	0.00103175	0.00732563						VTASTRESS	-0.0046553	0.0126019
	VTASTRESS	0.00404957	0.0100057						VTASTRESS	-0.0040597	0.0129512
	VTASTRESS	0.00643056	0.0128078						VTASTRESS	-0.0042117	0.0121489
	VTASTRESS	0.00798343	0.0154364						VTASTRESS	-0.00502705	0.0103836
	VTASTRESS	0.0086264	0.0174808						VTASTRESS	-0.00627288	0.00802806
	VTASTRESS	0.0084554	0.0187366						VTASTRESS	-0.00766126	0.00551509
	VTASTRESS	0.0076116	0.0191752						VTASTRESS	-0.00893438	0.00325771
	VTASTRESS	0.00636074	0.0189126						VTASTRESS	-0.00975825	0.00170368
	VTASTRESS	0.00496671	0.0181473						VTASTRESS	-0.00992177	0.00110715
	VTASTRESS	0.00353568	0.017021						VTASTRESS	-0.00948925	0.0013835
	VTASTRESS	0.0020969	0.0156149						VTASTRESS	-0.00855763	0.0023255
	VTASTRESS	0.000673061	0.0140321						VTASTRESS	-0.00725303	0.00358808
	VTASTRESS	-0.000720965	0.0124278						VTASTRESS	-0.00575067	0.0047908
	VTASTRESS	-0.00208825	0.010939						VTASTRESS	-0.00421751	0.00571173
	VTASTRESS	-0.00347399	0.00957492						VTASTRESS	-0.0028859	0.00624318
	VTASTRESS	-0.00477302	0.00844221						VTASTRESS	-0.00184517	0.00655716
	VTASTRESS	-0.00578593	0.00772684						VTASTRESS	-0.0011339	0.00695682
	VTASTRESS	-0.0063329	0.00756889						VTASTRESS	-0.0008579	0.00750436
	VTASTRESS	-0.00629267	0.00803238						VTASTRESS	-0.00100575	0.0080181
	VTASTRESS	-0.00558196	0.00916147						VTASTRESS	-0.00155827	0.00814788
	VTASTRESS	-0.00422055	0.0109253						VTASTRESS	-0.00236145	0.00778972
	VTASTRESS	-0.00237534	0.0130935						VTASTRESS	-0.00329772	0.00697039
	VTASTRESS	-0.000367912	0.0152506						VTASTRESS	-0.00432678	0.00582112
	VTASTRESS	0.00146423	0.0170401						VTASTRESS	-0.00529698	0.00468813
	VTASTRESS	0.00293327	0.0183356						VTASTRESS	-0.00608904	0.00392003
	VTASTRESS	0.00385529	0.019053						VTASTRESS	-0.00664605	0.003706
	VTASTRESS	0.00414723	0.0192097						VTASTRESS	-0.00695822	0.00405187
	VTASTRESS	0.00389641	0.0189491						VTASTRESS	-0.00709728	0.00474448
	VTASTRESS	0.00336778	0.0185474						VTASTRESS	-0.00707941	0.00560664
	VTASTRESS	0.00299583	0.0183891						VTASTRESS	-0.00698405	0.00642928
	VTASTRESS	0.00309439	0.0187609						VTASTRESS	-0.00702928	0.00691916
	VTASTRESS	0.00386602	0.0197889						VTASTRESS	-0.00731159	0.00702114
	VTASTRESS	0.00540668	0.0215689						VTASTRESS	-0.00790768	0.00674106
	VTASTRESS	0.00748066	0.0238817						VTASTRESS	-0.00885722	0.00613516
	VTASTRESS	0.00960023	0.0261953						VTASTRESS	-0.0101875	0.00525923
	VTASTRESS	0.0112142	0.0279444						VTASTRESS	-0.0119055	0.00414147
	VTASTRESS	0.0118674	0.0286135						VTASTRESS	-0.0139221	0.00287688
	VTASTRESS	0.0113036	0.0279612						VTASTRESS	-0.0160274	0.00161196
	VTASTRESS	0.00947243	0.0260721						VTASTRESS	-0.0181498	0.000316622
	VTASTRESS	0.00648744	0.02318						VTASTRESS	-0.020178	0.000998431
	VTASTRESS	0.00279851	0.0198451						VTASTRESS	-0.0220056	0.00232295
	VTASTRESS	-0.00102634	0.0165407						VTASTRESS	-0.0236228	0.00369381
	VTASTRESS	-0.0044182	0.0136093						VTASTRESS	-0.0250652	0.00513142
	VTASTRESS	-0.00698859	0.0112094						VTASTRESS	-0.0265154	0.00671729
	VTASTRESS	-0.00845688	0.00943893						VTASTRESS	-0.0280396	0.00838548
	VTASTRESS	-0.00879401	0.00824703						VTASTRESS	-0.0296177	0.00998398
	VTASTRESS	-0.00821583	0.00755637						VTASTRESS	-0.0312922	0.011471
	VTASTRESS	-0.00716388	0.00716023						VTASTRESS	-0.033036	0.0128178
	VTASTRESS	-0.00601982	0.00684195						VTASTRESS	-0.0347727	0.0140258
	VTASTRESS	-0.00512049	0.00646896						VTASTRESS	-0.0364101	0.015134
	VTASTRESS	-0.00459189	0.00603933						VTASTRESS	-0.0377951	0.0161124
	VTASTRESS	-0.00452956	0.00563358						VTASTRESS	-0.0388726	0.0169771
	VTASTRESS	-0.00487933	0.00531187						VTASTRESS	-0.039631	0.0177337
	VTASTRESS	-0.00541126	0.00518214						VTASTRESS	-0.0399427	0.0182428
	VTASTRESS	-0.00594061	0.00528357						VTASTRESS	-0.0398705	0.0185251
	VTASTRESS	-0.00634588	0.00564756						VTASTRESS	-0.0395112	0.018612
	VTASTRESS	-0.006592	0.00626235						VTASTRESS	-0.0389814	0.0185448
	VTASTRESS	-0.00673659	0.0070926						VTASTRESS	-0.0384432	0.0183883
	VTASTRESS	-0.00678717	0.00803026						VTASTRESS	-0.0379835	0.0181385
	VTASTRESS	-0.00678042	0.00899128						VTASTRESS	-0.0378123	0.017952
	VTASTRESS	-0.00670544	0.00988225						VTASTRESS	-0.0380015	0.0178938
	VTASTRESS	-0.00636037	0.0107518						VTASTRESS	-0.0384474	0.0178995
	VTASTRESS	-0.00548861	0.0117715						VTASTRESS	-0.0390703	0.0179554
	VTASTRESS	-0.00399126	0.0130999						VTASTRESS	-0.0396956	0.0179529
	VTASTRESS	-0.00181984	0.014892						VTASTRESS	-0.0401594	0.0177883
	VTASTRESS	0.00093548	0.0172389						VTASTRESS	-0.0403605	0.0174003
	VTASTRESS	0.00411079	0.0200924						VTASTRESS	-0.0401372	0.0166812
	VTASTRESS	0.00741809	0.0233232						VTASTRESS	-0.0396069	0.0157699
	VTASTRESS	0.0105692	0.0266399						VTASTRESS	-0.0389106	0.0147779
	VTASTRESS	0.0133917	0.0297897						VTASTRESS	-0.0381356	0.0137174
	VTASTRESS	0.0158075	0.0325629						VTASTRESS	-0.0373885	0.0126163
	VTASTRESS	0.0177631	0.0348216						VTASTRESS	-0.0366762	0.0114384
	VTASTRESS	0.0192241	0.0364464						VTASTRESS	-0.0360854	0.0103107
	VTASTRESS	0.0202032	0.0374254						VTASTRESS	-0.0356407	0.00939647
	VTASTRESS	0.020713	0.0376913						VTASTRESS	-0.0352867	0.00877693
	VTASTRESS	0.0208319	0.0373531						VTASTRESS	-0.0351302	0.00868422
	VTASTRESS	0.0204598	0.0363038						VTASTRESS	-0.0352563	0.00926118
	VTASTRESS	0.0196273	0.0346337						VTASTRESS	-0.0356564	0.0104394
	VTASTRESS	0.0183303	0.0323716						VTASTRESS	-0.036235	0.011997
	VTASTRESS	0.0166467	0.0296565						VTASTRESS	-0.0368735	0.0136327
	VTASTRESS	0.0145862	0.0266379						VTASTRESS	-0.0374383	0.0150311
	VTASTRESS	0.012211	0.0235129						VTASTRESS	-0.0379054	0.0159986
	VTASTRESS	0.00964546	0.0204431						VTASTRESS	-0.0381699	0.0163201
	VTASTRESS	0.00703739	0.0176908						VTASTRESS	-0.0383355	0.0160804
	VTASTRESS	0.00437796	0.0152565						VTASTRESS	-0.0385876	0.0155143
	VTASTRESS	0.0017095	0.0131451						VTASTRESS	-0.0391213	0.0149262
	VTASTRESS	-0.000955933	0.0112371						VTASTRESS	-0.0401037	0.0146204
	VTASTRESS	-0.00356209	0.00941762						VTASTRESS	-0.041558	0.0147766
	VTASTRESS	-0.00610196	0.00757088						VTASTRESS	-0.0434711	0.0155132
	VTASTRESS	-0.00852863	0.00571326						VTASTRESS	-0.0457323	0.0168314
	VTASTRESS	-0.0107524	0.00396029						VTASTRESS	-0.0479677	0.0184108
	VTASTRESS	-0.01256	0.0026557						VTASTRESS	-0.0498031	0.0198629
	VTASTRESS	-0.0138504	0.00205262						VTASTRESS	-0.0509485	0.0208278
	VTASTRESS	-0.0144996	0.00235181						VTASTRESS	-0.051188	0.0209809
	VTASTRESS	-0.0143958	0.00363039						VTASTRESS	-0.0504743	0.0201799
	VTASTRESS	-0.0134231	0.00587381						VTASTRESS	-0.0488272	0.0184138
	VTASTRESS	-0.0115913	0.00899397						VTASTRESS	-0.0464714	0.0159777
	VTASTRESS	-0.00907667	0.0127615						VTASTRESS	-0.0438032	0.0134025
	VTASTRESS	-0.00612447	0.0168467						VTASTRESS	-0.0411111	0.0110897
	VTASTRESS	-0.00299638	0.020838						VTASTRESS	-0.0386659	0.00933851
	VTASTRESS	-6.33097e-06	0.0243175						VTASTRESS	-0.0366733	0.00826853
	VTASTRESS	0.00260014	0.0269922						VTASTRESS	-0.0352441	0.00783126
	VTASTRESS	0.00462563	0.0286459						VTASTRESS	-0.0343844	0.00785416
	VTASTRESS	0.00613078	0.029303						VTASTRESS	-0.0339249	0.00801552
	VTASTRESS	0.00720473	0.0291692						VTASTRESS	-0.0336638	0.00806785
	VTASTRESS	0.00791578	0.0285064						VTASTRESS	-0.0335313	0.00797244
	VTASTRESS	0.00837457	0.0275958						VTASTRESS	-0.0333393	0.00758386
	VTASTRESS	0.00869304	0.0266794						VTASTRESS	-0.033035	0.00690892
	VTASTRESS	0.00889417	0.0258945						VTASTRESS	-0.0326195	0.00598214
	VTASTRESS	0.00900486	0.025374						VTASTRESS	-0.0322156	0.00501564
	VTASTRESS	0.00892145	0.0251261						VTASTRESS	-0.0319936	0.0042702
	VTASTRESS	0.00867887	0.0251949						VTASTRESS	-0.0319365	0.00381993
	VTASTRESS	0.00838948	0.0256832						VTASTRESS	-0.0319613	0.00365939
	VTASTRESS	0.00811211	0.0266194						VTASTRESS	-0.0320065	0.0037803
	VTASTRESS	0.00791707	0.0280091						VTASTRESS	-0.0318583	0.00396524
	VTASTRESS	0.00792823	0.0298407						VTASTRESS	-0.0313485	0.00399136
	VTASTRESS	0.00811618	0.0319438						VTASTRESS	-0.030316	0.00361885
	VTASTRESS	0.00837801	0.0340156						VTASTRESS	-0.02874	0.0027677
	VTASTRESS	0.0084995	0.0356994						VTASTRESS	-0.0267968	0.0015842
	VTASTRESS	0.00828004	0.0365298						VTASTRESS	-0.0246193	0.000189951
	VTASTRESS	0.00778514	0.0364333						VTASTRESS	-0.0224326	0.00119365
	VTASTRESS	0.00708563	0.0354569						VTASTRESS	-0.0205848	0.00219889
	VTASTRESS	0.00638095	0.033929						VTASTRESS	-0.0193862	0.00253836
	VTASTRESS	0.00598321	0.0323108						VTASTRESS	-0.0190002	0.00209391
	VTASTRESS	0.00612838	0.0310432						VTASTRESS	-0.0193931	0.000974306
	VTASTRESS	0.00694916	0.030397						VTASTRESS	-0.0203468	0.000550108
	VTASTRESS	0.00827018	0.0303624						VTASTRESS	-0.0216453	0.00219942
	VTASTRESS	0.00975797	0.0305738						VTASTRESS	-0.0229657	0.00362346
	VTASTRESS	0.0110886	0.0306695						VTASTRESS	-0.0239804	0.00449847
	VTASTRESS	0.0119475	0.0303103						VTASTRESS	-0.0246186	0.00479584
	VTASTRESS	0.0121573	0.0293421						VTASTRESS	-0.0248332	0.00454761
	VTASTRESS	0.011841	0.0279214						VTASTRESS	-0.0247447	0.00398545
	VTASTRESS	0.011379	0.0265007						VTASTRESS	-0.0243894	0.00326017
	VTASTRESS	0.0112231	0.0256048						VTASTRESS	-0.0237792	0.00249173
	VTASTRESS	0.0116829	0.0257087						VTASTRESS	-0.0230272	0.00182913
	VTASTRESS	0.0127288	0.0268395						VTASTRESS	-0.0221077	0.00121872
	VTASTRESS	0.0142054	0.0289045						VTASTRESS	-0.0210038	0.000577772
	VTASTRESS	0.0157144	0.0314369						VTASTRESS	-0.0197673	0.000135358
	VTASTRESS	0.0168583	0.0339281						VTASTRESS	-0.0184493	0.000957941
	VTASTRESS	0.0172827	0.035876						VTASTRESS	-0.0172229	0.00177506
	VTASTRESS	0.0169525	0.0370342						VTASTRESS	-0.0161981	0.00250963
	VTASTRESS	0.0160582	0.0374335						VTASTRESS	-0.015447	0.00309103
	VTASTRESS	0.0149153	0.0374271						VTASTRESS	-0.0151061	0.00337946
	VTASTRESS	0.01379	0.0373253						VTASTRESS	-0.0151583	0.00339591
	VTASTRESS	0.013025	0.0375661						VTASTRESS	-0.0154384	0.00329765
	VTASTRESS	0.01281	0.0383989						VTASTRESS	-0.015756	0.00326527
	VTASTRESS	0.0131458	0.0398789						VTASTRESS	-0.0159189	0.0034897
	VTASTRESS	0.0138679	0.0418961						VTASTRESS	-0.0158714	0.00404048
	VTASTRESS	0.014766	0.0441864						VTASTRESS	-0.0155707	0.00496717
	VTASTRESS	0.0156845	0.0465018						VTASTRESS	-0.014971	0.00629053
	VTASTRESS	0.0164794	0.0486445						VTASTRESS	-0.0141514	0.00785685
	VTASTRESS	0.0171083	0.0504761						VTASTRESS	-0.0131899	0.00946604
	VTASTRESS	0.0176581	0.0519311						VTASTRESS	-0.0121094	0.0109498
	VTASTRESS	0.0183011	0.0530424						VTASTRESS	-0.0109407	0.0121812
	VTASTRESS	0.0192046	0.0539204						VTASTRESS	-0.0097414	0.0130819
	VTASTRESS	0.0203798	0.0546785						VTASTRESS	-0.00870044	0.0135551
	VTASTRESS	0.0218254	0.0554088						VTASTRESS	-0.00801458	0.0135543
	VTASTRESS	0.0235335	0.0561839						VTASTRESS	-0.0077673	0.0131606
	VTASTRESS	0.0254241	0.0570493						VTASTRESS	-0.00808825	0.0123321
	VTASTRESS	0.0273425	0.0579695						VTASTRESS	-0.00901471	0.0110317
	VTASTRESS	0.0290556	0.0587483						VTASTRESS	-0.0104865	0.00920283
	VTASTRESS	0.0304044	0.0592996						VTASTRESS	-0.0123025	0.00690374
	VTASTRESS	0.031292	0.0595747						VTASTRESS	-0.0141516	0.00434173
	VTASTRESS	0.0316513	0.0596428						VTASTRESS	-0.0157846	0.00172234
	VTASTRESS	0.0315083	0.0595455						VTASTRESS	-0.0169829	0.000695413
	VTASTRESS	0.0310245	0.0593444						VTASTRESS	-0.0175297	0.00254823
	VTASTRESS	0.0304034	0.0591018						VTASTRESS	-0.0174114	0.00367744
	VTASTRESS	0.0296465	0.0587333						VTASTRESS	-0.0167141	0.00403974
	VTASTRESS	0.0287284	0.0581646						VTASTRESS	-0.0156157	0.00374911
	VTASTRESS	0.0275451	0.0572904						VTASTRESS	-0.0142641	0.00288484
	VTASTRESS	0.025991	0.0559815						VTASTRESS	-0.0127181	0.00143944
	VTASTRESS	0.0240411	0.0542589						VTASTRESS	-0.0111186	0.000481464
	VTASTRESS	0.0216388	0.0520661						VTASTRESS	-0.00959632	0.00269275
	VTASTRESS	0.0189882	0.0495243						VTASTRESS	-0.00818907	0.00500039
	VTASTRESS	0.0163556	0.0468177						VTASTRESS	-0.00703434	0.00705965
	VTASTRESS	0.0139852	0.0441909						VTASTRESS	-0.00626695	0.0085851
	VTASTRESS	0.0121318	0.0419414						VTASTRESS	-0.00604722	0.00935765
	VTASTRESS	0.0110173	0.040336						VTASTRESS	-0.00654225	0.00925339
	VTASTRESS	0.0108385	0.039562						VTASTRESS	-0.00771149	0.00839896
	VTASTRESS	0.011719	0.0398181						VTASTRESS	-0.00954441	0.00692352
	VTASTRESS	0.0134701	0.0410015						VTASTRESS	-0.0119972	0.00492618
	VTASTRESS	0.0159184	0.0429498						VTASTRESS	-0.0147898	0.00266241
	VTASTRESS	0.0187687	0.0453531						VTASTRESS	-0.0175891	0.000364101
	VTASTRESS	0.021656	0.0478851						VTASTRESS	-0.0199836	0.00167699
	VTASTRESS	0.024156	0.0501571						VTASTRESS	-0.0216782	0.00326423
	VTASTRESS	0.0258874	0.0518381						VTASTRESS	-0.0224972	0.00425595
	VTASTRESS	0.0266785	0.0526864						VTASTRESS	-0.0223164	0.00445785
	VTASTRESS	0.0265351	0.0527059						VTASTRESS	-0.0212726	0.00390933
	VTASTRESS	0.0255347	0.0519671						VTASTRESS	-0.0196778	0.00281499
	VTASTRESS	0.0239928	0.0507039						VTASTRESS	-0.017927	0.0014922
	VTASTRESS	0.0223074	0.0491869						VTASTRESS	-0.0163516	0.000245712
	VTASTRESS	0.0209206	0.0477516						VTASTRESS	-0.0152017	0.000680923
	VTASTRESS	0.0201973	0.0467759						VTASTRESS	-0.0145827	0.00119142
	VTASTRESS	0.0203486	0.0465369						VTASTRESS	-0.0145054	0.00131021
	VTASTRESS	0.0214448	0.0471517						VTASTRESS	-0.014697	0.00133047
	VTASTRESS	0.023482	0.0487481						VTASTRESS	-0.0148421	0.00156118
	VTASTRESS	0.0261267	0.0511516						VTASTRESS	-0.0147134	0.00218576
	VTASTRESS	0.0289394	0.0540254						VTASTRESS	-0.0142105	0.00323474
	VTASTRESS	0.0314439	0.0569						VTASTRESS	-0.0134191	0.00459225
	VTASTRESS	0.0332591	0.0593133						VTASTRESS	-0.0125105	0.00608612
	VTASTRESS	0.0340415	0.0608397						VTASTRESS	-0.0117755	0.00742722
	VTASTRESS	0.0335912	0.0611915						VTASTRESS	-0.0115194	0.00831785
	VTASTRESS	0.0318822	0.0601555						VTASTRESS	-0.0118003	0.00869394
	VTASTRESS	0.0292008	0.0579003						VTASTRESS	-0.0125083	0.00866133
	VTASTRESS	0.0258983	0.054714						VTASTRESS	-0.0134518	0.00838747
	VTASTRESS	0.0224691	0.0511033						VTASTRESS	-0.0143452	0.00809736
	VTASTRESS	0.0193349	0.047548						VTASTRESS	-0.0149161	0.00805146
	VTASTRESS	0.0169374	0.0445322						VTASTRESS	-0.0148713	0.00854325
	VTASTRESS	0.015522	0.0424001						VTASTRESS	-0.0140363	0.00978037
	VTASTRESS	0.0150988	0.0413168						VTASTRESS	-0.0124926	0.0116855
	VTASTRESS	0.0155718	0.0412503						VTASTRESS	-0.0103348	0.0141799
	VTASTRESS	0.0167417	0.0419914						VTASTRESS	-0.0077703	0.0170535
	VTASTRESS	0.0183746	0.0433084						VTASTRESS	-0.00511367	0.0199765
	VTASTRESS	0.0201498	0.0448458						VTASTRESS	-0.00273503	0.0225429
	VTASTRESS	0.0217155	0.046255						VTASTRESS	-0.0009799	0.024369
	VTASTRESS	0.0228458	0.0472448						VTASTRESS	-4.4165e-05	0.025262
	VTASTRESS	0.0234445	0.0477701						VTASTRESS	1.914e-05	0.0251767
	VTASTRESS	0.023432	0.0478727						VTASTRESS	-0.00081676	0.0240736
	VTASTRESS	0.02291	0.0477109						VTASTRESS	-0.00235967	0.0221507
	VTASTRESS	0.022122	0.047484						VTASTRESS	-0.00434002	0.0196789
	VTASTRESS	0.0213345	0.0473922						VTASTRESS	-0.00647393	0.0169556
	VTASTRESS	0.0207943	0.0475606						VTASTRESS	-0.00852771	0.0142462
	VTASTRESS	0.0206177	0.0480299						VTASTRESS	-0.0104709	0.0116046
	VTASTRESS	0.0209502	0.0488071						VTASTRESS	-0.0122317	0.00915712
	VTASTRESS	0.0218677	0.0499205						VTASTRESS	-0.0137988	0.00698869
	VTASTRESS	0.0233	0.0514454						VTASTRESS	-0.0153265	0.00502707
	VTASTRESS	0.0250207	0.0533293						VTASTRESS	-0.0168087	0.00332301
	VTASTRESS	0.026802	0.0554417						VTASTRESS	-0.0182853	0.0018323
	VTASTRESS	0.0283602	0.0575729						VTASTRESS	-0.0196427	0.000642434
	VTASTRESS	0.0294529	0.059463						VTASTRESS	-0.0207309	0.000204433
	VTASTRESS	0.029863	0.060893						VTASTRESS	-0.0215551	0.000803241
	VTASTRESS	0.029436	0.0615755						VTASTRESS	-0.0220212	0.00112582
	VTASTRESS	0.0282892	0.0614841						VTASTRESS	-0.0221053	0.00117328
	VTASTRESS	0.0265903	0.060705						VTASTRESS	-0.0219017	0.00104072
	VTASTRESS	0.0246021	0.0594189						VTASTRESS	-0.0215002	0.000811538
	VTASTRESS	0.0226933	0.0578849						VTASTRESS	-0.0210359	0.000589307
	VTASTRESS	0.0213162	0.0564681						VTASTRESS	-0.0205028	0.000305057
	VTASTRESS	0.0207492	0.0554197						VTASTRESS	-0.0198595	0.000116679
	VTASTRESS	0.0211138	0.0550077						VTASTRESS	-0.0191608	0.000622063
	VTASTRESS	0.0222197	0.0551583						VTASTRESS	-0.0183768	0.00123068
	VTASTRESS	0.0239096	0.0558683						VTASTRESS	-0.0174083	0.00201454
	VTASTRESS	0.0258502	0.0569363						VTASTRESS	-0.0162116	0.00299983
	VTASTRESS	0.0276556	0.0580745						VTASTRESS	-0.0147437	0.00420546
	VTASTRESS	0.0290946	0.0590353						VTASTRESS	-0.0130198	0.00559945
	VTASTRESS	0.0300994	0.0596558						VTASTRESS	-0.0110915	0.00711102
	VTASTRESS	0.0308445	0.0600456						VTASTRESS	-0.00904019	0.00866015
	VTASTRESS	0.0315124	0.0604532						VTASTRESS	-0.00710899	0.0100108
	VTASTRESS	0.0322696	0.0610464						VTASTRESS	-0.00551103	0.0109643
	VTASTRESS	0.0333419	0.0619911						VTASTRESS	-0.00435442	0.0114653
	VTASTRESS	0.0347785	0.063273						VTASTRESS	-0.00369817	0.0115372
	VTASTRESS	0.0364896	0.0648089						VTASTRESS	-0.00348679	0.0112897
	VTASTRESS	0.0382105	0.0664046						VTASTRESS	-0.00363053	0.0108239
	VTASTRESS	0.0396396	0.0678066						VTASTRESS	-0.00391541	0.0103475
	VTASTRESS	0.0405539	0.0688614						VTASTRESS	-0.00401282	0.0101758
	VTASTRESS	0.040806	0.0694891						VTASTRESS	-0.00374266	0.0104554
	VTASTRESS	0.0402332	0.0695512						VTASTRESS	-0.00300343	0.0112265
	VTASTRESS	0.0389584	0.0690582						VTASTRESS	-0.00177049	0.0124816
	VTASTRESS	0.0371623	0.0680513						VTASTRESS	-0.00012832	0.0141248
	VTASTRESS	0.0351346	0.0666604						VTASTRESS	0.00172012	0.0159548
	VTASTRESS	0.0331295	0.0650427						VTASTRESS	0.00346788	0.0176849
	VTASTRESS	0.0313432	0.0632572						VTASTRESS	0.00483062	0.0190451
	VTASTRESS	0.0299768	0.0614055						VTASTRESS	0.0056809	0.0199091
	VTASTRESS	0.0290811	0.059566						VTASTRESS	0.00588611	0.0201558
	VTASTRESS	0.0285225	0.0577131						VTASTRESS	0.00539012	0.019725
	VTASTRESS	0.0281467	0.0558018						VTASTRESS	0.00427041	0.0186701
	VTASTRESS	0.0277423	0.0537638						VTASTRESS	0.00275131	0.0172091
	VTASTRESS	0.0272109	0.0516521						VTASTRESS	0.00115035	0.0156158
	VTASTRESS	0.0263836	0.0494835						VTASTRESS	-0.00029123	0.0140962
	VTASTRESS	0.0251904	0.0472962						VTASTRESS	-0.00137135	0.0128261
	VTASTRESS	0.0237043	0.0451871						VTASTRESS	-0.00180897	0.0120824
	VTASTRESS	0.0220403	0.0433066						VTASTRESS	-0.0015026	0.0119843
	VTASTRESS	0.0202995	0.0417889						VTASTRESS	-0.00045223	0.0125636
	VTASTRESS	0.0186262	0.0407205						VTASTRESS	0.00123831	0.013761
	VTASTRESS	0.0170816	0.0401001						VTASTRESS	0.00338911	0.0154669
	VTASTRESS	0.0157612	0.0398684						VTASTRESS	0.00582153	0.017552
	VTASTRESS	0.014544	0.0398348						VTASTRESS	0.00823328	0.0197665
	VTASTRESS	0.0133149	0.0398077						VTASTRESS	0.0102547	0.0217705
	VTASTRESS	0.0120079	0.0395601						VTASTRESS	0.0116558	0.023298
	VTASTRESS	0.0106758	0.0390323						VTASTRESS	0.0122115	0.024076
	VTASTRESS	0.00940573	0.0382904						VTASTRESS	0.0118208	0.0239442
	VTASTRESS	0.008452	0.0376173						VTASTRESS	0.0104663	0.0228546
	VTASTRESS	0.00808919	0.0373517						VTASTRESS	0.00830034	0.020919
	VTASTRESS	0.00858039	0.0377853						VTASTRESS	0.00569675	0.0184715
	VTASTRESS	0.0100584	0.0391331						VTASTRESS	0.00306132	0.0159054
	VTASTRESS	0.0123482	0.0413302						VTASTRESS	0.000684686	0.0135392
	VTASTRESS	0.015227	0.0441425						VTASTRESS	-0.00111115	0.0117319
	VTASTRESS	0.0183595	0.0471993						VTASTRESS	-0.00219347	0.0107137
	VTASTRESS	0.0214043	0.0501445						VTASTRESS	-0.00261759	0.0105334
	VTASTRESS	0.0240539	0.052671						VTASTRESS	-0.00257956	0.0110445
	VTASTRESS	0.0262131	0.0546511						VTASTRESS	-0.00242441	0.0118381
	VTASTRESS	0.0279783	0.0560274						VTASTRESS	-0.00235714	0.0125494
	VTASTRESS	0.029646	0.0570566						VTASTRESS	-0.00260693	0.0128017
	VTASTRESS	0.0314186	0.0579207						VTASTRESS	-0.003296	0.01239
	VTASTRESS	0.0335254	0.0588707						VTASTRESS	-0.00428839	0.0114254
	VTASTRESS	0.0360562	0.0600821						VTASTRESS	-0.00532936	0.0101607
	VTASTRESS	0.0388404	0.0615306						VTASTRESS	-0.00603079	0.00897584
	VTASTRESS	0.0415682	0.0630911						VTASTRESS	-0.00607956	0.00821279
	VTASTRESS	0.0437454	0.0644091						VTASTRESS	-0.00541062	0.00800835
	VTASTRESS	0.0449946	0.0651385						VTASTRESS	-0.00396578	0.00851945
	VTASTRESS	0.0451858	0.0651477						VTASTRESS	-0.00193238	0.00970989
	VTASTRESS	0.0443043	0.064371						VTASTRESS	0.000304664	0.011339
	VTASTRESS	0.0425387	0.0628701						VTASTRESS	0.00237931	0.0131105
	VTASTRESS	0.0401901	0.0608003						VTASTRESS	0.00393054	0.0146065
	VTASTRESS	0.0375945	0.0584127						VTASTRESS	0.00483264	0.0155423
	VTASTRESS	0.0349239	0.0558521						VTASTRESS	0.0050518	0.0157865
	VTASTRESS	0.0322278	0.0531913						VTASTRESS	0.00458792	0.0152802
	VTASTRESS	0.0294762	0.0503529						VTASTRESS	0.00368916	0.0142323
	VTASTRESS	0.0267603	0.0474651						VTASTRESS	0.00252856	0.0128376
	VTASTRESS	0.0240379	0.044537						VTASTRESS	0.00125055	0.0113179
	VTASTRESS	0.0213726	0.0417287						VTASTRESS	-8.0704e-05	0.00985266
	VTASTRESS	0.0188711	0.0392507						VTASTRESS	-0.00143768	0.00853263
	VTASTRESS	0.0167658	0.0373511						VTASTRESS	-0.0027555	0.00737791
	VTASTRESS	0.0152336	0.036185						VTASTRESS	-0.00392087	0.00641859
	VTASTRESS	0.014374	0.035767						VTASTRESS	-0.00492008	0.00562245
	VTASTRESS	0.014169	0.0359407						VTASTRESS	-0.00559626	0.00509268
	VTASTRESS	0.0145415	0.0364863						VTASTRESS	-0.00584237	0.00489424
	VTASTRESS	0.0153223	0.0372902						VTASTRESS	-0.00565144	0.00503656
	VTASTRESS	0.0163352	0.0382734						VTASTRESS	-0.00514632	0.00538795
	VTASTRESS	0.0173837	0.0393251						VTASTRESS	-0.00458007	0.00571915
	VTASTRESS	0.0184481	0.0403608						VTASTRESS	-0.00421072	0.00578475
	VTASTRESS	0.0195295	0.0413223						VTASTRESS	-0.00424717	0.0054285
	VTASTRESS	0.0204666	0.0420314						VTASTRESS	-0.0049676	0.00443819
	VTASTRESS	0.0210942	0.0423462						VTASTRESS	-0.00643973	0.00284045
	VTASTRESS	0.0213099	0.0422034						VTASTRESS	-0.00855465	0.000833102
	VTASTRESS	0.0210743	0.0416842						VTASTRESS	-0.0110848	0.00127398
	VTASTRESS	0.0205126	0.0409995						VTASTRESS	-0.01379	0.00320477
	VTASTRESS	0.0198195	0.0404334						VTASTRESS	-0.0164826	0.0047677
	VTASTRESS	0.0193394	0.0402573						VTASTRESS	-0.0189217	0.00577146
	VTASTRESS	0.0194585	0.0408218						VTASTRESS	-0.0208428	0.00604184
	VTASTRESS	0.0203212	0.0422241						VTASTRESS	-0.0221862	0.00563364
	VTASTRESS	0.0218162	0.0443037						VTASTRESS	-0.0228951	0.00462968
	VTASTRESS	0.023688	0.0466828						VTASTRESS	-0.0230464	0.00327618
	VTASTRESS	0.0255215	0.0488569						VTASTRESS	-0.0227035	0.00178746
	VTASTRESS	0.0268943	0.0503499						VTASTRESS	-0.0220012	0.000397115
	VTASTRESS	0.0273677	0.0507522						VTASTRESS	-0.021147	0.000671236
	VTASTRESS	0.0267128	0.0498415						VTASTRESS	-0.0202644	0.00134128
	VTASTRESS	0.0250404	0.0478278						VTASTRESS	-0.0194096	0.00170553
	VTASTRESS	0.0225321	0.0450235						VTASTRESS	-0.0187512	0.00182044
	VTASTRESS	0.0194707	0.0418544						VTASTRESS	-0.0183688	0.00183737
	VTASTRESS	0.016183	0.0386245						VTASTRESS	-0.0183723	0.00179151
	VTASTRESS	0.0130079	0.0356006						VTASTRESS	-0.0187177	0.00174515
	VTASTRESS	0.0102542	0.0330033						VTASTRESS	-0.0192526	0.00177956
	VTASTRESS	0.00811957	0.0310255						VTASTRESS	-0.0199222	0.0018371
	VTASTRESS	0.0067239	0.0297692						VTASTRESS	-0.020558	0.00195932
	VTASTRESS	0.00621146	0.0293285						VTASTRESS	-0.0209382	0.0022315
	VTASTRESS	0.00666563	0.0297571						VTASTRESS	-0.021011	0.00261095
	VTASTRESS	0.00793577	0.0308858						VTASTRESS	-0.0207772	0.0030195
	VTASTRESS	0.00978799	0.0324454						VTASTRESS	-0.0203498	0.00332457
	VTASTRESS	0.0118628	0.0341622						VTASTRESS	-0.019812	0.0034641
	VTASTRESS	0.0137801	0.0358267						VTASTRESS	-0.0192397	0.00344356
	VTASTRESS	0.015147	0.0373334						VTASTRESS	-0.0187962	0.00323874
	VTASTRESS	0.0156779	0.0385434						VTASTRESS	-0.0185855	0.00288232
	VTASTRESS	0.0153534	0.0394179						VTASTRESS	-0.0185241	0.00258779
	VTASTRESS	0.014408	0.040021						VTASTRESS	-0.0185043	0.00255681
	VTASTRESS	0.013175	0.0404671						VTASTRESS	-0.0183965	0.00293962
	VTASTRESS	0.0119849	0.0408608						VTASTRESS	-0.0181124	0.00378019
	VTASTRESS	0.0111229	0.0412954						VTASTRESS	-0.0176504	0.00495533
	VTASTRESS	0.0107626	0.0417705						VTASTRESS	-0.0169852	0.00635198
	VTASTRESS	0.0109406	0.0423276						VTASTRESS	-0.016259	0.00772478
	VTASTRESS	0.0114657	0.0428475						VTASTRESS	-0.0156568	0.00882158
	VTASTRESS	0.0121924	0.0433017						VTASTRESS	-0.0152431	0.00954909
	VTASTRESS	0.0129653	0.0436567						VTASTRESS	-0.0150176	0.00990793
	VTASTRESS	0.0136408	0.043918						VTASTRESS	-0.0149099	0.00998051
	VTASTRESS	0.0140859	0.0441219						VTASTRESS	-0.0148714	0.00985497
	VTASTRESS	0.0142344	0.04427						VTASTRESS	-0.014864	0.00957486
	VTASTRESS	0.0141723	0.0444						VTASTRESS	-0.0147098	0.00933422
	VTASTRESS	0.0140127	0.0445532						VTASTRESS	-0.0144047	0.00920657
	VTASTRESS	0.0137739	0.0446303						VTASTRESS	-0.0139848	0.00921395
	VTASTRESS	0.0135986	0.0446303						VTASTRESS	-0.013466	0.00940362
	VTASTRESS	0.0136414	0.044604						VTASTRESS	-0.0128649	0.00982045
	VTASTRESS	0.0140913	0.0447476						VTASTRESS	-0.0122075	0.0104802
	VTASTRESS	0.0150707	0.0453818						VTASTRESS	-0.0115923	0.0113148
	VTASTRESS	0.0165729	0.0467292						VTASTRESS	-0.0111982	0.012128
	VTASTRESS	0.0185949	0.0489353						VTASTRESS	-0.0110724	0.0128112
	VTASTRESS	0.0210489	0.0520142						VTASTRESS	-0.0113642	0.0131506
	VTASTRESS	0.0236483	0.0556801						VTASTRESS	-0.0121939	0.0129627
	VTASTRESS	0.0261743	0.0595955						VTASTRESS	-0.0136477	0.0121158
	VTASTRESS	0.0284778	0.0634785						VTASTRESS	-0.0156749	0.0106367
	VTASTRESS	0.0305286	0.0671519						VTASTRESS	-0.0180545	0.00873378
	VTASTRESS	0.0323326	0.07056						VTASTRESS	-0.0205422	0.00666675
	VTASTRESS	0.0339317	0.0737063						VTASTRESS	-0.0228969	0.00466558
	VTASTRESS	0.0354249	0.0765892						VTASTRESS	-0.0247203	0.00308245
	VTASTRESS	0.0369215	0.0792439						VTASTRESS	-0.0257302	0.00213341
	VTASTRESS	0.0384407	0.0816513						VTASTRESS	-0.0257279	0.00196286
	VTASTRESS	0.0399329	0.0837292						VTASTRESS	-0.0246914	0.00252837
	VTASTRESS	0.0412258	0.0853334						VTASTRESS	-0.0226985	0.00371119
	VTASTRESS	0.0422759	0.0864417						VTASTRESS	-0.019873	0.00538533
	VTASTRESS	0.0430054	0.087139						VTASTRESS	-0.0165036	0.00734358
	VTASTRESS	0.0434041	0.0876446						VTASTRESS	-0.0130102	0.00931678
	VTASTRESS	0.0435751	0.088246						VTASTRESS	-0.0096059	0.0112867
	VTASTRESS	0.0437522	0.089269						VTASTRESS	-0.0065068	0.013234
	VTASTRESS	0.0441192	0.0909783						VTASTRESS	-0.00373568	0.0152566
	VTASTRESS	0.0447546	0.0934285						VTASTRESS	-0.00124088	0.01741
	VTASTRESS	0.0456012	0.0964815						VTASTRESS	0.00105743	0.0196329
	VTASTRESS	0.0465965	0.0997815						VTASTRESS	0.00335133	0.0218825
	VTASTRESS	0.0476382	0.102949						VTASTRESS	0.00573059	0.0240841
	VTASTRESS	0.0485225	0.105536						VTASTRESS	0.00800206	0.0259798
	VTASTRESS	0.04918	0.107261						VTASTRESS	0.00994349	0.0273675
	VTASTRESS	0.0495865	0.107985						VTASTRESS	0.0113081	0.0280501
	VTASTRESS	0.0497591	0.107779						VTASTRESS	0.0118988	0.0278946
	VTASTRESS	0.0497555	0.106865						VTASTRESS	0.0115536	0.0268033
	VTASTRESS	0.0495404	0.105478						VTASTRESS	0.0102215	0.024779
	VTASTRESS	0.0491466	0.103785						VTASTRESS	0.0080529	0.0219855
	VTASTRESS	0.0486183	0.101942						VTASTRESS	0.00535843	0.0187826
	VTASTRESS	0.0479293	0.100038						VTASTRESS	0.00232324	0.0154349
	VTASTRESS	0.0470317	0.0981358						VTASTRESS	-0.00071567	0.0123447
	VTASTRESS	0.0459656	0.0963366						VTASTRESS	-0.00353936	0.00969701
	VTASTRESS	0.0448253	0.0947587						VTASTRESS	-0.0059277	0.00761995
	VTASTRESS	0.0438171	0.0935957						VTASTRESS	-0.00775336	0.00614747
	VTASTRESS	0.0431374	0.0930099						VTASTRESS	-0.00907521	0.00516977
	VTASTRESS	0.043112	0.0931965						VTASTRESS	-0.00987909	0.00463058
	VTASTRESS	0.0441059	0.0944943						VTASTRESS	-0.0101984	0.00445664
	VTASTRESS	0.0462525	0.0971363						VTASTRESS	-0.0101689	0.00449695
	VTASTRESS	0.0495432	0.10126						VTASTRESS	-0.00985974	0.00466421
	VTASTRESS	0.0537385	0.106722						VTASTRESS	-0.0094212	0.00480985
	VTASTRESS	0.0584706	0.113143						VTASTRESS	-0.00885133	0.00491956
	VTASTRESS	0.0633226	0.120011						VTASTRESS	-0.00817957	0.00501011
	VTASTRESS	0.067819	0.126774						VTASTRESS	-0.00753359	0.00505344
	VTASTRESS	0.0715832	0.132862						VTASTRESS	-0.0068823	0.00519866
	VTASTRESS	0.0744515	0.137886						VTASTRESS	-0.00625644	0.00556659
	VTASTRESS	0.0764137	0.141653						VTASTRESS	-0.00576449	0.00616683
	VTASTRESS	0.0775696	0.144171						VTASTRESS	-0.00556434	0.00685852
	VTASTRESS	0.0780855	0.145625						VTASTRESS	-0.00585809	0.00732645
	VTASTRESS	0.0781701	0.146244						VTASTRESS	-0.00672216	0.0073245
	VTASTRESS	0.0780036	0.146295						VTASTRESS	-0.00808902	0.00676188
	VTASTRESS	0.077525	0.145861						VTASTRESS	-0.00982826	0.00565018
	VTASTRESS	0.0765914	0.14484						VTASTRESS	-0.0116528	0.00425757
	VTASTRESS	0.0751564	0.143181						VTASTRESS	-0.0131446	0.00301618
	VTASTRESS	0.0731984	0.140821						VTASTRESS	-0.0139102	0.00234559
	VTASTRESS	0.0708194	0.137865						VTASTRESS	-0.0137678	0.00245069
	VTASTRESS	0.068211	0.13454						VTASTRESS	-0.0127818	0.00329614
	VTASTRESS	0.0657198	0.131178						VTASTRESS	-0.0111655	0.00471518
	VTASTRESS	0.06367	0.128151						VTASTRESS	-0.00923242	0.00647562
	VTASTRESS	0.0622428	0.125777						VTASTRESS	-0.00747228	0.00821091
	VTASTRESS	0.0614671	0.124252						VTASTRESS	-0.00621473	0.00970617
	VTASTRESS	0.061226	0.123558						VTASTRESS	-0.00560611	0.0108668
	VTASTRESS	0.0613353	0.123541						VTASTRESS	-0.00559973	0.0117214
	VTASTRESS	0.0615285	0.123885						VTASTRESS	-0.00596886	0.0124118
	VTASTRESS	0.0615019	0.124214						VTASTRESS	-0.00648885	0.0130717
	VTASTRESS	0.0610385	0.124126						VTASTRESS	-0.00683566	0.0139014
	VTASTRESS	0.0601523	0.123408						VTASTRESS	-0.00669253	0.0151263
	VTASTRESS	0.0589636	0.122096						VTASTRESS	-0.00594386	0.0168027
	VTASTRESS	0.0576012	0.120311						VTASTRESS	-0.00455585	0.0189288
[truncated: 763 more rows]

## Sheet: Fig4
	5-day CPP/CPA test			Open Field Test									1h Fat binge															ICCS - Laser ON								Laser OFF
					mCherry			hM3Dq-VTADAMGO			hM3Dq-VTASTRESS			mCherry - Fat intake (g)					hM3Dq-VTADAMGO - Fat intake (g)					hM3Dq-VTASTRESS - Fat intake (g)					inactive			active					inactive			active
	Fig 4D	post-pre (s)		Fig 4F	time in center (s)		Fig 4G	time in center (s)		Fig 4H	time in center (s)		Fig4I	Baseline	Test	Post-Test		Fig4J	Baseline	Test	Post-Test		Fig4K	Baseline	Test	Post-Test		Fig4N	D1	D2	D3	D1	D2	D3		Fig4N	D1	D2	D3	D1	D2	D3
	mCherry	207.96		vehicle	11.84		vehicle	24.88		vehicle	148.4		vehicle	0.73	0.68	0.51		vehicle	0.24	0.22	0.34		vehicle	0.3	0.1	0.3		VTADAMGO	28	27	8	75	90	111		VTADAMGO	5	10	7	49	22	16
	mCherry	-212.08		vehicle	65.92		vehicle	14.2		vehicle	33.64		vehicle	0.35	0.41	0.35		vehicle	0.47	0.42	0.47		vehicle	0.3	0.3	0.6		VTADAMGO	8	6	3	11	85	69		VTADAMGO	15	6	6	4	3	3
	mCherry	-128.72		vehicle	50.12		vehicle	26.72		vehicle	23.84		vehicle	0.56	0.56	0.63		vehicle	0.15	0.33	0.15		vehicle	0.5	0.5	0.4		VTADAMGO	10	2	13	132	74	87		VTADAMGO	4	3	3	48	9	9
	mCherry	362.4		vehicle	51.76		vehicle	47.24		vehicle	71.6		vehicle	0.51	0.43	0.45		vehicle	0.63	0.4	0.54		vehicle	0.5	0.5	0.4		VTADAMGO	19	2	5	167	74	69		VTADAMGO	3	2	2	4	0	1
	mCherry	241.8		vehicle	30.52		vehicle	36		vehicle	22.68		vehicle	0.34	0.48	0.5		vehicle	0.46	0.42	0.45		vehicle	0.41	0.18	0.22		VTADAMGO	16	3	2	70	67	52		VTADAMGO	2	4	5	7	5	4
	mCherry	-2.72		vehicle	54.4		vehicle	38.76		vehicle	57.52		vehicle	0.39	0.12	0.18		vehicle	0.34	0.35	0.39		vehicle	0.48	0.82	0.25		VTADAMGO	6	6	4	55	100	130		VTADAMGO	11	2	15	11	4	8
	mCherry	-153.64		vehicle	15.88		vehicle	29.76		vehicle	57.88		vehicle	0.17	0.19	0.24		vehicle	0.15	0.13	0.19		vehicle	0.73	0.76	0.67		VTADAMGO	1	2	0	16	38	33		VTADAMGO	15	2	1	3	0	1
	mCherry	-109.08		vehicle	26.24		vehicle	22.2		vehicle	46.04		vehicle	0.58	0.5	0.67		vehicle	0.21	0.16	0.2		vehicle	0.4	0.49	0.33		VTADAMGO	4	0	1	13	25	19		VTADAMGO	4	1	2	1	0	2
	mCherry	-105.72		vehicle	68.72		vehicle	10.08		vehicle	62.32		vehicle	0.4	0.6	0.4		vehicle	0.16	0.3	0.25		vehicle	0.71	0.7	0.2		VTADAMGO	16	2	8	28	25	36		VTADAMGO	12	1	3	6	2	2
	mCherry	-176.12		c21	21.16		vehicle	20.36		vehicle	54.84		vehicle	0.6	0.7	0.7		vehicle	0.07	0.16	0.27		vehicle	0.5	0.59	0.31		VTASTRESS	5	6	6	3	7	6		VTASTRESS	14	7	3	9	24	16
	mCherry	-30.48		c21	9.24		vehicle	17.28		vehicle	100.16		vehicle	0.4	0.5	0.1		vehicle	0.46	0.53	0.32		vehicle	0.47	0.45	0.5		VTASTRESS	1	1	1	2	2	1		VTASTRESS	4	5	2	13	32	19
	mCherry	165.84		c21	83.36		vehicle	14.12		vehicle	39.32		vehicle	0.5	0.5	0.6		vehicle	0.25	0.26	0.35		vehicle	0.41	0.39	0.49		VTASTRESS	1	0	1	1	1	2		VTASTRESS	6	3	1	5	18	21
	mCherry	-6.08		c21	65.92		c21	21.4		c21	31.8		vehicle	0.5	0.3	0.4		vehicle	0.27	0.37	0.25		vehicle	0.33	0.34	0.35		VTASTRESS	1	1	2	3	2	2		VTASTRESS	4	4	1	22	34	28
	mCherry	-123.6		c21	40.28		c21	39.72		c21	14.96		vehicle	0.4	0.4	0.2		vehicle	0.28	0.21	0.34		vehicle	0.48	0.38	0.48		VTASTRESS	26	2	5	23	19	18		VTASTRESS	4	3	14	38	15	43
	mCherry	-280.8		c21	56.68		c21	21.6		c21	29.36		vehicle	0.62	0.54	0.35		vehicle	0.22	0.25	0.18		vehicle	0.25	0.3	0.26		VTASTRESS	16	8	8	9	9	8		VTASTRESS	0	2	5	5	12	16
	hM3Dq-VTADAMGO	-67.68		c21	36.56		c21	124.4		c21	17.32		vehicle	0.38	0.39	0.6		c21	0.2	0.17	0.22		vehicle	0.41	0.33	0.27		VTASTRESS	22	8	24	4	3	0		VTASTRESS	14	8	2	10	13	9
	hM3Dq-VTADAMGO	-9.88		c21	44.52		c21	45.68		c21	24.36		vehicle	0.68	0.36	0.39		c21	0.54	0.45	0.49		vehicle	0.19	0.36	0.47		VTASTRESS	5	8	1	1	0	0		VTASTRESS	0	2	3	6	12	21
	hM3Dq-VTADAMGO	245.2					c21	113.2		c21	39.88		vehicle	0.35	0.68	0.34		c21	0.14	0.21	0.26		vehicle	0.46	0.32	0.53		VTASTRESS	43	6	1	18	3	0		VTASTRESS	1	1	1	3	7	15
	hM3Dq-VTADAMGO	288.64					c21	111.04		c21	35.36		vehicle	0.38	0.43	0.5		c21	0.4	0.35	0.33		vehicle	0.49	0.44	0.44		VTASTRESS	34	16	10	15	5	7		VTASTRESS	1	0	0	1	5	12
	hM3Dq-VTADAMGO	92.4					c21	65		c21	33.44		vehicle	0.41	0.36	0.39		c21	0.44	0.36	0.35		vehicle	0.3	0.26	0.28
	hM3Dq-VTADAMGO	205.2					c21	73.88		c21	49.2		vehicle	0.22	0.22	0.49		c21	0.57	0.41	0.45		vehicle	0.76	0.66	0.53
	hM3Dq-VTADAMGO	-88.52					c21	44.84		c21	21.72		vehicle	0.28	0.31	0.34		c21	0.31	0.3	0.23		c21	0.3	0.2	0.3
	hM3Dq-VTADAMGO	-33.76					c21	20.52		c21	36.88		c21	0.5	0.45	0.4		c21	0.28	0.36	0.39		c21	0.4	0.4	0.3
	hM3Dq-VTADAMGO	125.4					c21	24		c21	37.84		c21	0.43	0.49	0.33		c21	0.18	0.21	0.34		c21	0.5	0.3	0.8
	hM3Dq-VTADAMGO	107.28					c21	37.36		c21	36.56		c21	0.58	0.4	0.59		c21	0.23	0.27	0.18		c21	0.4	0.4	0.3
	hM3Dq-VTADAMGO	74.36					c21	25					c21	0.38	0.34	0.26		c21	0.31	0.32	0.18		c21	0.76	0.08	0.24
	hM3Dq-VTADAMGO	15.8											c21	0.41	0.28	0.37		c21	0.12	0.2	0.17		c21	0.66	0.64	0.42
	hM3Dq-VTADAMGO	79.52											c21	0.27	0.38	0.23		c21	0.22	0.14	0.24		c21	0.59	0.61	0.88
	hM3Dq-VTADAMGO	-11.76											c21	0.23	0.17	0.2		c21	0.22	0.2	0.24		c21	0.56	0.61	0.59
	hM3Dq-VTADAMGO	142.28											c21	0.62	0.56	0.69		c21	0.07	0.11	0.1		c21	0.51	0.58	0.58
	hM3Dq-VTADAMGO	230.52											c21	0.5	0.4	0.6							c21	0.34	0.12	0.31
	hM3Dq-VTADAMGO	340.68											c21	0.5	0.6	0.4							c21	0.64	0.35	0.53
	hM3Dq-VTADAMGO	26.2											c21	0.4	0.3	0.2							c21	0.44	0.28	0.34
	hM3Dq-VTADAMGO	-258.44											c21	0.5	0.3	0.7							c21	0.52	0.21	0.34
	hM3Dq-VTADAMGO	280.24											c21	0.3	0.4	0.4							c21	0.64	0.61	0.59
	hM3Dq-VTADAMGO	292.68											c21	0.6	0.6	0.6							c21	0.33	0.22	0.4
	hM3Dq-VTADAMGO	25.72											c21	0.48	0.5	0.39							c21	0.28	0.11	0.43
	hM3Dq-VTADAMGO	-43.44											c21	0.56	0.61	0.53							c21	0.29	0.23	0.43
	hM3Dq-VTADAMGO	230.76											c21	0.56	0.5	0.54							c21	0.58	0.24	0.56
	hM3Dq-VTADAMGO	201.6											c21	0.38	0.49	0.59							c21	0.43	0.25	0.4
	hM3Dq-VTADAMGO	119.04											c21	0.38	0.49	0.37							c21	0.37	0.26	0.44
	hM3Dq-VTASTRESS	-16.52											c21	0.53	0.46	0.46							c21	0.55	0.35	0.64
	hM3Dq-VTASTRESS	-39.4											c21	0.3	0.33	0.55
	hM3Dq-VTASTRESS	46.8											c21	0.36	0.48	0.47
	hM3Dq-VTASTRESS	-132.08
	hM3Dq-VTASTRESS	-244.64
	hM3Dq-VTASTRESS	186.84
	hM3Dq-VTASTRESS	-102.88
	hM3Dq-VTASTRESS	-191.56
	hM3Dq-VTASTRESS	-12.44
	hM3Dq-VTASTRESS	-208.68
	hM3Dq-VTASTRESS	-179.68
	hM3Dq-VTASTRESS	-156.68
	hM3Dq-VTASTRESS	-89.52
	hM3Dq-VTASTRESS	-85.2
	hM3Dq-VTASTRESS	-132
	hM3Dq-VTASTRESS	-143.12
	hM3Dq-VTASTRESS	-204.04
	hM3Dq-VTASTRESS	-27.8

## Sheet: Fig5
	DAMGO-induced single exposure place preference				stress-induced single exposure place avoidance				DAMGO-induced hyperphagia					stress-induced hypophagia
		time spent (s)				time spent (s)				Fat intake (g)					Fat intake (g)
	Fig 5E	control compartment	DAMGO compartment		Fig 5F	control compartment	stress compartment		Fig5I	Baseline	Test	Post-Test		Fig5J	Baseline	Test	Post-Test
	mCherry-VTADAMGO	604.88	437.92		mCherry-VTASTRESS	481.28	309.68		mCherry-VTADAMGO	0.49	0.49	0.24		mCherry-VTASTRESS	0.31	0.26	0.29
	mCherry-VTADAMGO	314.28	584.12		mCherry-VTASTRESS	673.08	239.68		mCherry-VTADAMGO	0.25	0.37	0.2		mCherry-VTASTRESS	0.28	0.12	0.31
	mCherry-VTADAMGO	410.08	596.84		mCherry-VTASTRESS	633.4	354.96		mCherry-VTADAMGO	0.11	0.41	0.13		mCherry-VTASTRESS	0.35	0.09	0.26
	mCherry-VTADAMGO	452.36	450.4		mCherry-VTASTRESS	612.48	340.88		mCherry-VTADAMGO	0.34	0.4	0.12		mCherry-VTASTRESS	0.2	0.11	0.31
	mCherry-VTADAMGO	392.6	551.28		mCherry-VTASTRESS	407.12	365.92		mCherry-VTADAMGO	0.28	0.3	0.29		mCherry-VTASTRESS	0.32	0.04	0.29
	mCherry-VTADAMGO	445.52	496.8		mCherry-VTASTRESS	619.64	337		mCherry-VTADAMGO	0.16	0.29	0.09		mCherry-VTASTRESS	0.33	0.16	0.35
	mCherry-VTADAMGO	359.88	649.36		hM4Di-VTASTRESS	587.44	364.08		mCherry-VTADAMGO	0.14	0.23	0.16		mCherry-VTASTRESS	0.37	0.16	0.4
	mCherry-VTADAMGO	349.44	636.72		hM4Di-VTASTRESS	553.4	324.32		mCherry-VTADAMGO	0.19	0.37	0.21		mCherry-VTASTRESS	0.29	0.07	0.26
	mCherry-VTADAMGO	331.8	614.72		hM4Di-VTASTRESS	482.92	488.56		mCherry-VTADAMGO	0.26	0.27	0.28		mCherry-VTASTRESS	0.32	0.21	0.36
	mCherry-VTADAMGO	447.26	505.18		hM4Di-VTASTRESS	465.88	457.68		mCherry-VTADAMGO	0.13	0.41	0.18		mCherry-VTASTRESS	0.33	0.13	0.37
	mCherry-VTADAMGO	395.6	521.56		hM4Di-VTASTRESS	442.08	426.2		mCherry-VTADAMGO	0.16	0.27	0.22		mCherry-VTASTRESS	0.3	0.12	0.3
	hM4Di-VTADAMGO	462.52	336.08		hM4Di-VTASTRESS	352.56	600.2		hM4Di-VTADAMGO	0.08	0.2	0.25		hM4Di-VTASTRESS	0.29	0.22	0.16
	hM4Di-VTADAMGO	360.28	575.88		hM4Di-VTASTRESS	412.96	646.04		hM4Di-VTADAMGO	0.31	0.25	0.36		hM4Di-VTASTRESS	0.23	0.14	0.27
	hM4Di-VTADAMGO	516.36	606.8		hM4Di-VTASTRESS	378.48	650.84		hM4Di-VTADAMGO	0.24	0.13	0.19		hM4Di-VTASTRESS	0.38	0.23	0.35
	hM4Di-VTADAMGO	462.44	391.44		hM4Di-VTASTRESS	550.04	552.96		hM4Di-VTADAMGO	0.19	0.2	0.22		hM4Di-VTASTRESS	0.3	0.11	0.3
	hM4Di-VTADAMGO	461	485.2		hM4Di-VTASTRESS	315.04	718.04		hM4Di-VTADAMGO	0.27	0.15	0.24		hM4Di-VTASTRESS	0.21	0.19	0.26
	hM4Di-VTADAMGO	432.48	492.52		hM4Di-VTASTRESS	700.56	311.68		hM4Di-VTADAMGO	0.17	0.48	0.07		hM4Di-VTASTRESS	0.2	0.12	0.24
	hM4Di-VTADAMGO	372.12	558.76		hM4Di-VTASTRESS	590.44	427.12		hM4Di-VTADAMGO	0.24	0.3	0.3		hM4Di-VTASTRESS	0.2	0.16	0.18
	hM4Di-VTADAMGO	715.68	349.32						hM4Di-VTADAMGO	0.27	0.21	0.29		hM4Di-VTASTRESS	0.39	0.22	0.46
	hM4Di-VTADAMGO	452.6	507.48						hM4Di-VTADAMGO	0.18	0.15	0.29		hM4Di-VTASTRESS	0.53	0.19	0.48
	hM4Di-VTADAMGO	566	429.8						hM4Di-VTADAMGO	0.1	0.02	0.15		hM4Di-VTASTRESS	0.34	0.26	0.19
	hM4Di-VTADAMGO	364	688.6						hM4Di-VTADAMGO	0.37	0.35	0.29		hM4Di-VTASTRESS	0.2	0.14	0.26
	hM4Di-VTADAMGO	609	350.92											hM4Di-VTASTRESS	0.32	0.2	0.38
	hM4Di-VTADAMGO	373.72	690.04											hM4Di-VTASTRESS	0.22	0.17	0.3
														hM4Di-VTASTRESS	0.18	0.16	0.2
														hM4Di-VTASTRESS	0.4	0.25	0.41
														hM4Di-VTASTRESS	0.33	0.11	0.38
														hM4Di-VTASTRESS	0.44	0.04	0.51

## Sheet: Fig6
	intersectional genetics validation			ICCS - Laser ON								Laser OFF								intersectional genetics validation			DAMGO-induced single exposure place preference				stress-induced single exposure place avoidance
					inactive			active					inactive			active								time spent (s)				time spent (s)
	Fig 6D	EYFP+TH+ / EYFP+ (%)		Fig6E	D1	D2	D3	D1	D2	D3		Fig6F	D1	D2	D3	D1	D2	D3		Fig 6H	mCherry+TH+ / mCherry+ (%)		Fig 6I	control compartment	DAMGO compartment		Fig 6J	control compartment	stress compartment
	TRAP2xPitx3-Flp	83.33		VTADAMGO-Pitx3	29	1	15	86	111	89		VTADAMGO-Pitx3	23	14	15	29	9	11		TRAP2xPitx3-Flp	81.12		mCherry-VTADAMGO	604.88	437.92		mCherry-VTASTRESS	481.28	309.68
	TRAP2xPitx3-Flp	83.42		VTADAMGO-Pitx3	72	9	16	62	69	77		VTADAMGO-Pitx3	21	8	4	33	14	4		TRAP2xPitx3-Flp	82.67		mCherry-VTADAMGO	314.28	584.12		mCherry-VTASTRESS	673.08	239.68
	TRAP2xPitx3-Flp	80		VTADAMGO-Pitx3	45	8	5	26	25	29		VTADAMGO-Pitx3	31	11	9	15	5	2		TRAP2xPitx3-Flp	82.1		mCherry-VTADAMGO	410.08	596.84		mCherry-VTASTRESS	633.4	354.96
	TRAP2xPitx3-Flp	79.9		VTADAMGO-Pitx3	50	22	19	208	146	159		VTADAMGO-Pitx3	4	23	1	20	7	1		TRAP2xPitx3-Flp	77.86		mCherry-VTADAMGO	452.36	450.4		mCherry-VTASTRESS	612.48	340.88
	TRAP2xVgat-Flp	15.48		VTADAMGO-Pitx3	36	22	7	40	45	33		VTADAMGO-Pitx3	8	11	2	15	2	1		TRAP2xVgat-Flp	18.47		mCherry-VTADAMGO	392.6	551.28		mCherry-VTASTRESS	407.12	365.92
	TRAP2xVgat-Flp	3.85		VTADAMGO-Pitx3	41	20	63	59	64	100		VTADAMGO-Pitx3	9	10	1	11	2	2		TRAP2xVgat-Flp	3.57		mCherry-VTADAMGO	445.52	496.8		mCherry-VTASTRESS	619.64	337
	TRAP2xVgat-Flp	4.17		VTADAMGO-Pitx3	20	15	2	40	48	12		VTADAMGO-Pitx3	1	4	4	2	1	3		TRAP2xVgat-Flp	5		mCherry-VTADAMGO	359.88	649.36		hM4Di-VTASTRESS-Pitx3	271.76	855.72
	TRAP2xVgat-Flp	8.33		VTASTRESS-Pitx3	2	10	6	16	11	3		VTASTRESS-Pitx3	5	9	9	15	22	9		TRAP2xVgat-Flp	5.26		mCherry-VTADAMGO	349.44	636.72		hM4Di-VTASTRESS-Pitx3	525.4	534.44
				VTASTRESS-Pitx3	12	4	6	6	4	8		VTASTRESS-Pitx3	3	16	10	7	12	13					mCherry-VTADAMGO	331.8	614.72		hM4Di-VTASTRESS-Pitx3	588.04	391.16
				VTASTRESS-Pitx3	18	18	16	9	29	5		VTASTRESS-Pitx3	21	7	1	12	9	16					mCherry-VTADAMGO	447.26	505.18		hM4Di-VTASTRESS-Pitx3	411	584.96
				VTASTRESS-Pitx3	14	26	16	2	13	2		VTASTRESS-Pitx3	11	6	2	24	21	23					mCherry-VTADAMGO	395.6	521.56		hM4Di-VTASTRESS-Pitx3	686.24	410.12
				VTASTRESS-Pitx3	18	13	14	11	13	4		VTASTRESS-Pitx3	4	2	8	13	21	26					hM4Di-VTADAMGO-Pitx3	352.36	719.24		hM4Di-VTASTRESS-Pitx3	649.16	412.72
				VTASTRESS-Pitx3	13	9	2	3	4	3		VTASTRESS-Pitx3	14	5	11	15	8	11					hM4Di-VTADAMGO-Pitx3	334.64	650.56		hM4Di-VTASTRESS-Pitx3	604.52	425.84
				VTASTRESS-Pitx3	7	8	8	5	5	1		VTASTRESS-Pitx3	3	3	2	4	17	18					hM4Di-VTADAMGO-Pitx3	630.48	368.04		hM4Di-VTASTRESS-Vgat	606.04	433.92
				VTADAMGO-Vgat	12	7	5	30	15	15		VTADAMGO-Vgat	6	4	9	22	5	3					hM4Di-VTADAMGO-Pitx3	583.6	400.84		hM4Di-VTASTRESS-Vgat	416.8	585.6
				VTADAMGO-Vgat	21	9	2	25	24	14		VTADAMGO-Vgat	18	1	22	11	4	6					hM4Di-VTADAMGO-Pitx3	399.44	628.04		hM4Di-VTASTRESS-Vgat	458.32	515
				VTADAMGO-Vgat	43	47	16	30	97	85		VTADAMGO-Vgat	32	14	2	30	5	7					hM4Di-VTADAMGO-Pitx3	563.96	481.8		hM4Di-VTASTRESS-Vgat	685.08	356.12
				VTADAMGO-Vgat	42	44	16	55	53	57		VTADAMGO-Vgat	7	64	4	3	15	3					hM4Di-VTADAMGO-Pitx3	505.68	452.12		hM4Di-VTASTRESS-Vgat	554.36	471.16
				VTADAMGO-Vgat	33	4	8	6	9	44		VTADAMGO-Vgat	47	25	7	22	18	9					hM4Di-VTADAMGO-Vgat	451.32	543.04		hM4Di-VTASTRESS-Vgat	541.28	463.52
				VTADAMGO-Vgat	18	1	12	29	2	15		VTADAMGO-Vgat	31	6	2	19	11	5					hM4Di-VTADAMGO-Vgat	373.64	587		hM4Di-VTASTRESS-Vgat	318.32	676.4
				VTADAMGO-Vgat	44	24	17	43	41	39		VTADAMGO-Vgat	26	3	6	15	1	1					hM4Di-VTADAMGO-Vgat	286.52	628.36
				VTADAMGO-Vgat	19	38	11	24	59	99		VTADAMGO-Vgat	137	3	7	4	0	0					hM4Di-VTADAMGO-Vgat	434.4	563.56
				VTADAMGO-Vgat	21	23	12	33	55	43		VTADAMGO-Vgat	10	7	1	3	4	0					hM4Di-VTADAMGO-Vgat	467.88	498
				VTASTRESS-Vgat	22	15	36	23	18	12		VTASTRESS-Vgat	8	7	6	23	24	9					hM4Di-VTADAMGO-Vgat	412.28	520.4
				VTASTRESS-Vgat	6	20	8	1	7	3		VTASTRESS-Vgat	9	15	5	19	7	21					hM4Di-VTADAMGO-Vgat	452.4	462.28
				VTASTRESS-Vgat	29	25	17	11	11	15		VTASTRESS-Vgat	8	6	8	6	14	16					hM4Di-VTADAMGO-Vgat	499.28	530.48
				VTASTRESS-Vgat	15	5	12	2	6	15		VTASTRESS-Vgat	7	4	6	1	7	7
				VTASTRESS-Vgat	40	8	12	27	12	5		VTASTRESS-Vgat	9	14	6	26	22	19
				VTASTRESS-Vgat	12	18	7	4	3	6		VTASTRESS-Vgat	10	6	6	12	15	17
				VTASTRESS-Vgat	14	26	5	9	24	3		VTASTRESS-Vgat	22	5	2	6	11	12

## Sheet: Supp Fig1
		DAMGO open field test									stress open field test									1h chow intake
																					Chow intake (g)					Chow intake (g)
		Supp Fig 1A	time in wall zone (s)		Supp Fig 1B	distance moved (cm)		Supp Fig 1C	immobilty (%)		Supp Fig 1D	time in wall zone (s)		Supp Fig 1E	distance moved (cm)		Supp Fig 1F	immobilty (%)		Supp Fig 1G	Baseline	Test	Post-Test		Supp Fig 1H	Baseline	Test	Post-Test
		vehicle	450.52		vehicle	6707.42		vehicle	15.43		control	464.2		control	6516.46		control	19.37		vehicle	0.26	0.28	0.18		control	0	0.07	0.07
		vehicle	391.84		vehicle	6789.68		vehicle	15.6		control	474.6		control	7169.48		control	18.32		vehicle	0.18	0.23	0.24		control	0.01	0.07	0.05
		vehicle	480.64		vehicle	6230.29		vehicle	14.21		control	340.72		control	6762.98		control	16.61		vehicle	0.21	0.15	0.18		control	0	0	0.02
		vehicle	508.04		vehicle	4779.43		vehicle	25.42		control	404.56		control	6187.55		control	16.39		vehicle	0.21	0.17	0.18		control	0	0	0.05
		vehicle	496.44		vehicle	5188.35		vehicle	20.13		control	445.44		control	6178.8		control	19.72		vehicle	0.2	0.13	0.21		control	0.05	0.04	0.1
		vehicle	427.76		vehicle	5848.14		vehicle	16.87		control	458.12		control	6717.81		control	19.73		vehicle	0.15	0.22	0.11		control	0.03	0	0.01
		vehicle	507.28		vehicle	5380.03		vehicle	20.42		control	457.88		control	5521.95		control	22.71		vehicle	0.27	0.17	0.1		control	0.02	0	0
		vehicle	557.68		vehicle	4741.43		vehicle	23.1		control	457.12		control	7447.09		control	18.16		vehicle	0.16	0.19	0.21		control	0	0	0
		vehicle	516.24		vehicle	5907.55		vehicle	19.27		control	147.96		control	5755.16		control	38.21		vehicle	0.18	0.27	0.31		control	0.01	0	0.02
		vehicle	447.84		vehicle	5384.59		vehicle	19.41		control	168		control	4387.45		control	29.61		vehicle	0.25	0.31	0.35		control	0.04	0.02	0.03
		vehicle	480.12		vehicle	6547.12		vehicle	18.57		control	143.92		control	4176.65		control	32.29		vehicle	0.09	0.12	0.15		stress	0.09	0.07	0
		vehicle	509.68		vehicle	5026.58		vehicle	27.81		control	147		control	4919.18		control	24.44		vehicle	0.26	0.22	0.31		stress	0	0.05	0
		vehicle	493.52		vehicle	6636.2		vehicle	15.09		stress	417.32		stress	4959.48		stress	29.49		DAMGO	0.27	0.32	0.16		stress	0.02	0.25	0.07
		vehicle	478.04		vehicle	5525.49		vehicle	18.42		stress	314		stress	4017.42		stress	39.47		DAMGO	0.17	0.4	0.44		stress	0	0.04	0.02
		DAMGO	431.4		DAMGO	7980.99		DAMGO	11.58		stress	463.2		stress	4880.33		stress	36.57		DAMGO	0.19	0.15	0.22		stress	0	0.06	0
		DAMGO	454.8		DAMGO	8388.28		DAMGO	11.04		stress	434.2		stress	3872.44		stress	38.61		DAMGO	0.19	0.29	0.16		stress	0	0.11	0.01
		DAMGO	435.84		DAMGO	7370.65		DAMGO	13.39		stress	405.96		stress	5300.33		stress	23.95		DAMGO	0.2	0.28	0.13		stress	0	0	0
		DAMGO	424.56		DAMGO	5845.53		DAMGO	18.37		stress	407		stress	6053.89		stress	24.37		DAMGO	0.34	0.24	0.11		stress	0	0	0
		DAMGO	373.2		DAMGO	5416.73		DAMGO	25.86		stress	488.8		stress	3733.79		stress	38.43		DAMGO	0.18	0.2	0.15		stress	0.04	0.01	0
		DAMGO	391.24		DAMGO	6413.42		DAMGO	14.35		stress	532.48		stress	3581.54		stress	44.06		DAMGO	0.28	0.26	0.23		stress	0.02	0.01	0
		DAMGO	356.72		DAMGO	6238.72		DAMGO	16.36		stress	93.52		stress	3567.29		stress	41.42		DAMGO	0.35	0.4	0.33
		DAMGO	549.72		DAMGO	5954.87		DAMGO	16.89		stress	214.16		stress	4997.97		stress	32		DAMGO	0.2	0.42	0.18
		DAMGO	563.28		DAMGO	4670.11		DAMGO	23.68		stress	98.56		stress	4169.77		stress	33.96		DAMGO	0.34	0.49	0.2
		DAMGO	390.56		DAMGO	5769.56		DAMGO	16.19		stress	133.64		stress	6316.49		stress	15.92		DAMGO	0.11	0.34	0.22
		DAMGO	456.36		DAMGO	6407.39		DAMGO	16.54											DAMGO	0.1	0.28	0.13
		DAMGO	468.92		DAMGO	5726.11		DAMGO	15.17
		DAMGO	463.88		DAMGO	5304.09		DAMGO	19.53
		DAMGO	510.72		DAMGO	5074.31		DAMGO	21.94

## Sheet: Supp Fig2
	ensemble neuronal identity			ensemble size			topography (medial - lateral)					topography (dorsal - ventral)					TRAP sensitivity			Fos density			tdTom (TRAP) density			TRAPed ensembles TH content			ensemble overlap - specificity			Fos density			tdTom (TRAP) density			ensemble overlap - specificity
	Supp Fig 2B	Fos+NeuN+ / Fos+ (%)		Supp Fig 2C	Fos+NeuN+ / NeuN+ (%)		Supp Fig 2G	rostral X	middle X	caudal X		Supp Fig 2H	rostral Y	middle Y	caudal Y		Supp Fig 2I	Fos+tdTom+/Fos+		Supp Fig 2J	Fos+/0.1 mm^2		Supp Fig 2K	tdTom+/0.1 mm^2		Supp Fig 2L	tdTom+TH+ / tdTom+ (%)		Supp Fig 2N	Fos+tdTom+ / tdTom+		Supp Fig 2O	Fos+/0.1 mm^2		Supp Fig 2P	tdTom+/0.1 mm^2		Supp Fig 2Q	tdTom+TH+ / tdTom+ (%)
		97.82			7.63		DAMGO	-425.241	-284.826	-390.743		DAMGO	-368.276	-560.499	-604.138		DAMGO/stress	9.17		DAMGO/stress	7.88		DAMGO/stress	2.6		DAMGO-TRAP	29.76		DAMGO/soc stress	27.78		DAMGO/soc stress	7.88		DAMGO/soc stress	2.6		HC/HC	12.5
		97.01			6.91		DAMGO	-212.36	-401.105	-307.924		DAMGO	-385.016	-639.908	-577.781		DAMGO/stress	4.35		DAMGO/stress	6.58		DAMGO/stress	2.58		DAMGO-TRAP	61.19		DAMGO/soc stress	11.11		DAMGO/soc stress	6.58		DAMGO/soc stress	2.58		HC/HC	25
		96.72			8.6		DAMGO	-193.818	-151.908	-313.201		DAMGO	-394.609	-431.122	-458.584		DAMGO/stress	11.9		DAMGO/stress	5.21		DAMGO/stress	3.41		DAMGO-TRAP	36.11		DAMGO/soc stress	18.18		DAMGO/soc stress	5.21		DAMGO/soc stress	3.41		HC/HC	20.83
		98.98			10.35		DAMGO	-438.213	-277.669	-381.484		DAMGO	-377.799	-592.698	-560.659		DAMGO/stress	2.99		DAMGO/stress	5.11		DAMGO/stress	1.6		DAMGO-TRAP	41.7		DAMGO/soc stress	9.52		DAMGO/soc stress	5.11		DAMGO/soc stress	1.6		HC/HC	25
		98.11			9.91		DAMGO	-202.8	-206.664	-298.17		DAMGO	-313.643	-411.922	-578.367		DAMGO/stress	7.41		DAMGO/stress	5.21		DAMGO/stress	2.99		DAMGO-TRAP	31.67		DAMGO/soc stress	12.9		DAMGO/soc stress	5.21		DAMGO/soc stress	2.99		HC/DAMGO	12.5
							stress	-414.519	-314.111	-313.99		stress	-308.454	-334.591	-637.188		DAMGO/stress	8.42		DAMGO/stress	6.89		DAMGO/stress	3.41		DAMGO-TRAP	30.84		DAMGO/soc stress	17.02		DAMGO/soc stress	6.89		DAMGO/soc stress	3.41		HC/DAMGO	0
							stress	-246.542	-289.625	-341.198		stress	-311.362	-601.14	-423.635		stress/DAMGO	9.78		stress/DAMGO	6.28		stress/DAMGO	4.5		DAMGO-TRAP	52.76		DAMGO/food	33.68		DAMGO/food	10.7		DAMGO/food	5.02		HC/DAMGO	8.33
							stress	-216.772	-252.586	-286.897		stress	-274.339	-537.608	-520.587		stress/DAMGO	10.1		stress/DAMGO	6.88		stress/DAMGO	4.03		DAMGO-TRAP	42.03		DAMGO/food	30.14		DAMGO/food	7.76		DAMGO/food	1.94		HC/DAMGO	0
							stress	-327.389	-259.308	-375.86		stress	-393.255	-534.67	-607.428		stress/DAMGO	5		stress/DAMGO	5.2		stress/DAMGO	1.82		DAMGO-TRAP	40.97		DAMGO/food	39.14		DAMGO/food	15.3		DAMGO/food	2.11		HC/Soc stress	12.5
							stress	-267.779	-248.244	-324.91		stress	-355.04	-425.688	-525.373		stress/DAMGO	2.35		stress/DAMGO	5.53		stress/DAMGO	2.28		DAMGO-TRAP	71.92		DAMGO/food	27.98		DAMGO/food	9.72		DAMGO/food	1.23		HC/Soc stress	12.5
																	stress/DAMGO	1		stress/DAMGO	6.36		stress/DAMGO	2.54		stress-TRAP	36.69		DAMGO/food	25.27		DAMGO/food	7.66		DAMGO/food	4.96		HC/Soc stress	0
																	stress/DAMGO	6.35		stress/DAMGO	6.45		stress/DAMGO	2.36		stress-TRAP	51.2		DAMGO/food	36.94		DAMGO/food	6.94		DAMGO/food	3.25		HC/Soc stress	6.25
																	DAMGO/DAMGO	23.08		DAMGO/DAMGO	4.81		DAMGO/DAMGO	1.85		stress-TRAP	32.64		soc stress/DAMGO	13.64		soc stress/DAMGO	6.28		soc stress/DAMGO	4.5		DAMGO/Soc stress	27.78
																	DAMGO/DAMGO	20.21		DAMGO/DAMGO	10.07		DAMGO/DAMGO	4.02		stress-TRAP	51.25		soc stress/DAMGO	17.24		soc stress/DAMGO	6.88		soc stress/DAMGO	4.03		DAMGO/Soc stress	11.11
																	DAMGO/DAMGO	22.7		DAMGO/DAMGO	9.24		DAMGO/DAMGO	3.15					soc stress/DAMGO	14.29		soc stress/DAMGO	5.2		soc stress/DAMGO	1.82		DAMGO/Soc stress	18.18
																	DAMGO/DAMGO	16.75		DAMGO/DAMGO	8.25		DAMGO/DAMGO	2.42					soc stress/DAMGO	5.71		soc stress/DAMGO	5.53		soc stress/DAMGO	2.28		DAMGO/Soc stress	9.52
																	DAMGO/DAMGO	18.39		DAMGO/DAMGO	7.46		DAMGO/DAMGO	2.23					soc stress/DAMGO	2.5		soc stress/DAMGO	6.36		soc stress/DAMGO	2.54		DAMGO/Soc stress	12.9
																	DAMGO/DAMGO	23.3		DAMGO/DAMGO	8.07		DAMGO/DAMGO	3.13					soc stress/DAMGO	17.39		soc stress/DAMGO	6.45		soc stress/DAMGO	2.36		DAMGO/Soc stress	17.02
																	stress/stress	26.37		stress/stress	7.02		stress/stress	3.47					Soc stress/shock	62.8		Soc stress/shock	20.34		Soc stress/shock	4.44		Soc stress/DAMGO	13.64
																	stress/stress	14.77		stress/stress	6.65		stress/stress	2.27					Soc stress/shock	45.71		Soc stress/shock	10.71		Soc stress/shock	2.99		Soc stress/DAMGO	17.24
																	stress/stress	14.81		stress/stress	6.81		stress/stress	1.77					Soc stress/shock	15.8		Soc stress/shock	7.33		Soc stress/shock	2.71		Soc stress/DAMGO	14.29
																	stress/stress	23.93		stress/stress	11.51		stress/stress	4.62					Soc stress/shock	32.84		Soc stress/shock	8.68		Soc stress/shock	1.76		Soc stress/DAMGO	5.71
																	stress/stress	19.82		stress/stress	10.16		stress/stress	3.85					Soc stress/shock	34.58		Soc stress/shock	7.73		Soc stress/shock	2.49		Soc stress/DAMGO	2.5
																	stress/stress	19.4		stress/stress	5.28		stress/stress	2.29														Soc stress/DAMGO	17.39

## Sheet: Supp Fig3
	isosbestic - food reward df/f0				isosbestic - food reward df/f0				nose poke df/f0				isosbestic - foot shock df/f0				isosbestic - foot shock df/f0
		df/f0				df/f0				df/f0				df/f0				df/f0
	Supp Fig 3B	AVG	SEM		Supp Fig 3C	AVG	SEM		Supp Fig 3D	AVG	SEM		Supp Fig 3E	AVG	SEM		Supp Fig 3F	AVG	SEM
	VTADAMGO	0	0		VTASTRESS	0	0		VTADAMGO	0	0		VTADAMGO	0	0		VTASTRESS	0	0
	VTADAMGO	0.002229	0.002286		VTASTRESS	-0.0071	0.004558		VTADAMGO	0.000469233	0.00152937		VTADAMGO	0.005004	0.005433		VTASTRESS	-0.00483	0.002655
	VTADAMGO	0.00382	0.00444		VTASTRESS	-0.01413	0.009649		VTADAMGO	0.00120032	0.00292305		VTADAMGO	0.010087	0.011472		VTASTRESS	-0.01123	0.004742
	VTADAMGO	0.003795	0.006069		VTASTRESS	-0.0203	0.014488		VTADAMGO	0.00203543	0.00396104		VTADAMGO	0.015137	0.016962		VTASTRESS	-0.01791	0.006739
	VTADAMGO	0.002797	0.006824		VTASTRESS	-0.02481	0.018388		VTADAMGO	0.00257361	0.00436369		VTADAMGO	0.018569	0.021493		VTASTRESS	-0.02466	0.009071
	VTADAMGO	0.00079	0.007596		VTASTRESS	-0.02756	0.020787		VTADAMGO	0.00253018	0.00409611		VTADAMGO	0.018903	0.024142		VTASTRESS	-0.03132	0.012427
	VTADAMGO	-0.002	0.008921		VTASTRESS	-0.02933	0.021573		VTADAMGO	0.00161795	0.00309539		VTADAMGO	0.01648	0.024711		VTASTRESS	-0.03682	0.017087
	VTADAMGO	-0.0058	0.010319		VTASTRESS	-0.02991	0.021179		VTADAMGO	-0.000143339	0.00149132		VTADAMGO	0.013366	0.023941		VTASTRESS	-0.04017	0.021692
	VTADAMGO	-0.00876	0.012087		VTASTRESS	-0.02877	0.020325		VTADAMGO	-0.00271164	0.000758197		VTADAMGO	0.00981	0.022747		VTASTRESS	-0.04186	0.025121
	VTADAMGO	-0.0103	0.01447		VTASTRESS	-0.02568	0.020027		VTADAMGO	-0.00586422	0.00360055		VTADAMGO	0.006026	0.020746		VTASTRESS	-0.04281	0.02714
	VTADAMGO	-0.01054	0.016442		VTASTRESS	-0.02132	0.020837		VTADAMGO	-0.00920977	0.00658284		VTADAMGO	0.003076	0.01781		VTASTRESS	-0.04312	0.027628
	VTADAMGO	-0.01006	0.017482		VTASTRESS	-0.01577	0.022068		VTADAMGO	-0.0121968	0.00898441		VTADAMGO	0.001992	0.014684		VTASTRESS	-0.04219	0.02588
	VTADAMGO	-0.00755	0.018192		VTASTRESS	-0.00913	0.022695		VTADAMGO	-0.0144595	0.010368		VTADAMGO	0.002246	0.012571		VTASTRESS	-0.04031	0.022092
	VTADAMGO	-0.003	0.019447		VTASTRESS	-0.00184	0.022842		VTADAMGO	-0.0156783	0.0104893		VTADAMGO	0.002182	0.010893		VTASTRESS	-0.03811	0.018227
	VTADAMGO	0.002471	0.021622		VTASTRESS	0.004363	0.022916		VTADAMGO	-0.0157658	0.00943454		VTADAMGO	0.001853	0.009766		VTASTRESS	-0.03581	0.016937
	VTADAMGO	0.007647	0.024347		VTASTRESS	0.008674	0.023188		VTADAMGO	-0.0146958	0.00720653		VTADAMGO	0.001775	0.009821		VTASTRESS	-0.03273	0.019685
	VTADAMGO	0.013255	0.026845		VTASTRESS	0.011381	0.023603		VTADAMGO	-0.0127169	0.0042314		VTADAMGO	0.001913	0.011112		VTASTRESS	-0.02933	0.025048
	VTADAMGO	0.019108	0.029185		VTASTRESS	0.012744	0.025066		VTADAMGO	-0.0101958	0.00112481		VTADAMGO	0.001971	0.013112		VTASTRESS	-0.02694	0.030464
	VTADAMGO	0.023981	0.031025		VTASTRESS	0.013	0.027743		VTADAMGO	-0.00749574	0.00166242		VTADAMGO	0.003005	0.015559		VTASTRESS	-0.0265	0.034357
	VTADAMGO	0.027319	0.032192		VTASTRESS	0.013118	0.030494		VTADAMGO	-0.00483446	0.00407284		VTADAMGO	0.005868	0.019074		VTASTRESS	-0.02729	0.03639
	VTADAMGO	0.030513	0.032863		VTASTRESS	0.014118	0.032777		VTADAMGO	-0.00246209	0.0061365		VTADAMGO	0.010663	0.024221		VTASTRESS	-0.02923	0.03669
	VTADAMGO	0.034091	0.033771		VTASTRESS	0.017031	0.03416		VTADAMGO	-0.000544845	0.00785705		VTADAMGO	0.016083	0.028899		VTASTRESS	-0.0328	0.035533
	VTADAMGO	0.037019	0.034449		VTASTRESS	0.021298	0.034488		VTADAMGO	0.000795609	0.00915456		VTADAMGO	0.021794	0.032695		VTASTRESS	-0.03822	0.033593
	VTADAMGO	0.038871	0.034953		VTASTRESS	0.025844	0.033026		VTADAMGO	0.00154728	0.0100419		VTADAMGO	0.0269	0.035712		VTASTRESS	-0.04386	0.032007
	VTADAMGO	0.040206	0.035253		VTASTRESS	0.030111	0.030407		VTADAMGO	0.00171886	0.0104343		VTADAMGO	0.031126	0.038325		VTASTRESS	-0.04865	0.031272
	VTADAMGO	0.040947	0.03545		VTASTRESS	0.033358	0.027268		VTADAMGO	0.00130182	0.010172		VTADAMGO	0.033602	0.039158		VTASTRESS	-0.05273	0.031355
	VTADAMGO	0.039962	0.034847		VTASTRESS	0.034746	0.024253		VTADAMGO	0.000273168	0.00914541		VTADAMGO	0.034488	0.038623		VTASTRESS	-0.05645	0.031944
	VTADAMGO	0.037088	0.033694		VTASTRESS	0.034186	0.021632		VTADAMGO	-0.001275	0.00743		VTADAMGO	0.033869	0.03689		VTASTRESS	-0.05894	0.032854
	VTADAMGO	0.033005	0.032355		VTASTRESS	0.032308	0.020499		VTADAMGO	-0.00320343	0.0052325		VTADAMGO	0.032971	0.035088		VTASTRESS	-0.06014	0.03358
	VTADAMGO	0.028143	0.031262		VTASTRESS	0.030476	0.020706		VTADAMGO	-0.00542081	0.00258691		VTADAMGO	0.031405	0.032541		VTASTRESS	-0.06126	0.033691
	VTADAMGO	0.02204	0.030259		VTASTRESS	0.029779	0.021206		VTADAMGO	-0.00774912	0.000405132		VTADAMGO	0.029544	0.029796		VTASTRESS	-0.06356	0.033157
	VTADAMGO	0.015265	0.030143		VTASTRESS	0.030428	0.021434		VTADAMGO	-0.00994543	0.00338724		VTADAMGO	0.026954	0.026814		VTASTRESS	-0.06632	0.031977
	VTADAMGO	0.008336	0.03082		VTASTRESS	0.03252	0.021577		VTADAMGO	-0.0116576	0.00581582		VTADAMGO	0.024938	0.024596		VTASTRESS	-0.06856	0.030017
	VTADAMGO	0.002333	0.031573		VTASTRESS	0.036279	0.022052		VTADAMGO	-0.0127436	0.0073873		VTADAMGO	0.023309	0.022695		VTASTRESS	-0.06993	0.027683
	VTADAMGO	-0.00269	0.031319		VTASTRESS	0.041003	0.022747		VTADAMGO	-0.0131012	0.00796392		VTADAMGO	0.021975	0.021076		VTASTRESS	-0.07062	0.025364
	VTADAMGO	-0.00615	0.030148		VTASTRESS	0.045085	0.02343		VTADAMGO	-0.0127367	0.00753198		VTADAMGO	0.0204	0.01974		VTASTRESS	-0.06935	0.02325
	VTADAMGO	-0.00832	0.028241		VTASTRESS	0.047408	0.024083		VTADAMGO	-0.0116629	0.00612286		VTADAMGO	0.020064	0.01942		VTASTRESS	-0.06516	0.021435
	VTADAMGO	-0.0087	0.026073		VTASTRESS	0.047608	0.024393		VTADAMGO	-0.0100999	0.0040331		VTADAMGO	0.020148	0.018733		VTASTRESS	-0.05839	0.01988
	VTADAMGO	-0.00765	0.023933		VTASTRESS	0.045422	0.024536		VTADAMGO	-0.00825445	0.0016273		VTADAMGO	0.019918	0.017797		VTASTRESS	-0.05043	0.018715
	VTADAMGO	-0.00536	0.022308		VTASTRESS	0.04062	0.024465		VTADAMGO	-0.00637989	0.000801555		VTADAMGO	0.018031	0.016699		VTASTRESS	-0.04197	0.017936
	VTADAMGO	-0.00314	0.021604		VTASTRESS	0.033426	0.024316		VTADAMGO	-0.00459489	0.00317791		VTADAMGO	0.01558	0.016229		VTASTRESS	-0.0336	0.017233
	VTADAMGO	-0.00061	0.021592		VTASTRESS	0.025089	0.024315		VTADAMGO	-0.00313242	0.00528094		VTADAMGO	0.011746	0.016558		VTASTRESS	-0.02669	0.016311
	VTADAMGO	0.001948	0.021032		VTASTRESS	0.017318	0.024434		VTADAMGO	-0.00210491	0.00687934		VTADAMGO	0.00586	0.017559		VTASTRESS	-0.02322	0.015533
	VTADAMGO	0.004349	0.019555		VTASTRESS	0.009894	0.024262		VTADAMGO	-0.00162388	0.00768671		VTADAMGO	-0.00244	0.018734		VTASTRESS	-0.02367	0.014946
	VTADAMGO	0.005496	0.018065		VTASTRESS	0.003193	0.023468		VTADAMGO	-0.00158127	0.00783386		VTADAMGO	-0.01067	0.01976		VTASTRESS	-0.02719	0.014122
	VTADAMGO	0.006768	0.016698		VTASTRESS	-0.00217	0.022319		VTADAMGO	-0.00194938	0.00736927		VTADAMGO	-0.01831	0.020818		VTASTRESS	-0.03268	0.012829
	VTADAMGO	0.009242	0.015566		VTASTRESS	-0.00599	0.021223		VTADAMGO	-0.00260808	0.00630257		VTADAMGO	-0.02463	0.021805		VTASTRESS	-0.0398	0.011633
	VTADAMGO	0.013716	0.015436		VTASTRESS	-0.0092	0.021022		VTADAMGO	-0.00352093	0.00468089		VTADAMGO	-0.02971	0.022656		VTASTRESS	-0.04742	0.011138
	VTADAMGO	0.019212	0.016494		VTASTRESS	-0.01253	0.02329		VTADAMGO	-0.00444031	0.00287643		VTADAMGO	-0.03159	0.023129		VTASTRESS	-0.05358	0.011435
	VTADAMGO	0.026694	0.017717		VTASTRESS	-0.01595	0.027243		VTADAMGO	-0.00523156	0.00122585		VTADAMGO	-0.03101	0.023189		VTASTRESS	-0.05699	0.012214
	VTADAMGO	0.035713	0.018933		VTASTRESS	-0.01892	0.031399		VTADAMGO	-0.00567978	5.31865e-06		VTADAMGO	-0.02911	0.022585		VTASTRESS	-0.05793	0.013476
	VTADAMGO	0.044643	0.019738		VTASTRESS	-0.0216	0.03475		VTADAMGO	-0.00568919	0.000682393		VTADAMGO	-0.02721	0.021178		VTASTRESS	-0.05729	0.01568
	VTADAMGO	0.050137	0.020035		VTASTRESS	-0.02384	0.037291		VTADAMGO	-0.00502759	0.000494468		VTADAMGO	-0.02482	0.019881		VTASTRESS	-0.05531	0.018521
	VTADAMGO	0.051911	0.019856		VTASTRESS	-0.02463	0.038752		VTADAMGO	-0.00368577	0.000645052		VTADAMGO	-0.02269	0.018987		VTASTRESS	-0.05241	0.021099
	VTADAMGO	0.049544	0.020418		VTASTRESS	-0.02279	0.039153		VTADAMGO	-0.00174652	0.00255558		VTADAMGO	-0.02127	0.017949		VTASTRESS	-0.05011	0.023236
	VTADAMGO	0.042654	0.021504		VTASTRESS	-0.01852	0.038419		VTADAMGO	0.000458062	0.00477089		VTADAMGO	-0.02128	0.016942		VTASTRESS	-0.0496	0.024879
	VTADAMGO	0.030551	0.022586		VTASTRESS	-0.01225	0.03671		VTADAMGO	0.00268521	0.00700509		VTADAMGO	-0.02148	0.016428		VTASTRESS	-0.04988	0.025584
	VTADAMGO	0.015923	0.023669		VTASTRESS	-0.0043	0.03414		VTADAMGO	0.00457862	0.00891499		VTADAMGO	-0.02199	0.016009		VTASTRESS	-0.04936	0.025468
	VTADAMGO	0.001051	0.025293		VTASTRESS	0.004778	0.031412		VTADAMGO	0.0059293	0.0103104		VTADAMGO	-0.02298	0.015787		VTASTRESS	-0.04743	0.025131
	VTADAMGO	-0.01212	0.02691		VTASTRESS	0.01354	0.029047		VTADAMGO	0.00649924	0.0108314		VTADAMGO	-0.02504	0.016021		VTASTRESS	-0.04436	0.025023
	VTADAMGO	-0.02294	0.028394		VTASTRESS	0.020545	0.027172		VTADAMGO	0.00641693	0.0107004		VTADAMGO	-0.0277	0.016457		VTASTRESS	-0.0395	0.02536
	VTADAMGO	-0.0292	0.029336		VTASTRESS	0.024465	0.025838		VTADAMGO	0.00587999	0.0102725		VTADAMGO	-0.03088	0.016432		VTASTRESS	-0.03256	0.026308
	VTADAMGO	-0.03053	0.029476		VTASTRESS	0.025282	0.025158		VTADAMGO	0.00518675	0.00989424		VTADAMGO	-0.03382	0.015994		VTASTRESS	-0.02491	0.028045
	VTADAMGO	-0.02775	0.028766		VTASTRESS	0.022976	0.02476		VTADAMGO	0.00455458	0.00977584		VTADAMGO	-0.03638	0.01561		VTASTRESS	-0.01918	0.030589
	VTADAMGO	-0.02315	0.027554		VTASTRESS	0.018043	0.023861		VTADAMGO	0.00430347	0.01025		VTADAMGO	-0.03748	0.015399		VTASTRESS	-0.0164	0.033646
	VTADAMGO	-0.01737	0.025737		VTASTRESS	0.011496	0.02267		VTADAMGO	0.00455798	0.0114688		VTADAMGO	-0.03628	0.015253		VTASTRESS	-0.01663	0.036451
	VTADAMGO	-0.01149	0.023931		VTASTRESS	0.005234	0.021898		VTADAMGO	0.0054003	0.0134491		VTADAMGO	-0.03211	0.016265		VTASTRESS	-0.02002	0.038346
	VTADAMGO	-0.00598	0.022907		VTASTRESS	0.000521	0.021292		VTADAMGO	0.00663812	0.0157026		VTADAMGO	-0.02591	0.017907		VTASTRESS	-0.02689	0.038715
	VTADAMGO	-0.00152	0.02245		VTASTRESS	-0.00214	0.020626		VTADAMGO	0.00810991	0.0178187		VTADAMGO	-0.01883	0.018799		VTASTRESS	-0.03559	0.037403
	VTADAMGO	0.002506	0.021795		VTASTRESS	-0.00286	0.021078		VTADAMGO	0.00961638	0.0195376		VTADAMGO	-0.01124	0.019395		VTASTRESS	-0.04354	0.034327
	VTADAMGO	0.006465	0.021024		VTASTRESS	-0.00159	0.022979		VTADAMGO	0.010984	0.0205962		VTADAMGO	-0.00392	0.020257		VTASTRESS	-0.04917	0.02963
	VTADAMGO	0.011164	0.020459		VTASTRESS	0.001805	0.025589		VTADAMGO	0.0119872	0.0207717		VTADAMGO	0.001804	0.020587		VTASTRESS	-0.05259	0.023984
	VTADAMGO	0.016672	0.019715		VTASTRESS	0.006376	0.028324		VTADAMGO	0.0125837	0.0201416		VTADAMGO	0.004782	0.020561		VTASTRESS	-0.05345	0.019011
	VTADAMGO	0.023193	0.019096		VTASTRESS	0.010752	0.030941		VTADAMGO	0.01276	0.0190015		VTADAMGO	0.005768	0.021718		VTASTRESS	-0.05152	0.015999
	VTADAMGO	0.030485	0.019088		VTASTRESS	0.014897	0.032978		VTADAMGO	0.0126468	0.0178609		VTADAMGO	0.005865	0.023474		VTASTRESS	-0.04704	0.014938
	VTADAMGO	0.038585	0.019029		VTASTRESS	0.01864	0.034891		VTADAMGO	0.0122532	0.0168998		VTADAMGO	0.005214	0.024911		VTASTRESS	-0.04188	0.015094
	VTADAMGO	0.046595	0.018474		VTASTRESS	0.02119	0.036731		VTADAMGO	0.0116552	0.0163208		VTADAMGO	0.003472	0.025365		VTASTRESS	-0.03709	0.015743
	VTADAMGO	0.052954	0.017751		VTASTRESS	0.021534	0.038834		VTADAMGO	0.0110277	0.0163204		VTADAMGO	0.002356	0.025219		VTASTRESS	-0.03308	0.015968
	VTADAMGO	0.056604	0.017391		VTASTRESS	0.019675	0.040909		VTADAMGO	0.0105517	0.0169268		VTADAMGO	0.002444	0.024305		VTASTRESS	-0.03	0.016039
	VTADAMGO	0.057766	0.017899		VTASTRESS	0.016126	0.042772		VTADAMGO	0.0102613	0.0178714		VTADAMGO	0.003269	0.023242		VTASTRESS	-0.02907	0.0178
	VTADAMGO	0.056402	0.019718		VTASTRESS	0.010979	0.044158		VTADAMGO	0.0102035	0.0189218		VTADAMGO	0.003835	0.021911		VTASTRESS	-0.0306	0.022182
	VTADAMGO	0.051884	0.022804		VTASTRESS	0.004376	0.045512		VTADAMGO	0.0103695	0.0199303		VTADAMGO	0.005209	0.021683		VTASTRESS	-0.03398	0.027885
	VTADAMGO	0.044958	0.026413		VTASTRESS	-0.00253	0.046541		VTADAMGO	0.010681	0.0209223		VTADAMGO	0.00768	0.02318		VTASTRESS	-0.03764	0.034004
	VTADAMGO	0.037581	0.028819		VTASTRESS	-0.0078	0.046951		VTADAMGO	0.0109713	0.0217238		VTADAMGO	0.010907	0.026754		VTASTRESS	-0.04139	0.039651
	VTADAMGO	0.030929	0.02912		VTASTRESS	-0.01081	0.046947		VTADAMGO	0.0110057	0.0220758		VTADAMGO	0.013375	0.031355		VTASTRESS	-0.04504	0.044133
	VTADAMGO	0.024585	0.02828		VTASTRESS	-0.01138	0.047077		VTADAMGO	0.0107311	0.0219564		VTADAMGO	0.016102	0.037617		VTASTRESS	-0.04792	0.047314
	VTADAMGO	0.019358	0.026782		VTASTRESS	-0.00915	0.047207		VTADAMGO	0.0101713	0.0214592		VTADAMGO	0.018892	0.044672		VTASTRESS	-0.04899	0.049698
	VTADAMGO	0.016466	0.024163		VTASTRESS	-0.00366	0.046758		VTADAMGO	0.00942295	0.020648		VTADAMGO	0.021278	0.0517		VTASTRESS	-0.04881	0.051234
	VTADAMGO	0.015818	0.020734		VTASTRESS	0.004256	0.045329		VTADAMGO	0.0085752	0.0194849		VTADAMGO	0.021966	0.05607		VTASTRESS	-0.04854	0.051931
	VTADAMGO	0.015471	0.018088		VTASTRESS	0.013534	0.043034		VTADAMGO	0.00786561	0.0182407		VTADAMGO	0.021854	0.057829		VTASTRESS	-0.04844	0.051828
	VTADAMGO	0.01499	0.016544		VTASTRESS	0.023157	0.039968		VTADAMGO	0.00750259	0.017325		VTADAMGO	0.020899	0.056908		VTASTRESS	-0.04785	0.051188
	VTADAMGO	0.014659	0.015804		VTASTRESS	0.032781	0.036237		VTADAMGO	0.00762627	0.0170058		VTADAMGO	0.019403	0.053688		VTASTRESS	-0.04722	0.050119
	VTADAMGO	0.014167	0.016014		VTASTRESS	0.041193	0.032598		VTADAMGO	0.00813586	0.0171607		VTADAMGO	0.016824	0.047585		VTASTRESS	-0.04734	0.04898
	VTADAMGO	0.011743	0.017633		VTASTRESS	0.046896	0.029869		VTADAMGO	0.00893335	0.0176651		VTADAMGO	0.014505	0.040735		VTASTRESS	-0.04816	0.047888
	VTADAMGO	0.007851	0.019764		VTASTRESS	0.049065	0.028209		VTADAMGO	0.00979777	0.0183035		VTADAMGO	0.012644	0.034476		VTASTRESS	-0.04826	0.046616
	VTADAMGO	0.003312	0.021209		VTASTRESS	0.048044	0.027682		VTADAMGO	0.0105142	0.0188275		VTADAMGO	0.012254	0.030318		VTASTRESS	-0.04738	0.044753
	VTADAMGO	-0.00145	0.022031		VTASTRESS	0.04433	0.028053		VTADAMGO	0.0107909	0.0188293		VTADAMGO	0.012318	0.027988		VTASTRESS	-0.04628	0.041871
	VTADAMGO	-0.0073	0.022834		VTASTRESS	0.038745	0.028957		VTADAMGO	0.0105939	0.0182234		VTADAMGO	0.013253	0.027765		VTASTRESS	-0.04525	0.037047
	VTADAMGO	-0.0132	0.023109		VTASTRESS	0.032399	0.030114		VTADAMGO	0.0100159	0.0173096		VTADAMGO	0.014633	0.028893		VTASTRESS	-0.04339	0.030029
	VTADAMGO	-0.01812	0.022666		VTASTRESS	0.027063	0.031337		VTADAMGO	0.00934967	0.0165741		VTADAMGO	0.016851	0.031419		VTASTRESS	-0.04091	0.021407
	VTADAMGO	-0.02101	0.022035		VTASTRESS	0.023833	0.03263		VTADAMGO	0.00875357	0.0162253		VTADAMGO	0.019137	0.034418		VTASTRESS	-0.03898	0.013096
	VTADAMGO	-0.02214	0.021386		VTASTRESS	0.022907	0.033799		VTADAMGO	0.00850402	0.016531		VTADAMGO	0.02148	0.037492		VTASTRESS	-0.03835	0.010077
	VTADAMGO	-0.02055	0.019911		VTASTRESS	0.023165	0.034889		VTADAMGO	0.0087246	0.0176172		VTADAMGO	0.023458	0.040808		VTASTRESS	-0.03824	0.015116
	VTADAMGO	-0.01619	0.01779		VTASTRESS	0.02413	0.036167		VTADAMGO	0.0095284	0.0196315		VTADAMGO	0.026094	0.045009		VTASTRESS	-0.03847	0.021017
	VTADAMGO	-0.0092	0.016026		VTASTRESS	0.0252	0.037225		VTADAMGO	0.0107291	0.0223057		VTADAMGO	0.028371	0.048529		VTASTRESS	-0.03983	0.024169
	VTADAMGO	-0.00118	0.015905		VTASTRESS	0.025385	0.037687		VTADAMGO	0.0121405	0.0252897		VTADAMGO	0.029722	0.050611		VTASTRESS	-0.04264	0.023893
	VTADAMGO	0.006888	0.017717		VTASTRESS	0.023897	0.038138		VTADAMGO	0.0134942	0.0282709		VTADAMGO	0.029604	0.050916		VTASTRESS	-0.04589	0.020546
	VTADAMGO	0.013191	0.020737		VTASTRESS	0.021365	0.038785		VTADAMGO	0.0146282	0.0310187		VTADAMGO	0.028787	0.049433		VTASTRESS	-0.04867	0.015437
	VTADAMGO	0.01751	0.023775		VTASTRESS	0.01913	0.039318		VTADAMGO	0.0152321	0.0330636		VTADAMGO	0.026332	0.045386		VTASTRESS	-0.05125	0.01099
	VTADAMGO	0.019027	0.027185		VTASTRESS	0.018468	0.039851		VTADAMGO	0.0151928	0.0340819		VTADAMGO	0.021587	0.03915		VTASTRESS	-0.05391	0.010188
	VTADAMGO	0.018012	0.030403		VTASTRESS	0.019617	0.040942		VTADAMGO	0.0144893	0.03398		VTADAMGO	0.014603	0.031848		VTASTRESS	-0.05598	0.012067
	VTADAMGO	0.014599	0.032549		VTASTRESS	0.022898	0.041898		VTADAMGO	0.0133428	0.033108		VTADAMGO	0.007468	0.025351		VTASTRESS	-0.05669	0.014336
	VTADAMGO	0.011091	0.033535		VTASTRESS	0.028515	0.042233		VTADAMGO	0.011821	0.0315246		VTADAMGO	0.000428	0.020227		VTASTRESS	-0.05654	0.016455
	VTADAMGO	0.008681	0.034271		VTASTRESS	0.035539	0.042225		VTADAMGO	0.0101095	0.0293699		VTADAMGO	-0.00612	0.016865		VTASTRESS	-0.05614	0.018193
	VTADAMGO	0.008175	0.033843		VTASTRESS	0.041734	0.042141		VTADAMGO	0.00831747	0.0268432		VTADAMGO	-0.01142	0.015823		VTASTRESS	-0.05522	0.019496
	VTADAMGO	0.009006	0.031762		VTASTRESS	0.04595	0.041421		VTADAMGO	0.00669814	0.0243601		VTADAMGO	-0.0133	0.01713		VTASTRESS	-0.05301	0.020668
	VTADAMGO	0.012044	0.028599		VTASTRESS	0.047642	0.040393		VTADAMGO	0.00533787	0.022114		VTADAMGO	-0.01215	0.019806		VTASTRESS	-0.04977	0.021534
	VTADAMGO	0.016722	0.025397		VTASTRESS	0.046283	0.039756		VTADAMGO	0.0044121	0.0203026		VTADAMGO	-0.00906	0.023359		VTASTRESS	-0.04636	0.021746
	VTADAMGO	0.021637	0.022395		VTASTRESS	0.040744	0.040036		VTADAMGO	0.00399537	0.0190008		VTADAMGO	-0.00456	0.027605		VTASTRESS	-0.04302	0.021457
	VTADAMGO	0.024995	0.02013		VTASTRESS	0.031334	0.041195		VTADAMGO	0.00423388	0.0184735		VTADAMGO	0.001529	0.032016		VTASTRESS	-0.03925	0.021497
	VTADAMGO	0.027489	0.019362		VTASTRESS	0.019405	0.042896		VTADAMGO	0.00500274	0.018578		VTADAMGO	0.007887	0.035875		VTASTRESS	-0.03558	0.021918
	VTADAMGO	0.029146	0.020516		VTASTRESS	0.00669	0.044328		VTADAMGO	0.00608945	0.0189622		VTADAMGO	0.013043	0.03816		VTASTRESS	-0.03315	0.022541
	VTADAMGO	0.029235	0.021878		VTASTRESS	-0.006	0.04493		VTADAMGO	0.00720159	0.0193068		VTADAMGO	0.016831	0.038957		VTASTRESS	-0.03272	0.022977
	VTADAMGO	0.026996	0.022198		VTASTRESS	-0.01699	0.044086		VTADAMGO	0.0082104	0.0195613		VTADAMGO	0.020163	0.038738		VTASTRESS	-0.03375	0.022819
	VTADAMGO	0.023945	0.02177		VTASTRESS	-0.02432	0.041328		VTADAMGO	0.0089454	0.0196703		VTADAMGO	0.023224	0.038489		VTASTRESS	-0.03616	0.021932
	VTADAMGO	0.020764	0.021262		VTASTRESS	-0.02681	0.036964		VTADAMGO	0.00934588	0.0196425		VTADAMGO	0.025479	0.037653		VTASTRESS	-0.04037	0.020969
	VTADAMGO	0.016868	0.020533		VTASTRESS	-0.02489	0.032175		VTADAMGO	0.00934519	0.0193909		VTADAMGO	0.02736	0.036736		VTASTRESS	-0.04649	0.020119
	VTADAMGO	0.011668	0.020111		VTASTRESS	-0.01908	0.027913		VTADAMGO	0.00909259	0.0191912		VTADAMGO	0.029359	0.036501		VTASTRESS	-0.0529	0.019142
	VTADAMGO	0.00675	0.020993		VTASTRESS	-0.01029	0.025583		VTADAMGO	0.00868706	0.019228		VTADAMGO	0.031358	0.037522		VTASTRESS	-0.05855	0.01752
	VTADAMGO	0.003017	0.023318		VTASTRESS	0.000137	0.026085		VTADAMGO	0.00817622	0.0194057		VTADAMGO	0.032386	0.038077		VTASTRESS	-0.06345	0.015367
	VTADAMGO	0.000244	0.02583		VTASTRESS	0.010056	0.028487		VTADAMGO	0.00758329	0.0195522		VTADAMGO	0.032111	0.037854		VTASTRESS	-0.06792	0.012865
	VTADAMGO	-0.00134	0.028109		VTASTRESS	0.017299	0.030251		VTADAMGO	0.00699384	0.0195994		VTADAMGO	0.030065	0.037155		VTASTRESS	-0.07092	0.011304
	VTADAMGO	-0.00032	0.029779		VTASTRESS	0.021006	0.030521		VTADAMGO	0.00636677	0.0194396		VTADAMGO	0.02611	0.036145		VTASTRESS	-0.07203	0.012628
	VTADAMGO	0.003664	0.030549		VTASTRESS	0.021552	0.029386		VTADAMGO	0.00564417	0.019001		VTADAMGO	0.019589	0.033203		VTASTRESS	-0.07215	0.016588
	VTADAMGO	0.009334	0.030075		VTASTRESS	0.019324	0.028039		VTADAMGO	0.00471371	0.0180441		VTADAMGO	0.010604	0.029057		VTASTRESS	-0.07258	0.021257
	VTADAMGO	0.015393	0.028595		VTASTRESS	0.015516	0.027323		VTADAMGO	0.00358596	0.01664		VTADAMGO	-0.00028	0.025059		VTASTRESS	-0.07294	0.02533
	VTADAMGO	0.021357	0.026303		VTASTRESS	0.011896	0.028881		VTADAMGO	0.00241663	0.0150234		VTADAMGO	-0.0113	0.022141		VTASTRESS	-0.0732	0.027564
	VTADAMGO	0.026471	0.023723		VTASTRESS	0.01035	0.032577		VTADAMGO	0.00126001	0.0132984		VTADAMGO	-0.02157	0.019566		VTASTRESS	-0.07409	0.027266
	VTADAMGO	0.02959	0.021478		VTASTRESS	0.012043	0.036539		VTADAMGO	0.000204428	0.0115993		VTADAMGO	-0.03027	0.017689		VTASTRESS	-0.07658	0.024791
	VTADAMGO	0.030319	0.020494		VTASTRESS	0.016802	0.039361		VTADAMGO	-0.000680042	0.0101502		VTADAMGO	-0.03712	0.015946		VTASTRESS	-0.07944	0.021275
	VTADAMGO	0.028663	0.020952		VTASTRESS	0.023858	0.040481		VTADAMGO	-0.00131222	0.00927181		VTADAMGO	-0.04076	0.013753		VTASTRESS	-0.08128	0.017055
	VTADAMGO	0.025448	0.022657		VTASTRESS	0.032416	0.039644		VTADAMGO	-0.00170395	0.00910997		VTADAMGO	-0.04151	0.011743		VTASTRESS	-0.08134	0.013002
	VTADAMGO	0.021243	0.025573		VTASTRESS	0.040677	0.036811		VTADAMGO	-0.00192037	0.00949084		VTADAMGO	-0.04028	0.010032		VTASTRESS	-0.0796	0.010411
	VTADAMGO	0.016865	0.029104		VTASTRESS	0.046133	0.03306		VTADAMGO	-0.00198343	0.010271		VTADAMGO	-0.03885	0.008856		VTASTRESS	-0.07481	0.00917
	VTADAMGO	0.012691	0.032358		VTASTRESS	0.047272	0.029167		VTADAMGO	-0.00181842	0.0114145		VTADAMGO	-0.03673	0.008818		VTASTRESS	-0.06598	0.008108
	VTADAMGO	0.009707	0.034858		VTASTRESS	0.044234	0.02555		VTADAMGO	-0.00145732	0.0126819		VTADAMGO	-0.03488	0.00846		VTASTRESS	-0.05322	0.007225
	VTADAMGO	0.00823	0.036619		VTASTRESS	0.038048	0.022636		VTADAMGO	-0.000921587	0.0137464		VTADAMGO	-0.03406	0.007516		VTASTRESS	-0.03815	0.007189
	VTADAMGO	0.008193	0.037275		VTASTRESS	0.029826	0.021091		VTADAMGO	-0.00023089	0.014367		VTADAMGO	-0.0348	0.007036		VTASTRESS	-0.02179	0.008631
	VTADAMGO	0.008258	0.036795		VTASTRESS	0.021332	0.020967		VTADAMGO	0.000640051	0.0145641		VTADAMGO	-0.03486	0.007672		VTASTRESS	-0.00508	0.010898
	VTADAMGO	0.008631	0.035878		VTASTRESS	0.014796	0.022247		VTADAMGO	0.00157824	0.0143213		VTADAMGO	-0.03388	0.00903		VTASTRESS	0.010288	0.013088
	VTADAMGO	0.009326	0.035465		VTASTRESS	0.011948	0.024788		VTADAMGO	0.00248295	0.0136408		VTADAMGO	-0.03158	0.010523		VTASTRESS	0.021796	0.015146
	VTADAMGO	0.010183	0.035584		VTASTRESS	0.012104	0.027906		VTADAMGO	0.00315312	0.0125369		VTADAMGO	-0.02889	0.011467		VTASTRESS	0.028188	0.017052
	VTADAMGO	0.00987	0.036414		VTASTRESS	0.013937	0.031423		VTADAMGO	0.00352585	0.0112931		VTADAMGO	-0.02422	0.011341		VTASTRESS	0.029544	0.018868
	VTADAMGO	0.009406	0.037734		VTASTRESS	0.016512	0.03466		VTADAMGO	0.00349875	0.0101025		VTADAMGO	-0.01787	0.010598		VTASTRESS	0.026693	0.020891
	VTADAMGO	0.009724	0.038893		VTASTRESS	0.018846	0.037336		VTADAMGO	0.00297288	0.00886832		VTADAMGO	-0.0105	0.009623		VTASTRESS	0.019863	0.022775
	VTADAMGO	0.011141	0.039002		VTASTRESS	0.019242	0.038874		VTADAMGO	0.00182126	0.00730353		VTADAMGO	-0.00284	0.009289		VTASTRESS	0.010182	0.023786
	VTADAMGO	0.012251	0.037951		VTASTRESS	0.017302	0.03939		VTADAMGO	0.000175438	0.00551692		VTADAMGO	0.006549	0.010736		VTASTRESS	-0.00044	0.024039
	VTADAMGO	0.013724	0.035687		VTASTRESS	0.013925	0.038919		VTADAMGO	-0.00186025	0.00366749		VTADAMGO	0.017332	0.015941		VTASTRESS	-0.00992	0.023927
	VTADAMGO	0.015654	0.03288		VTASTRESS	0.010814	0.03798		VTADAMGO	-0.00404061	0.00190448		VTADAMGO	0.028756	0.023845		VTASTRESS	-0.01806	0.023765
	VTADAMGO	0.017448	0.030148		VTASTRESS	0.008674	0.036689		VTADAMGO	-0.00617128	0.000295127		VTADAMGO	0.039219	0.031824		VTASTRESS	-0.02494	0.023444
	VTADAMGO	0.017085	0.027762		VTASTRESS	0.00764	0.035471		VTADAMGO	-0.00783864	0.000812873		VTADAMGO	0.04919	0.039816		VTASTRESS	-0.03028	0.023091
	VTADAMGO	0.015413	0.025393		VTASTRESS	0.007847	0.034072		VTADAMGO	-0.00879185	0.00118871		VTADAMGO	0.057429	0.047243		VTASTRESS	-0.0338	0.022812
	VTADAMGO	0.013285	0.023318		VTASTRESS	0.009143	0.032616		VTADAMGO	-0.00883863	0.000691325		VTADAMGO	0.062958	0.052749		VTASTRESS	-0.03672	0.023264
	VTADAMGO	0.010933	0.021376		VTASTRESS	0.010155	0.030992		VTADAMGO	-0.00804343	0.000490725		VTADAMGO	0.064467	0.054971		VTASTRESS	-0.04048	0.024406
	VTADAMGO	0.007703	0.020103		VTASTRESS	0.009611	0.02945		VTADAMGO	-0.00645429	0.00234684		VTADAMGO	0.062591	0.054609		VTASTRESS	-0.04511	0.026069
	VTADAMGO	0.005314	0.020392		VTASTRESS	0.007205	0.027851		VTADAMGO	-0.00429241	0.00486708		VTADAMGO	0.057601	0.052705		VTASTRESS	-0.04995	0.027449
	VTADAMGO	0.004796	0.02275		VTASTRESS	0.003385	0.0267		VTADAMGO	-0.00185095	0.007889		VTADAMGO	0.05023	0.049576		VTASTRESS	-0.05551	0.027546
	VTADAMGO	0.00632	0.026638		VTASTRESS	-0.00153	0.026144		VTADAMGO	0.000404489	0.0109737		VTADAMGO	0.040773	0.04534		VTASTRESS	-0.0627	0.025645
	VTADAMGO	0.008497	0.031566		VTASTRESS	-0.00692	0.026626		VTADAMGO	0.00224568	0.0138785		VTADAMGO	0.030499	0.041379		VTASTRESS	-0.07114	0.022291
	VTADAMGO	0.011687	0.036197		VTASTRESS	-0.01216	0.027875		VTADAMGO	0.00337485	0.0162464		VTADAMGO	0.019771	0.038683		VTASTRESS	-0.0791	0.018867
	VTADAMGO	0.015402	0.039959		VTASTRESS	-0.01619	0.029638		VTADAMGO	0.00376873	0.0179239		VTADAMGO	0.009504	0.037138		VTASTRESS	-0.08576	0.018179
	VTADAMGO	0.018995	0.042923		VTASTRESS	-0.01884	0.031215		VTADAMGO	0.00336786	0.0185353		VTADAMGO	-0.00085	0.035837		VTASTRESS	-0.09083	0.022447
	VTADAMGO	0.021018	0.044945		VTASTRESS	-0.02039	0.031711		VTADAMGO	0.00234312	0.0180986		VTADAMGO	-0.01118	0.034907		VTASTRESS	-0.09296	0.029012
	VTADAMGO	0.021932	0.045318		VTASTRESS	-0.02145	0.030375		VTADAMGO	0.000932253	0.0168642		VTADAMGO	-0.02089	0.034496		VTASTRESS	-0.09044	0.034893
	VTADAMGO	0.021599	0.044426		VTASTRESS	-0.02145	0.027367		VTADAMGO	-0.000612943	0.0150916		VTADAMGO	-0.02879	0.03325		VTASTRESS	-0.08311	0.038233
	VTADAMGO	0.020313	0.042868		VTASTRESS	-0.02035	0.023798		VTADAMGO	-0.00223641	0.012803		VTADAMGO	-0.03508	0.03085		VTASTRESS	-0.07251	0.038628
	VTADAMGO	0.017595	0.040587		VTASTRESS	-0.01815	0.020494		VTADAMGO	-0.00375961	0.0101743		VTADAMGO	-0.03973	0.027808		VTASTRESS	-0.05975	0.035803
	VTADAMGO	0.014069	0.037529		VTASTRESS	-0.01517	0.017863		VTADAMGO	-0.00509158	0.00744705		VTADAMGO	-0.04226	0.024523		VTASTRESS	-0.04565	0.030835
	VTADAMGO	0.010218	0.034639		VTASTRESS	-0.01111	0.017063		VTADAMGO	-0.00607367	0.00496543		VTADAMGO	-0.04205	0.02108		VTASTRESS	-0.03168	0.0249
	VTADAMGO	0.007336	0.03219		VTASTRESS	-0.00574	0.017713		VTADAMGO	-0.00673015	0.00270856		VTADAMGO	-0.04007	0.018317		VTASTRESS	-0.02019	0.019641
	VTADAMGO	0.005755	0.029927		VTASTRESS	0.000461	0.018585		VTADAMGO	-0.00700145	0.000774609		VTADAMGO	-0.03749	0.01666		VTASTRESS	-0.0126	0.016093
	VTADAMGO	0.005716	0.028017		VTASTRESS	0.006485	0.020069		VTADAMGO	-0.00684747	0.000637855		VTADAMGO	-0.03399	0.015676		VTASTRESS	-0.00868	0.014781
	VTADAMGO	0.006973	0.026999		VTASTRESS	0.012582	0.022112		VTADAMGO	-0.00622088	0.0013836		VTADAMGO	-0.02892	0.015406		VTASTRESS	-0.00751	0.015112
	VTADAMGO	0.009848	0.026947		VTASTRESS	0.019049	0.023762		VTADAMGO	-0.00522361	0.00155723		VTADAMGO	-0.02273	0.015947		VTASTRESS	-0.00909	0.015813
	VTADAMGO	0.013794	0.027579		VTASTRESS	0.025362	0.024818		VTADAMGO	-0.00389442	0.00121435		VTADAMGO	-0.01612	0.017254		VTASTRESS	-0.0126	0.015914
	VTADAMGO	0.017597	0.028705		VTASTRESS	0.030515	0.025859		VTADAMGO	-0.00232801	0.000432705		VTADAMGO	-0.00792	0.019106		VTASTRESS	-0.01704	0.015181
	VTADAMGO	0.020384	0.030318		VTASTRESS	0.034355	0.026905		VTADAMGO	-0.000548469	0.000986412		VTADAMGO	0.002758	0.021736		VTASTRESS	-0.02107	0.014242
	VTADAMGO	0.022814	0.0319		VTASTRESS	0.036867	0.027637		VTADAMGO	0.00127238	0.00294522		VTADAMGO	0.015037	0.025382		VTASTRESS	-0.0251	0.013166
	VTADAMGO	0.0247	0.033033		VTASTRESS	0.037838	0.02798		VTADAMGO	0.00296694	0.00509834		VTADAMGO	0.027009	0.029073		VTASTRESS	-0.02956	0.012494
	VTADAMGO	0.025145	0.033612		VTASTRESS	0.036585	0.028375		VTADAMGO	0.00443164	0.00722764		VTADAMGO	0.03831	0.033121		VTASTRESS	-0.03412	0.01275
	VTADAMGO	0.024005	0.033845		VTASTRESS	0.034041	0.028715		VTADAMGO	0.00563299	0.00928065		VTADAMGO	0.047956	0.037491		VTASTRESS	-0.0379	0.013967
	VTADAMGO	0.02274	0.033742		VTASTRESS	0.031847	0.02865		VTADAMGO	0.006455	0.0110204		VTADAMGO	0.054269	0.041687		VTASTRESS	-0.04141	0.01567
	VTADAMGO	0.02186	0.033181		VTASTRESS	0.031043	0.02842		VTADAMGO	0.00684548	0.0121859		VTADAMGO	0.055267	0.043756		VTASTRESS	-0.04556	0.017309
	VTADAMGO	0.020261	0.032155		VTASTRESS	0.031856	0.028666		VTADAMGO	0.00678815	0.0125863		VTADAMGO	0.051655	0.043888		VTASTRESS	-0.0504	0.018239
	VTADAMGO	0.01803	0.030849		VTASTRESS	0.034968	0.029407		VTADAMGO	0.00640007	0.0123548		VTADAMGO	0.044515	0.042097		VTASTRESS	-0.05501	0.018789
	VTADAMGO	0.016308	0.029025		VTASTRESS	0.040709	0.030328		VTADAMGO	0.00579554	0.0115906		VTADAMGO	0.035088	0.03864		VTASTRESS	-0.05951	0.019275
	VTADAMGO	0.015548	0.026531		VTASTRESS	0.047812	0.031665		VTADAMGO	0.00504385	0.0102739		VTADAMGO	0.024369	0.032706		VTASTRESS	-0.0642	0.01947
	VTADAMGO	0.014624	0.024092		VTASTRESS	0.054474	0.033234		VTADAMGO	0.00428865	0.00862329		VTADAMGO	0.015253	0.026136		VTASTRESS	-0.06862	0.019246
	VTADAMGO	0.013764	0.022082		VTASTRESS	0.059011	0.034249		VTADAMGO	0.00366853	0.00692747		VTADAMGO	0.00917	0.020496		VTASTRESS	-0.07113	0.019056
	VTADAMGO	0.014188	0.020638		VTASTRESS	0.060525	0.034387		VTADAMGO	0.00321917	0.00533954		VTADAMGO	0.007247	0.017225		VTASTRESS	-0.07095	0.01937
	VTADAMGO	0.016004	0.019934		VTASTRESS	0.058509	0.034231		VTADAMGO	0.00287144	0.00388809		VTADAMGO	0.00814	0.015893		VTASTRESS	-0.06827	0.02058
	VTADAMGO	0.017606	0.019301		VTASTRESS	0.052751	0.033926		VTADAMGO	0.00257573	0.0031256		VTADAMGO	0.011381	0.015896		VTASTRESS	-0.06325	0.022746
	VTADAMGO	0.018873	0.017991		VTASTRESS	0.044081	0.0335		VTADAMGO	0.00228322	0.00355834		VTADAMGO	0.015198	0.015428		VTASTRESS	-0.05493	0.025067
	VTADAMGO	0.020084	0.016533		VTASTRESS	0.034673	0.033021		VTADAMGO	0.0019967	0.00386294		VTADAMGO	0.018619	0.014962		VTASTRESS	-0.04405	0.026306
	VTADAMGO	0.021145	0.01565		VTASTRESS	0.02628	0.03263		VTADAMGO	0.00159022	0.00375342		VTADAMGO	0.019765	0.014897		VTASTRESS	-0.03251	0.025612
	VTADAMGO	0.020761	0.015709		VTASTRESS	0.020117	0.032099		VTADAMGO	0.00104199	0.00321216		VTADAMGO	0.018641	0.014895		VTASTRESS	-0.02213	0.022546
	VTADAMGO	0.019193	0.016132		VTASTRESS	0.016981	0.03099		VTADAMGO	0.000332261	0.00221168		VTADAMGO	0.01535	0.014763		VTASTRESS	-0.01312	0.017459
	VTADAMGO	0.016912	0.016169		VTASTRESS	0.01723	0.029096		VTADAMGO	-0.000449602	0.000863941		VTADAMGO	0.011877	0.01519		VTASTRESS	-0.00602	0.011539
	VTADAMGO	0.014522	0.015387		VTASTRESS	0.020878	0.026739		VTADAMGO	-0.00134535	0.00074423		VTADAMGO	0.008798	0.015796		VTASTRESS	-0.00213	0.008124
	VTADAMGO	0.011324	0.014366		VTASTRESS	0.026993	0.024567		VTADAMGO	-0.00228952	0.00183415		VTADAMGO	0.007172	0.01722		VTASTRESS	-0.00217	0.010933
	VTADAMGO	0.008006	0.013883		VTASTRESS	0.033672	0.022478		VTADAMGO	-0.00321817	0.00215345		VTADAMGO	0.006912	0.019676		VTASTRESS	-0.00501	0.016345
	VTADAMGO	0.004587	0.015077		VTASTRESS	0.039904	0.02062		VTADAMGO	-0.00396378	0.00226742		VTADAMGO	0.008836	0.02319		VTASTRESS	-0.00968	0.021917
	VTADAMGO	0.001885	0.017844		VTASTRESS	0.044806	0.019627		VTADAMGO	-0.00452044	0.00233773		VTADAMGO	0.011369	0.026307		VTASTRESS	-0.01592	0.026672
	VTADAMGO	-0.00062	0.021494		VTASTRESS	0.047509	0.019706		VTADAMGO	-0.00476185	0.00231887		VTADAMGO	0.012879	0.028341		VTASTRESS	-0.0236	0.029914
	VTADAMGO	-0.00252	0.024649		VTASTRESS	0.047053	0.019852		VTADAMGO	-0.00463171	0.00214429		VTADAMGO	0.012064	0.028704		VTASTRESS	-0.03123	0.031314
	VTADAMGO	-0.00429	0.026748		VTASTRESS	0.043766	0.019981		VTADAMGO	-0.00397067	0.00143408		VTADAMGO	0.010084	0.027845		VTASTRESS	-0.03758	0.031569
	VTADAMGO	-0.0051	0.027924		VTASTRESS	0.038618	0.020114		VTADAMGO	-0.00289046	0.000206085		VTADAMGO	0.006557	0.025542		VTASTRESS	-0.04265	0.031055
	VTADAMGO	-0.00526	0.028107		VTASTRESS	0.032821	0.020309		VTADAMGO	-0.00153316	0.00137172		VTADAMGO	0.002027	0.022548		VTASTRESS	-0.04705	0.029794
	VTADAMGO	-0.00481	0.02688		VTASTRESS	0.026661	0.020641		VTADAMGO	-0.000162763	0.00304677		VTADAMGO	-0.00297	0.019845		VTASTRESS	-0.05042	0.027753
	VTADAMGO	-0.00466	0.02497		VTASTRESS	0.02099	0.022016		VTADAMGO	0.00108672	0.00466757		VTADAMGO	-0.00593	0.018719		VTASTRESS	-0.05224	0.025926
	VTADAMGO	-0.00379	0.02332		VTASTRESS	0.016816	0.023942		VTADAMGO	0.00190797	0.00580377		VTADAMGO	-0.00703	0.018414		VTASTRESS	-0.05293	0.024453
	VTADAMGO	-0.00193	0.022267		VTASTRESS	0.014456	0.025627		VTADAMGO	0.00221763	0.00618257		VTADAMGO	-0.00721	0.01867		VTASTRESS	-0.05385	0.023085
	VTADAMGO	0.001022	0.021756		VTASTRESS	0.012614	0.026804		VTADAMGO	0.00191969	0.00558088		VTADAMGO	-0.00739	0.019647		VTASTRESS	-0.05544	0.021179
	VTADAMGO	0.004226	0.021612		VTASTRESS	0.010493	0.02788		VTADAMGO	0.00122059	0.0042788		VTADAMGO	-0.00698	0.021575		VTASTRESS	-0.05748	0.018506
	VTADAMGO	0.008881	0.021163		VTASTRESS	0.007892	0.028958		VTADAMGO	0.000222688	0.0024998		VTADAMGO	-0.00763	0.023738		VTASTRESS	-0.0605	0.014689
	VTADAMGO	0.01509	0.020102		VTASTRESS	0.004255	0.030233		VTADAMGO	-0.000895218	0.000480801		VTADAMGO	-0.01063	0.02499		VTASTRESS	-0.06535	0.010955
	VTADAMGO	0.021895	0.018376		VTASTRESS	-0.00124	0.032372		VTADAMGO	-0.00200848	0.00124593		VTADAMGO	-0.01636	0.024484		VTASTRESS	-0.07212	0.009524
	VTADAMGO	0.027153	0.016697		VTASTRESS	-0.00859	0.035794		VTADAMGO	-0.00285895	0.00173068		VTADAMGO	-0.02308	0.023176		VTASTRESS	-0.07957	0.011891
	VTADAMGO	0.03127	0.015616		VTASTRESS	-0.0171	0.040118		VTADAMGO	-0.00338504	0.00174425		VTADAMGO	-0.03017	0.021814		VTASTRESS	-0.08679	0.016054
	VTADAMGO	0.033585	0.01509		VTASTRESS	-0.02559	0.044859		VTADAMGO	-0.00352201	0.00160542		VTADAMGO	-0.03734	0.019709		VTASTRESS	-0.0936	0.020002
	VTADAMGO	0.033082	0.015169		VTASTRESS	-0.03412	0.049295		VTADAMGO	-0.00338528	0.00128879		VTADAMGO	-0.04372	0.017172		VTASTRESS	-0.09943	0.022809
	VTADAMGO	0.028416	0.016037		VTASTRESS	-0.0422	0.052216		VTADAMGO	-0.00290676	0.000489348		VTADAMGO	-0.04779	0.015217		VTASTRESS	-0.10269	0.024573
	VTADAMGO	0.021615	0.017233		VTASTRESS	-0.04892	0.053098		VTADAMGO	-0.00219829	0.000992541		VTADAMGO	-0.0493	0.013172		VTASTRESS	-0.10254	0.025721
	VTADAMGO	0.014121	0.01841		VTASTRESS	-0.05395	0.052248		VTADAMGO	-0.00131586	0.0030123		VTADAMGO	-0.04874	0.011264		VTASTRESS	-0.09994	0.026692
	VTADAMGO	0.006799	0.020429		VTASTRESS	-0.05805	0.050159		VTADAMGO	-0.000445643	0.00503081		VTADAMGO	-0.04655	0.010733		VTASTRESS	-0.09641	0.027317
	VTADAMGO	-5.9e-05	0.023812		VTASTRESS	-0.06156	0.047064		VTADAMGO	0.000401291	0.00676306		VTADAMGO	-0.04232	0.010591		VTASTRESS	-0.0925	0.027495
	VTADAMGO	-0.00417	0.027419		VTASTRESS	-0.06441	0.043295		VTADAMGO	0.0010885	0.00794612		VTADAMGO	-0.03623	0.008852		VTASTRESS	-0.08887	0.027357
	VTADAMGO	-0.00489	0.029916		VTASTRESS	-0.0659	0.039217		VTADAMGO	0.00157487	0.00843194		VTADAMGO	-0.02893	0.006779		VTASTRESS	-0.08687	0.027306
	VTADAMGO	-0.00304	0.031421		VTASTRESS	-0.06579	0.034686		VTADAMGO	0.0017311	0.00799572		VTADAMGO	-0.02063	0.005942		VTASTRESS	-0.08731	0.027
	VTADAMGO	-0.00017	0.031164		VTASTRESS	-0.06383	0.029556		VTADAMGO	0.00165584	0.00692538		VTADAMGO	-0.01151	0.009008		VTASTRESS	-0.08885	0.025975
	VTADAMGO	0.003745	0.028529		VTASTRESS	-0.05982	0.024235		VTADAMGO	0.00143353	0.00556549		VTADAMGO	-0.00163	0.015755		VTASTRESS	-0.08969	0.024164
	VTADAMGO	0.007977	0.024213		VTASTRESS	-0.05357	0.020437		VTADAMGO	0.00115111	0.00419914		VTADAMGO	0.00801	0.022938		VTASTRESS	-0.08903	0.021766
	VTADAMGO	0.011471	0.019544		VTASTRESS	-0.0456	0.019692		VTADAMGO	0.000835485	0.00294853		VTADAMGO	0.016131	0.028338		VTASTRESS	-0.08719	0.018598
	VTADAMGO	0.013357	0.014949		VTASTRESS	-0.03711	0.020865		VTADAMGO	0.000570958	0.00202083		VTADAMGO	0.02156	0.030754		VTASTRESS	-0.08329	0.014782
	VTADAMGO	0.013956	0.011651		VTASTRESS	-0.02895	0.02205		VTADAMGO	0.000358771	0.00156615		VTADAMGO	0.024425	0.030299		VTASTRESS	-0.07706	0.011506
	VTADAMGO	0.013518	0.010813		VTASTRESS	-0.02154	0.021805		VTADAMGO	0.000140966	0.00160582		VTADAMGO	0.02459	0.026232		VTASTRESS	-0.06971	0.010064
	VTADAMGO	0.01202	0.011702		VTASTRESS	-0.01553	0.020074		VTADAMGO	-0.000261302	0.00168066		VTADAMGO	0.022487	0.019777		VTASTRESS	-0.06319	0.01042
	VTADAMGO	0.009688	0.0145		VTASTRESS	-0.0115	0.016831		VTADAMGO	-0.000934613	0.00155349		VTADAMGO	0.018474	0.012636		VTASTRESS	-0.05786	0.011988
	VTADAMGO	0.007258	0.0193		VTASTRESS	-0.01015	0.013915		VTADAMGO	-0.0018799	0.00116771		VTADAMGO	0.014996	0.008225		VTASTRESS	-0.05356	0.014221
	VTADAMGO	0.005595	0.025856		VTASTRESS	-0.01089	0.013178		VTADAMGO	-0.0030581	0.000461452		VTADAMGO	0.013007	0.006906		VTASTRESS	-0.05017	0.016549
	VTADAMGO	0.0055	0.033566		VTASTRESS	-0.01296	0.014797		VTADAMGO	-0.00448881	0.000706465		VTADAMGO	0.012708	0.006151		VTASTRESS	-0.04861	0.018998
	VTADAMGO	0.007338	0.04121		VTASTRESS	-0.01659	0.017213		VTADAMGO	-0.00602012	0.00223763		VTADAMGO	0.013023	0.005628		VTASTRESS	-0.04834	0.021468
	VTADAMGO	0.010991	0.047732		VTASTRESS	-0.02141	0.019806		VTADAMGO	-0.00751253	0.00397035		VTADAMGO	0.014455	0.007471		VTASTRESS	-0.04853	0.023555
	VTADAMGO	0.016503	0.052806		VTASTRESS	-0.02649	0.022292		VTADAMGO	-0.00887302	0.00565346		VTADAMGO	0.015949	0.010423		VTASTRESS	-0.04908	0.025333
	VTADAMGO	0.023523	0.056513		VTASTRESS	-0.03107	0.0244		VTADAMGO	-0.0100968	0.00720216		VTADAMGO	0.015946	0.012997		VTASTRESS	-0.051	0.026531
	VTADAMGO	0.030826	0.058823		VTASTRESS	-0.03493	0.026654		VTADAMGO	-0.0112268	0.00857674		VTADAMGO	0.012843	0.013543		VTASTRESS	-0.05431	0.026931
	VTADAMGO	0.036078	0.059673		VTASTRESS	-0.03792	0.02921		VTADAMGO	-0.0121695	0.00961517		VTADAMGO	0.008685	0.013159		VTASTRESS	-0.05814	0.026881
	VTADAMGO	0.038182	0.059322		VTASTRESS	-0.03944	0.031217		VTADAMGO	-0.0128721	0.0102885		VTADAMGO	0.004542	0.012752		VTASTRESS	-0.06138	0.027297
	VTADAMGO	0.036917	0.058287		VTASTRESS	-0.03871	0.032176		VTADAMGO	-0.0132466	0.0106861		VTADAMGO	0.001571	0.013148		VTASTRESS	-0.06429	0.028508
	VTADAMGO	0.032303	0.056514		VTASTRESS	-0.03628	0.032957		VTADAMGO	-0.0132156	0.0108605		VTADAMGO	0.000365	0.01391		VTASTRESS	-0.06646	0.03025
	VTADAMGO	0.023931	0.053968		VTASTRESS	-0.03294	0.033492		VTADAMGO	-0.0125823	0.0104883		VTADAMGO	0.003244	0.014644		VTASTRESS	-0.06729	0.032484
	VTADAMGO	0.013861	0.050697		VTASTRESS	-0.02847	0.033739		VTADAMGO	-0.0112993	0.00929312		VTADAMGO	0.010136	0.015375		VTASTRESS	-0.0661	0.035462
	VTADAMGO	0.004478	0.046664		VTASTRESS	-0.02258	0.034387		VTADAMGO	-0.00942148	0.00732932		VTADAMGO	0.019683	0.016883		VTASTRESS	-0.06402	0.038835
	VTADAMGO	-0.00272	0.041484		VTASTRESS	-0.01579	0.036106		VTADAMGO	-0.00725259	0.0049923		VTADAMGO	0.02891	0.019318		VTASTRESS	-0.06205	0.041523
	VTADAMGO	-0.00826	0.03585		VTASTRESS	-0.00864	0.038492		VTADAMGO	-0.00507856	0.00270796		VTADAMGO	0.037282	0.022113		VTASTRESS	-0.06029	0.043272
	VTADAMGO	-0.01099	0.030514		VTASTRESS	-0.00106	0.040498		VTADAMGO	-0.00327596	0.000995175		VTADAMGO	0.042592	0.024249		VTASTRESS	-0.0581	0.044207
	VTADAMGO	-0.01013	0.025844		VTASTRESS	0.006786	0.041343		VTADAMGO	-0.0021477	0.000186018		VTADAMGO	0.043491	0.025086		VTASTRESS	-0.05613	0.044389
	VTADAMGO	-0.00621	0.022243		VTASTRESS	0.013735	0.040668		VTADAMGO	-0.00192099	0.000355906		VTADAMGO	0.039005	0.023832		VTASTRESS	-0.05489	0.043606
	VTADAMGO	-0.00162	0.020174		VTASTRESS	0.018458	0.038875		VTADAMGO	-0.00244528	0.00120599		VTADAMGO	0.03132	0.021377		VTASTRESS	-0.05423	0.042327
	VTADAMGO	0.003369	0.019003		VTASTRESS	0.019967	0.036132		VTADAMGO	-0.00347439	0.00263729		VTADAMGO	0.021981	0.018227		VTASTRESS	-0.05316	0.04129
	VTADAMGO	0.008461	0.018137		VTASTRESS	0.018564	0.033151		VTADAMGO	-0.00464367	0.00437982		VTADAMGO	0.013381	0.014964		VTASTRESS	-0.05223	0.04095
	VTADAMGO	0.012795	0.017755		VTASTRESS	0.014169	0.030754		VTADAMGO	-0.00572277	0.00492525		VTADAMGO	0.00643	0.012216		VTASTRESS	-0.05253	0.040719
	VTADAMGO	0.014517	0.018345		VTASTRESS	0.00747	0.029201		VTADAMGO	-0.00641692	0.00435827		VTADAMGO	0.00305	0.010136		VTASTRESS	-0.05404	0.040076
	VTADAMGO	0.014527	0.019872		VTASTRESS	0.000208	0.028076		VTADAMGO	-0.00660737	0.00293972		VTADAMGO	0.003073	0.008341		VTASTRESS	-0.0557	0.038289
	VTADAMGO	0.01338	0.022338		VTASTRESS	-0.0055	0.027236		VTADAMGO	-0.00625261	0.000741016		VTADAMGO	0.006022	0.00865		VTASTRESS	-0.05735	0.03557
	VTADAMGO	0.011536	0.02562		VTASTRESS	-0.00816	0.026768		VTADAMGO	-0.0055658	0.00171983		VTADAMGO	0.009417	0.01116		VTASTRESS	-0.05932	0.032138
	VTADAMGO	0.008255	0.029427		VTASTRESS	-0.00683	0.026643		VTADAMGO	-0.00462399	0.0041654		VTADAMGO	0.01199	0.014014		VTASTRESS	-0.06101	0.028879
	VTADAMGO	0.004894	0.032958		VTASTRESS	-0.00182	0.027269		VTADAMGO	-0.00353684	0.00639954		VTADAMGO	0.012076	0.016588		VTASTRESS	-0.06092	0.027111
	VTADAMGO	0.002306	0.035684		VTASTRESS	0.006527	0.029166		VTADAMGO	-0.00227268	0.00836415		VTADAMGO	0.009532	0.018341		VTASTRESS	-0.05887	0.027888
	VTADAMGO	0.001052	0.037244		VTASTRESS	0.016685	0.032404		VTADAMGO	-0.000914896	0.00986907		VTADAMGO	0.003599	0.018462		VTASTRESS	-0.05598	0.030187
	VTADAMGO	0.000147	0.037733		VTASTRESS	0.026395	0.036011		VTADAMGO	0.000602657	0.0109497		VTADAMGO	-0.00505	0.017011		VTASTRESS	-0.0528	0.032549
	VTADAMGO	-0.00028	0.036659		VTASTRESS	0.033239	0.039244		VTADAMGO	0.00226158	0.0117355		VTADAMGO	-0.01529	0.01442		VTASTRESS	-0.04881	0.033917
	VTADAMGO	-0.00112	0.034235		VTASTRESS	0.036241	0.042087		VTADAMGO	0.00410469	0.0124968		VTADAMGO	-0.02461	0.011641		VTASTRESS	-0.04415	0.033769
	VTADAMGO	-0.00276	0.031079		VTASTRESS	0.03533	0.043996		VTADAMGO	0.00591685	0.0130282		VTADAMGO	-0.03254	0.010653		VTASTRESS	-0.03993	0.03222
	VTADAMGO	-0.00616	0.027859		VTASTRESS	0.031302	0.044036		VTADAMGO	0.00756546	0.0132205		VTADAMGO	-0.03863	0.012632		VTASTRESS	-0.0365	0.029783
	VTADAMGO	-0.01094	0.024417		VTASTRESS	0.025167	0.042505		VTADAMGO	0.00891752	0.0131026		VTADAMGO	-0.04209	0.015982		VTASTRESS	-0.03306	0.026912
	VTADAMGO	-0.01668	0.021503		VTASTRESS	0.019049	0.040651		VTADAMGO	0.00997256	0.0127979		VTADAMGO	-0.04202	0.019649		VTASTRESS	-0.02899	0.024447
	VTADAMGO	-0.02144	0.019935		VTASTRESS	0.014894	0.038618		VTADAMGO	0.010578	0.0122523		VTADAMGO	-0.03922	0.023015		VTASTRESS	-0.02488	0.02349
	VTADAMGO	-0.02419	0.02051		VTASTRESS	0.013742	0.036393		VTADAMGO	0.0107811	0.0118101		VTADAMGO	-0.03478	0.025504		VTASTRESS	-0.02133	0.02424
	VTADAMGO	-0.02383	0.022089		VTASTRESS	0.014868	0.03458		VTADAMGO	0.0105275	0.0118732		VTADAMGO	-0.02888	0.02638		VTASTRESS	-0.01808	0.02592
	VTADAMGO	-0.0204	0.023114		VTASTRESS	0.018045	0.033436		VTADAMGO	0.00993386	0.011883		VTADAMGO	-0.02064	0.025259		VTASTRESS	-0.01486	0.028443
	VTADAMGO	-0.01304	0.023088		VTASTRESS	0.022764	0.032107		VTADAMGO	0.00896254	0.0114258		VTADAMGO	-0.01094	0.021667		VTASTRESS	-0.01278	0.031201
	VTADAMGO	-0.00279	0.022886		VTASTRESS	0.027706	0.030255		VTADAMGO	0.00767741	0.0106012		VTADAMGO	-0.00084	0.016136		VTASTRESS	-0.01243	0.033354
	VTADAMGO	0.008348	0.022343		VTASTRESS	0.031105	0.028211		VTADAMGO	0.0062032	0.00960507		VTADAMGO	0.01009	0.009555		VTASTRESS	-0.0133	0.034405
	VTADAMGO	0.017951	0.022526		VTASTRESS	0.03247	0.02624		VTADAMGO	0.00476804	0.00865491		VTADAMGO	0.022556	0.007339		VTASTRESS	-0.0138	0.034289
	VTADAMGO	0.025574	0.024664		VTASTRESS	0.032061	0.024695		VTADAMGO	0.00345338	0.00770457		VTADAMGO	0.035611	0.014458		VTASTRESS	-0.01352	0.032905
	VTADAMGO	0.030323	0.027921		VTASTRESS	0.030453	0.024366		VTADAMGO	0.00239983	0.00665614		VTADAMGO	0.04763	0.023372		VTASTRESS	-0.01242	0.030432
	VTADAMGO	0.031028	0.030859		VTASTRESS	0.027758	0.025788		VTADAMGO	0.00160877	0.00540695		VTADAMGO	0.058269	0.031339		VTASTRESS	-0.0103	0.02732
	VTADAMGO	0.027743	0.033225		VTASTRESS	0.024445	0.02757		VTADAMGO	0.00115064	0.00427116		VTADAMGO	0.067152	0.037425		VTASTRESS	-0.0067	0.024288
	VTADAMGO	0.022702	0.034403		VTASTRESS	0.021448	0.028844		VTADAMGO	0.000935596	0.00358396		VTADAMGO	0.072729	0.041468		VTASTRESS	-0.00301	0.021902
	VTADAMGO	0.017424	0.034127		VTASTRESS	0.018597	0.02934		VTADAMGO	0.000812777	0.0037008		VTADAMGO	0.073208	0.042225		VTASTRESS	-0.00142	0.020484
	VTADAMGO	0.012023	0.032996		VTASTRESS	0.014754	0.02935		VTADAMGO	0.000682134	0.00441114		VTADAMGO	0.068798	0.040338		VTASTRESS	-0.00344	0.019473
	VTADAMGO	0.006984	0.031455		VTASTRESS	0.009632	0.029181		VTADAMGO	0.000550523	0.00511099		VTADAMGO	0.060014	0.036966		VTASTRESS	-0.00879	0.018471
	VTADAMGO	0.003811	0.029289		VTASTRESS	0.003398	0.03		VTADAMGO	0.000404657	0.00544189		VTADAMGO	0.047653	0.033658		VTASTRESS	-0.01726	0.017621
	VTADAMGO	0.002788	0.02671		VTASTRESS	-0.00372	0.03248		VTADAMGO	0.000240104	0.00536678		VTADAMGO	0.031973	0.029254		VTASTRESS	-0.02838	0.017221
	VTADAMGO	0.002499	0.024321		VTASTRESS	-0.0117	0.035926		VTADAMGO	7.77422e-05	0.00508627		VTADAMGO	0.015486	0.024844		VTASTRESS	-0.04063	0.017414
	VTADAMGO	0.002445	0.022231		VTASTRESS	-0.02001	0.038678		VTADAMGO	5.28949e-06	0.00486493		VTADAMGO	0.000348	0.021693		VTASTRESS	-0.0505	0.018132
	VTADAMGO	0.003369	0.020187		VTASTRESS	-0.02768	0.040186		VTADAMGO	5.56466e-05	0.00490415		VTADAMGO	-0.01158	0.019953		VTASTRESS	-0.05575	0.019356
	VTADAMGO	0.005393	0.018472		VTASTRESS	-0.03371	0.040576		VTADAMGO	0.000169482	0.00515873		VTADAMGO	-0.0197	0.018082		VTASTRESS	-0.05588	0.020472
	VTADAMGO	0.007249	0.017495		VTASTRESS	-0.03795	0.040253		VTADAMGO	0.000309022	0.00543872		VTADAMGO	-0.02325	0.016735		VTASTRESS	-0.05164	0.021108
	VTADAMGO	0.008903	0.016882		VTASTRESS	-0.04018	0.03891		VTADAMGO	0.000502866	0.00568028		VTADAMGO	-0.02295	0.016215		VTASTRESS	-0.04313	0.021798
	VTADAMGO	0.010965	0.016594		VTASTRESS	-0.04011	0.036982		VTADAMGO	0.000749	0.00588198		VTADAMGO	-0.01934	0.016269		VTASTRESS	-0.03207	0.023149
	VTADAMGO	0.013524	0.017412		VTASTRESS	-0.03771	0.034766		VTADAMGO	0.000960791	0.00593472		VTADAMGO	-0.01471	0.015611		VTASTRESS	-0.02137	0.024606
	VTADAMGO	0.015272	0.019655		VTASTRESS	-0.03373	0.032593		VTADAMGO	0.00113016	0.00584194		VTADAMGO	-0.01048	0.014265		VTASTRESS	-0.01355	0.025269
	VTADAMGO	0.015915	0.022705		VTASTRESS	-0.02893	0.030373		VTADAMGO	0.00123851	0.00570157		VTADAMGO	-0.00802	0.011765		VTASTRESS	-0.00869	0.024692
	VTADAMGO	0.015332	0.026109		VTASTRESS	-0.02389	0.028447		VTADAMGO	0.00134515	0.00569561		VTADAMGO	-0.00695	0.008887		VTASTRESS	-0.00656	0.02263
	VTADAMGO	0.013734	0.029364		VTASTRESS	-0.01902	0.027338		VTADAMGO	0.00136485	0.00566336		VTADAMGO	-0.00768	0.005785		VTASTRESS	-0.00723	0.019687
	VTADAMGO	0.010576	0.032276		VTASTRESS	-0.01447	0.027841		VTADAMGO	0.00124605	0.0054387		VTADAMGO	-0.00981	0.004995		VTASTRESS	-0.01068	0.016953
	VTADAMGO	0.006485	0.034476		VTASTRESS	-0.01138	0.029607		VTADAMGO	0.00100061	0.0049819		VTADAMGO	-0.01299	0.007559		VTASTRESS	-0.0151	0.014918
	VTADAMGO	0.001952	0.03582		VTASTRESS	-0.00985	0.032176		VTADAMGO	0.000743186	0.00446867		VTADAMGO	-0.01499	0.009919		VTASTRESS	-0.01905	0.014114
	VTADAMGO	-0.00194	0.036521		VTASTRESS	-0.00945	0.035198		VTADAMGO	0.00051729	0.00386385		VTADAMGO	-0.01578	0.011058		VTASTRESS	-0.0221	0.015044
	VTADAMGO	-0.00508	0.037428		VTASTRESS	-0.00995	0.038183		VTADAMGO	0.000445182	0.00317316		VTADAMGO	-0.01529	0.010253		VTASTRESS	-0.02464	0.017556
	VTADAMGO	-0.00691	0.03833		VTASTRESS	-0.01175	0.039921		VTADAMGO	0.000617639	0.00252521		VTADAMGO	-0.01423	0.00895		VTASTRESS	-0.02612	0.021233
	VTADAMGO	-0.00815	0.03899		VTASTRESS	-0.01456	0.040543		VTADAMGO	0.00119372	0.00222842		VTADAMGO	-0.01122	0.010178		VTASTRESS	-0.02621	0.025826
	VTADAMGO	-0.00823	0.039525		VTASTRESS	-0.0178	0.040174		VTADAMGO	0.00209664	0.00260484		VTADAMGO	-0.00694	0.01463		VTASTRESS	-0.02544	0.030485
	VTADAMGO	-0.00758	0.039741		VTASTRESS	-0.0209	0.038973		VTADAMGO	0.00323622	0.00422896		VTADAMGO	-0.00223	0.020123		VTASTRESS	-0.02527	0.034045
	VTADAMGO	-0.00661	0.038556		VTASTRESS	-0.02422	0.037551		VTADAMGO	0.00439554	0.00601091		VTADAMGO	0.00231	0.025686		VTASTRESS	-0.02584	0.03573
	VTADAMGO	-0.0069	0.035809		VTASTRESS	-0.02774	0.037155		VTADAMGO	0.00550826	0.00744327		VTADAMGO	0.008092	0.031277		VTASTRESS	-0.02688	0.035742
	VTADAMGO	-0.00781	0.032244		VTASTRESS	-0.0304	0.038119		VTADAMGO	0.00635724	0.00824276		VTADAMGO	0.01404	0.035748		VTASTRESS	-0.02861	0.03488
	VTADAMGO	-0.00901	0.028742		VTASTRESS	-0.03122	0.040242		VTADAMGO	0.00675703	0.0083144		VTADAMGO	0.019239	0.039233		VTASTRESS	-0.03209	0.033582
	VTADAMGO	-0.0104	0.025815		VTASTRESS	-0.03027	0.042829		VTADAMGO	0.00653854	0.00772314		VTADAMGO	0.022303	0.04156		VTASTRESS	-0.0374	0.031689
	VTADAMGO	-0.01279	0.023961		VTASTRESS	-0.02753	0.045175		VTADAMGO	0.00573224	0.00704584		VTADAMGO	0.024429	0.043435		VTASTRESS	-0.04354	0.029534
	VTADAMGO	-0.01491	0.023219		VTASTRESS	-0.02264	0.046131		VTADAMGO	0.00431161	0.0062943		VTADAMGO	0.025066	0.045044		VTASTRESS	-0.04987	0.027632
	VTADAMGO	-0.01629	0.023087		VTASTRESS	-0.01599	0.045029		VTADAMGO	0.00237074	0.00522986		VTADAMGO	0.023833	0.046378		VTASTRESS	-0.05665	0.025876
	VTADAMGO	-0.01729	0.022478		VTASTRESS	-0.00931	0.041944		VTADAMGO	7.95213e-06	0.00394321		VTADAMGO	0.021052	0.04734		VTASTRESS	-0.06391	0.024351
	VTADAMGO	-0.01947	0.021349		VTASTRESS	-0.00385	0.037569		VTADAMGO	-0.00246702	0.00274322		VTADAMGO	0.01906	0.048868		VTASTRESS	-0.07067	0.023768
	VTADAMGO	-0.02177	0.020757		VTASTRESS	-0.00017	0.032067		VTADAMGO	-0.0048319	0.00181606		VTADAMGO	0.018619	0.051247		VTASTRESS	-0.07655	0.024677
	VTADAMGO	-0.02375	0.021711		VTASTRESS	0.002031	0.026237		VTADAMGO	-0.00683992	0.00137065		VTADAMGO	0.020334	0.053948		VTASTRESS	-0.08222	0.026621
	VTADAMGO	-0.02584	0.02382		VTASTRESS	0.002655	0.021265		VTADAMGO	-0.00837091	0.00135885		VTADAMGO	0.024142	0.05638		VTASTRESS	-0.08824	0.029045
	VTADAMGO	-0.02913	0.026383		VTASTRESS	0.002172	0.018624		VTADAMGO	-0.00920157	0.00170008		VTADAMGO	0.031023	0.0588		VTASTRESS	-0.09362	0.031671
	VTADAMGO	-0.03197	0.028068		VTASTRESS	0.00164	0.018893		VTADAMGO	-0.00931366	0.00209609		VTADAMGO	0.039749	0.06107		VTASTRESS	-0.09736	0.034269
	VTADAMGO	-0.03338	0.02847		VTASTRESS	0.002239	0.021811		VTADAMGO	-0.00871853	0.00241207		VTADAMGO	0.048621	0.062491		VTASTRESS	-0.09962	0.036465
	VTADAMGO	-0.03302	0.027812		VTASTRESS	0.003556	0.025832		VTADAMGO	-0.00763947	0.00252716		VTADAMGO	0.055729	0.062717		VTASTRESS	-0.10081	0.037761
	VTADAMGO	-0.03149	0.026626		VTASTRESS	0.005312	0.029551		VTADAMGO	-0.00615334	0.00242481		VTADAMGO	0.06037	0.062072		VTASTRESS	-0.1002	0.037875
	VTADAMGO	-0.02734	0.025303		VTASTRESS	0.006881	0.031742		VTADAMGO	-0.00440984	0.00211446		VTADAMGO	0.061898	0.061525		VTASTRESS	-0.0969	0.036959
	VTADAMGO	-0.02047	0.024492		VTASTRESS	0.007955	0.03207		VTADAMGO	-0.00252856	0.00185082		VTADAMGO	0.059936	0.06067		VTASTRESS	-0.09142	0.035696
	VTADAMGO	-0.01178	0.023685		VTASTRESS	0.008059	0.03099		VTADAMGO	-0.000716732	0.00188908		VTADAMGO	0.054697	0.059231		VTASTRESS	-0.08501	0.034336
	VTADAMGO	-0.00291	0.022855		VTASTRESS	0.006693	0.029166		VTADAMGO	0.00106895	0.00265361		VTADAMGO	0.047322	0.057417		VTASTRESS	-0.0774	0.033061
	VTADAMGO	0.006239	0.022186		VTASTRESS	0.00377	0.026989		VTADAMGO	0.00278026	0.00420263		VTADAMGO	0.039216	0.055777		VTASTRESS	-0.06819	0.032314
	VTADAMGO	0.015263	0.022326		VTASTRESS	0.000149	0.024796		VTADAMGO	0.0044119	0.00602591		VTADAMGO	0.031776	0.053585		VTASTRESS	-0.05797	0.032621
	VTADAMGO	0.023539	0.023532		VTASTRESS	-0.00376	0.023137		VTADAMGO	0.00580083	0.00743534		VTADAMGO	0.025725	0.050779		VTASTRESS	-0.04787	0.033637
	VTADAMGO	0.030247	0.025971		VTASTRESS	-0.008	0.022049		VTADAMGO	0.00686526	0.00835369		VTADAMGO	0.021424	0.047697		VTASTRESS	-0.03782	0.034571
	VTADAMGO	0.035756	0.028667		VTASTRESS	-0.01245	0.020785		VTADAMGO	0.00752256	0.00898188		VTADAMGO	0.019825	0.045882		VTASTRESS	-0.02708	0.035383
	VTADAMGO	0.04013	0.031132		VTASTRESS	-0.01636	0.018563		VTADAMGO	0.00767919	0.00942239		VTADAMGO	0.021059	0.045187		VTASTRESS	-0.01606	0.036324
	VTADAMGO	0.043373	0.032781		VTASTRESS	-0.01911	0.015859		VTADAMGO	0.00725887	0.0095601		VTADAMGO	0.024108	0.045705		VTASTRESS	-0.0067	0.036961
	VTADAMGO	0.045063	0.033563		VTASTRESS	-0.02071	0.01304		VTADAMGO	0.00638436	0.00938756		VTADAMGO	0.027903	0.047135		VTASTRESS	0.00035	0.037055
	VTADAMGO	0.045076	0.033163		VTASTRESS	-0.02157	0.010556		VTADAMGO	0.00521663	0.00885807		VTADAMGO	0.032501	0.049343		VTASTRESS	0.004613	0.037111
	VTADAMGO	0.043151	0.031717		VTASTRESS	-0.02169	0.010366		VTADAMGO	0.00401518	0.00808619		VTADAMGO	0.037451	0.051263		VTASTRESS	0.005576	0.037277
	VTADAMGO	0.039529	0.029401		VTASTRESS	-0.02119	0.013591		VTADAMGO	0.00291347	0.00712317		VTADAMGO	0.041395	0.052635		VTASTRESS	0.002103	0.037267
	VTADAMGO	0.034212	0.027139		VTASTRESS	-0.02109	0.017497		VTADAMGO	0.00205562	0.00611241		VTADAMGO	0.042493	0.052323		VTASTRESS	-0.0052	0.036891
	VTADAMGO	0.027056	0.025087		VTASTRESS	-0.0227	0.021586		VTADAMGO	0.00157391	0.00521995		VTADAMGO	0.041184	0.050818		VTASTRESS	-0.01456	0.035997
	VTADAMGO	0.018716	0.023493		VTASTRESS	-0.02574	0.026004		VTADAMGO	0.00151973	0.00463068		VTADAMGO	0.037132	0.047945		VTASTRESS	-0.02406	0.034252
	VTADAMGO	0.010441	0.022772		VTASTRESS	-0.02947	0.030457		VTADAMGO	0.00174373	0.00444927		VTADAMGO	0.029643	0.044357		VTASTRESS	-0.03335	0.03168
	VTADAMGO	0.003022	0.023117		VTASTRESS	-0.03341	0.03445		VTADAMGO	0.0020963	0.00473733		VTADAMGO	0.018097	0.039712		VTASTRESS	-0.04173	0.02866
	VTADAMGO	-0.00395	0.023735		VTASTRESS	-0.03688	0.037793		VTADAMGO	0.00245622	0.00529334		VTADAMGO	0.004888	0.035645		VTASTRESS	-0.04853	0.025473
	VTADAMGO	-0.01004	0.024317		VTASTRESS	-0.03869	0.039401		VTADAMGO	0.00277667	0.00581741		VTADAMGO	-0.00817	0.033201		VTASTRESS	-0.05335	0.022504
	VTADAMGO	-0.01429	0.024947		VTASTRESS	-0.0376	0.038715		VTADAMGO	0.00302151	0.00626702		VTADAMGO	-0.01973	0.032392		VTASTRESS	-0.05755	0.020627
	VTADAMGO	-0.0167	0.025587		VTASTRESS	-0.03381	0.036114		VTADAMGO	0.00319816	0.00669464		VTADAMGO	-0.02926	0.031486		VTASTRESS	-0.06231	0.020346
	VTADAMGO	-0.0184	0.026026		VTASTRESS	-0.02875	0.032373		VTADAMGO	0.00348431	0.00717525		VTADAMGO	-0.03441	0.030513		VTASTRESS	-0.0678	0.02182
	VTADAMGO	-0.01892	0.026511		VTASTRESS	-0.02321	0.028018		VTADAMGO	0.00396644	0.00765513		VTADAMGO	-0.0349	0.02963		VTASTRESS	-0.07326	0.024535
	VTADAMGO	-0.01717	0.027444		VTASTRESS	-0.01778	0.024009		VTADAMGO	0.00462603	0.00807389		VTADAMGO	-0.03163	0.028756		VTASTRESS	-0.07895	0.027856
	VTADAMGO	-0.01301	0.028701		VTASTRESS	-0.01368	0.021364		VTADAMGO	0.00530813	0.00840446		VTADAMGO	-0.02694	0.026746		VTASTRESS	-0.08498	0.031163
	VTADAMGO	-0.00815	0.030303		VTASTRESS	-0.01165	0.020393		VTADAMGO	0.00592009	0.00866498		VTADAMGO	-0.02123	0.023989		VTASTRESS	-0.09056	0.033664
	VTADAMGO	-0.00274	0.031869		VTASTRESS	-0.01154	0.020998		VTADAMGO	0.00634292	0.0089757		VTADAMGO	-0.01591	0.021076		VTASTRESS	-0.09418	0.034396
	VTADAMGO	0.003095	0.032653		VTASTRESS	-0.0122	0.022556		VTADAMGO	0.00651594	0.00945702		VTADAMGO	-0.01222	0.017992		VTASTRESS	-0.09615	0.033351
	VTADAMGO	0.008453	0.032294		VTASTRESS	-0.01306	0.024605		VTADAMGO	0.00637316	0.00983159		VTADAMGO	-0.01153	0.014234		VTASTRESS	-0.09726	0.031259
	VTADAMGO	0.011149	0.031159		VTASTRESS	-0.01371	0.026424		VTADAMGO	0.00601122	0.00992805		VTADAMGO	-0.01236	0.011986		VTASTRESS	-0.09751	0.028808
	VTADAMGO	0.011536	0.029136		VTASTRESS	-0.01348	0.027164		VTADAMGO	0.0055679	0.00982064		VTADAMGO	-0.01405	0.011863		VTASTRESS	-0.09598	0.02603
	VTADAMGO	0.010841	0.026038		VTASTRESS	-0.01148	0.02629		VTADAMGO	0.00522304	0.00972944		VTADAMGO	-0.01477	0.011711		VTASTRESS	-0.0926	0.023864
	VTADAMGO	0.010385	0.022869		VTASTRESS	-0.00764	0.024227		VTADAMGO	0.00496339	0.00969366		VTADAMGO	-0.01422	0.010752		VTASTRESS	-0.08814	0.022992
	VTADAMGO	0.00995	0.020811		VTASTRESS	-0.00264	0.021628		VTADAMGO	0.00488842	0.00976172		VTADAMGO	-0.01087	0.009811		VTASTRESS	-0.08271	0.023777
	VTADAMGO	0.011275	0.019709		VTASTRESS	0.00261	0.019266		VTADAMGO	0.00496016	0.00988529		VTADAMGO	-0.00459	0.013044		VTASTRESS	-0.07534	0.026147
	VTADAMGO	0.015148	0.019114		VTASTRESS	0.007794	0.017792		VTADAMGO	0.00515782	0.00999119		VTADAMGO	0.004796	0.0218		VTASTRESS	-0.06666	0.029666
	VTADAMGO	0.021387	0.01875		VTASTRESS	0.012008	0.017236		VTADAMGO	0.00527712	0.00989071		VTADAMGO	0.015789	0.032117		VTASTRESS	-0.05821	0.032847
	VTADAMGO	0.02772	0.017901		VTASTRESS	0.014468	0.017201		VTADAMGO	0.00529398	0.00966096		VTADAMGO	0.027698	0.042668		VTASTRESS	-0.05092	0.034843
	VTADAMGO	0.033246	0.015985		VTASTRESS	0.014309	0.017129		VTADAMGO	0.00523458	0.00942113		VTADAMGO	0.039036	0.052496		VTASTRESS	-0.04434	0.035179
	VTADAMGO	0.036629	0.013774		VTASTRESS	0.011852	0.017296		VTADAMGO	0.0052537	0.0093448		VTADAMGO	0.049569	0.060559		VTASTRESS	-0.03826	0.034333
	VTADAMGO	0.037355	0.012888		VTASTRESS	0.00812	0.018239		VTADAMGO	0.00536452	0.00950396		VTADAMGO	0.057668	0.065165		VTASTRESS	-0.03341	0.032841
	VTADAMGO	0.034421	0.014405		VTASTRESS	0.003858	0.020078		VTADAMGO	0.00570585	0.0099489		VTADAMGO	0.062586	0.06664		VTASTRESS	-0.02991	0.031161
	VTADAMGO	0.029213	0.018035		VTASTRESS	-0.00065	0.021833		VTADAMGO	0.00629798	0.010475		VTADAMGO	0.063936	0.065632		VTASTRESS	-0.02658	0.029062
	VTADAMGO	0.022763	0.02271		VTASTRESS	-0.00422	0.022851		VTADAMGO	0.00720239	0.0109953		VTADAMGO	0.06307	0.062713		VTASTRESS	-0.02309	0.02673
	VTADAMGO	0.016999	0.02746		VTASTRESS	-0.00638	0.022788		VTADAMGO	0.00817626	0.0113163		VTADAMGO	0.059874	0.05827		VTASTRESS	-0.02074	0.024006
	VTADAMGO	0.012446	0.031743		VTASTRESS	-0.00722	0.021608		VTADAMGO	0.00907388	0.0115354		VTADAMGO	0.054415	0.053229		VTASTRESS	-0.0209	0.020626
	VTADAMGO	0.009742	0.034678		VTASTRESS	-0.00774	0.019337		VTADAMGO	0.00969134	0.0116177		VTADAMGO	0.047103	0.048224		VTASTRESS	-0.02361	0.016302
	VTADAMGO	0.008039	0.036434		VTASTRESS	-0.00817	0.016028		VTADAMGO	0.00997592	0.0115432		VTADAMGO	0.039486	0.043849		VTASTRESS	-0.02878	0.011958
	VTADAMGO	0.007595	0.037454		VTASTRESS	-0.0082	0.012315		VTADAMGO	0.00976969	0.0114799		VTADAMGO	0.030648	0.039899		VTASTRESS	-0.03691	0.008755
	VTADAMGO	0.007432	0.037949		VTASTRESS	-0.0076	0.009626		VTADAMGO	0.00909063	0.0118608		VTADAMGO	0.020053	0.036004		VTASTRESS	-0.04758	0.008892
	VTADAMGO	0.007012	0.037903		VTASTRESS	-0.00705	0.009242		VTADAMGO	0.00806564	0.012583		VTADAMGO	0.007925	0.032304		VTASTRESS	-0.05898	0.012766
	VTADAMGO	0.005486	0.037985		VTASTRESS	-0.00625	0.011412		VTADAMGO	0.00698383	0.0135543		VTADAMGO	-0.00378	0.029321		VTASTRESS	-0.06856	0.01782
	VTADAMGO	0.00426	0.038173		VTASTRESS	-0.00448	0.015568		VTADAMGO	0.00598979	0.014561		VTADAMGO	-0.01441	0.026627		VTASTRESS	-0.07517	0.022132
	VTADAMGO	0.003726	0.037792		VTASTRESS	-0.00143	0.020088		VTADAMGO	0.00525795	0.0155217		VTADAMGO	-0.02358	0.023577		VTASTRESS	-0.0782	0.025471
	VTADAMGO	0.003699	0.036611		VTASTRESS	0.001888	0.024184		VTADAMGO	0.00478177	0.0162209		VTADAMGO	-0.02962	0.021161		VTASTRESS	-0.07685	0.027492
	VTADAMGO	0.003449	0.035212		VTASTRESS	0.005261	0.027081		VTADAMGO	0.00459255	0.0164847		VTADAMGO	-0.03034	0.019716		VTASTRESS	-0.07035	0.028115
	VTADAMGO	0.004067	0.033643		VTASTRESS	0.008748	0.028509		VTADAMGO	0.00453472	0.0162069		VTADAMGO	-0.02635	0.018527		VTASTRESS	-0.0598	0.027446
	VTADAMGO	0.005674	0.032002		VTASTRESS	0.01195	0.028399		VTADAMGO	0.00441443	0.0154442		VTADAMGO	-0.01903	0.018109		VTASTRESS	-0.04733	0.02618
	VTADAMGO	0.007394	0.030819		VTASTRESS	0.013658	0.027315		VTADAMGO	0.00412414	0.0142718		VTADAMGO	-0.00932	0.019364		VTASTRESS	-0.03488	0.02444
	VTADAMGO	0.008425	0.030271		VTASTRESS	0.013649	0.02543		VTADAMGO	0.00373698	0.0128332		VTADAMGO	0.001854	0.022068		VTASTRESS	-0.02315	0.022334
	VTADAMGO	0.010106	0.029543		VTASTRESS	0.012399	0.02337		VTADAMGO	0.00329604	0.011213		VTADAMGO	0.012819	0.02612		VTASTRESS	-0.01344	0.020417
	VTADAMGO	0.013001	0.028346		VTASTRESS	0.010574	0.021663		VTADAMGO	0.00295658	0.00972967		VTADAMGO	0.02126	0.03019		VTASTRESS	-0.00752	0.019198
	VTADAMGO	0.016347	0.026739		VTASTRESS	0.007836	0.020759		VTADAMGO	0.00280817	0.00865904		VTADAMGO	0.026719	0.034025		VTASTRESS	-0.00642	0.018409
	VTADAMGO	0.019683	0.024672		VTASTRESS	0.004696	0.020697		VTADAMGO	0.00308433	0.00816629		VTADAMGO	0.029569	0.037547		VTASTRESS	-0.00938	0.018174
	VTADAMGO	0.024244	0.021716		VTASTRESS	0.002363	0.021438		VTADAMGO	0.00382053	0.00825739		VTADAMGO	0.029869	0.040699		VTASTRESS	-0.01598	0.018358
	VTADAMGO	0.030058	0.018202		VTASTRESS	0.001829	0.022459		VTADAMGO	0.00494544	0.00891204		VTADAMGO	0.027462	0.041985		VTASTRESS	-0.0263	0.01817
	VTADAMGO	0.035541	0.015084		VTASTRESS	0.003437	0.023395		VTADAMGO	0.00626296	0.00994354		VTADAMGO	0.023265	0.041621		VTASTRESS	-0.03959	0.017252
	VTADAMGO	0.039436	0.012989		VTASTRESS	0.007173	0.024204		VTADAMGO	0.00760406	0.0111788		VTADAMGO	0.018292	0.040259		VTASTRESS	-0.05312	0.016081
	VTADAMGO	0.041932	0.012188		VTASTRESS	0.012767	0.025371		VTADAMGO	0.00871895	0.0124086		VTADAMGO	0.013575	0.038988		VTASTRESS	-0.06478	0.015936
	VTADAMGO	0.04266	0.012941		VTASTRESS	0.019781	0.027145		VTADAMGO	0.00942702	0.01351		VTADAMGO	0.009175	0.036995		VTASTRESS	-0.0739	0.017272
	VTADAMGO	0.040166	0.014018		VTASTRESS	0.026811	0.029818		VTADAMGO	0.00962859	0.0143775		VTADAMGO	0.005922	0.035146		VTASTRESS	-0.08042	0.019428
	VTADAMGO	0.034097	0.014501		VTASTRESS	0.032341	0.032545		VTADAMGO	0.00942428	0.0148482		VTADAMGO	0.00409	0.033876		VTASTRESS	-0.08322	0.021531
	VTADAMGO	0.025355	0.014705		VTASTRESS	0.035793	0.0353		VTADAMGO	0.0090147	0.0148494		VTADAMGO	0.004682	0.034252		VTASTRESS	-0.08228	0.023202
	VTADAMGO	0.014732	0.014694		VTASTRESS	0.037207	0.037914		VTADAMGO	0.00847837	0.014351		VTADAMGO	0.007268	0.034972		VTASTRESS	-0.07878	0.024403
	VTADAMGO	0.002509	0.013715		VTASTRESS	0.036596	0.03995		VTADAMGO	0.00788953	0.0134208		VTADAMGO	0.011441	0.035735		VTASTRESS	-0.07445	0.024796
	VTADAMGO	-0.01024	0.011733		VTASTRESS	0.033819	0.040543		VTADAMGO	0.00733173	0.0121573		VTADAMGO	0.016425	0.03618		VTASTRESS	-0.06933	0.023866
	VTADAMGO	-0.02203	0.009372		VTASTRESS	0.029418	0.040127		VTADAMGO	0.0068727	0.0106665		VTADAMGO	0.0226	0.036382		VTASTRESS	-0.06365	0.021759
	VTADAMGO	-0.03138	0.007579		VTASTRESS	0.024244	0.039044		VTADAMGO	0.0064601	0.00901922		VTADAMGO	0.028811	0.0348		VTASTRESS	-0.05824	0.0188
	VTADAMGO	-0.038	0.008099		VTASTRESS	0.018886	0.037521		VTADAMGO	0.00605013	0.00746146		VTADAMGO	0.034393	0.032375		VTASTRESS	-0.05439	0.015084
	VTADAMGO	-0.04149	0.010464		VTASTRESS	0.013238	0.035672		VTADAMGO	0.00558083	0.00605375		VTADAMGO	0.038002	0.029688		VTASTRESS	-0.05178	0.010741
	VTADAMGO	-0.04232	0.013261		VTASTRESS	0.007552	0.034238		VTADAMGO	0.00508957	0.00542047		VTADAMGO	0.040788	0.028574		VTASTRESS	-0.04998	0.007447
	VTADAMGO	-0.0404	0.016029		VTASTRESS	0.002559	0.032981		VTADAMGO	0.00448331	0.00534488		VTADAMGO	0.042102	0.029067		VTASTRESS	-0.04942	0.006719
	VTADAMGO	-0.03638	0.017981		VTASTRESS	-0.00117	0.031667		VTADAMGO	0.00371783	0.0048797		VTADAMGO	0.041228	0.030923		VTASTRESS	-0.05121	0.008072
	VTADAMGO	-0.0307	0.018862		VTASTRESS	-0.00419	0.030743		VTADAMGO	0.00281095	0.00405411		VTADAMGO	0.037439	0.03266		VTASTRESS	-0.0548	0.010208
	VTADAMGO	-0.02439	0.019529		VTASTRESS	-0.00664	0.030129		VTADAMGO	0.00189756	0.00313454		VTADAMGO	0.032339	0.034395		VTASTRESS	-0.05891	0.011931
	VTADAMGO	-0.01704	0.020427		VTASTRESS	-0.00807	0.029667		VTADAMGO	0.00101606	0.00224871		VTADAMGO	0.02594	0.035304		VTASTRESS	-0.06272	0.012698
	VTADAMGO	-0.0087	0.020973		VTASTRESS	-0.00822	0.03039		VTADAMGO	0.000226226	0.00142175		VTADAMGO	0.018493	0.03527		VTASTRESS	-0.06639	0.01314
	VTADAMGO	0.00047	0.021265		VTASTRESS	-0.00778	0.032416		VTADAMGO	-0.000490769	0.000677266		VTADAMGO	0.009897	0.033892		VTASTRESS	-0.06914	0.014095
	VTADAMGO	0.008703	0.020763		VTASTRESS	-0.00731	0.034602		VTADAMGO	-0.000985952	0.000233307		VTADAMGO	0.00297	0.032535		VTASTRESS	-0.07014	0.01498
	VTADAMGO	0.015911	0.018877		VTASTRESS	-0.00653	0.036364		VTADAMGO	-0.00123837	6.24268e-05		VTADAMGO	-0.00175	0.031318		VTASTRESS	-0.06954	0.015473
	VTADAMGO	0.02126	0.015417		VTASTRESS	-0.00494	0.038314		VTADAMGO	-0.00119239	0.000188455		VTADAMGO	-0.004	0.030347		VTASTRESS	-0.06915	0.016063
	VTADAMGO	0.023615	0.011278		VTASTRESS	-0.00345	0.04063		VTADAMGO	-0.000902216	0.000625277		VTADAMGO	-0.00425	0.029038		VTASTRESS	-0.07006	0.016604
	VTADAMGO	0.021024	0.00864		VTASTRESS	-0.00253	0.043146		VTADAMGO	-0.000273731	0.00152203		VTADAMGO	-0.00107	0.028898		VTASTRESS	-0.07237	0.016698
	VTADAMGO	0.014615	0.010754		VTASTRESS	-0.00187	0.045589		VTADAMGO	0.000602732	0.00288945		VTADAMGO	0.004581	0.030346		VTASTRESS	-0.07564	0.01597
	VTADAMGO	0.005908	0.014678		VTASTRESS	-0.00134	0.047921		VTADAMGO	0.00158884	0.00471116		VTADAMGO	0.011227	0.032765		VTASTRESS	-0.08011	0.014699
	VTADAMGO	-0.00388	0.018041		VTASTRESS	-0.00191	0.05011		VTADAMGO	0.00246393	0.00676967		VTADAMGO	0.016662	0.035122		VTASTRESS	-0.08506	0.013276
	VTADAMGO	-0.01469	0.020723		VTASTRESS	-0.00415	0.051915		VTADAMGO	0.00323061	0.00887731		VTADAMGO	0.02116	0.038305		VTASTRESS	-0.08837	0.012959
	VTADAMGO	-0.02404	0.022572		VTASTRESS	-0.00814	0.052713		VTADAMGO	0.00376627	0.0106547		VTADAMGO	0.023184	0.041959		VTASTRESS	-0.08781	0.014494
	VTADAMGO	-0.03039	0.023628		VTASTRESS	-0.01297	0.052623		VTADAMGO	0.00408051	0.0119234		VTADAMGO	0.022075	0.044984		VTASTRESS	-0.08308	0.017849
	VTADAMGO	-0.03353	0.024486		VTASTRESS	-0.01878	0.052045		VTADAMGO	0.0040444	0.0124899		VTADAMGO	0.017276	0.045834		VTASTRESS	-0.0748	0.02204
	VTADAMGO	-0.03512	0.025674		VTASTRESS	-0.02523	0.051158		VTADAMGO	0.00379825	0.0123306		VTADAMGO	0.010448	0.044547		VTASTRESS	-0.06316	0.025748
	VTADAMGO	-0.03467	0.026862		VTASTRESS	-0.03148	0.049918		VTADAMGO	0.0034064	0.011401		VTADAMGO	0.002598	0.041066		VTASTRESS	-0.04872	0.028014
	VTADAMGO	-0.0325	0.027964		VTASTRESS	-0.03651	0.048866		VTADAMGO	0.00295542	0.0100116		VTADAMGO	-0.00494	0.035003		VTASTRESS	-0.0336	0.028614
	VTADAMGO	-0.0297	0.029717		VTASTRESS	-0.0404	0.048309		VTADAMGO	0.00245901	0.00852164		VTADAMGO	-0.01155	0.02678		VTASTRESS	-0.02051	0.027765
	VTADAMGO	-0.02817	0.032417		VTASTRESS	-0.04342	0.047555		VTADAMGO	0.00205968	0.00737822		VTADAMGO	-0.0155	0.018994		VTASTRESS	-0.01053	0.025569
	VTADAMGO	-0.02714	0.034973		VTASTRESS	-0.0456	0.04568		VTADAMGO	0.00176849	0.00669451		VTADAMGO	-0.01629	0.013685		VTASTRESS	-0.00351	0.022885
	VTADAMGO	-0.02643	0.03651		VTASTRESS	-0.04655	0.042452		VTADAMGO	0.00165773	0.00648219		VTADAMGO	-0.01348	0.011684		VTASTRESS	0.000274	0.021329
	VTADAMGO	-0.02604	0.036884		VTASTRESS	-0.0461	0.038279		VTADAMGO	0.00160342	0.00644134		VTADAMGO	-0.00798	0.012538		VTASTRESS	0.000587	0.022338
	VTADAMGO	-0.02706	0.035258		VTASTRESS	-0.04428	0.033205		VTADAMGO	0.00160291	0.00636551		VTADAMGO	-0.00034	0.015707		VTASTRESS	-0.00102	0.025611
	VTADAMGO	-0.02863	0.031274		VTASTRESS	-0.04127	0.027735		VTADAMGO	0.00161037	0.00622981		VTADAMGO	0.008665	0.022218		VTASTRESS	-0.00245	0.030093
	VTADAMGO	-0.03045	0.026155		VTASTRESS	-0.03649	0.023008		VTADAMGO	0.00163959	0.00615535		VTADAMGO	0.018387	0.030825		VTASTRESS	-0.0031	0.034635
	VTADAMGO	-0.03209	0.021312		VTASTRESS	-0.03013	0.020356		VTADAMGO	0.00157306	0.00612626		VTADAMGO	0.027163	0.039186		VTASTRESS	-0.00387	0.038237
	VTADAMGO	-0.03373	0.018085		VTASTRESS	-0.02328	0.019738		VTADAMGO	0.00146531	0.00622812		VTADAMGO	0.034116	0.046139		VTASTRESS	-0.00508	0.040246
	VTADAMGO	-0.03412	0.017812		VTASTRESS	-0.01722	0.020127		VTADAMGO	0.00133578	0.00637557		VTADAMGO	0.039352	0.051606		VTASTRESS	-0.00672	0.04055
	VTADAMGO	-0.03286	0.01984		VTASTRESS	-0.01236	0.021236		VTADAMGO	0.00126407	0.00656215		VTADAMGO	0.043726	0.054925		VTASTRESS	-0.00938	0.039594
	VTADAMGO	-0.02947	0.022831		VTASTRESS	-0.00912	0.021769		VTADAMGO	0.00113422	0.00667256		VTADAMGO	0.04701	0.056372		VTASTRESS	-0.01435	0.037733
	VTADAMGO	-0.02471	0.026284		VTASTRESS	-0.00766	0.021064		VTADAMGO	0.000954382	0.00670474		VTADAMGO	0.049115	0.056672		VTASTRESS	-0.02135	0.035298
	VTADAMGO	-0.0194	0.02909		VTASTRESS	-0.00828	0.01956		VTADAMGO	0.000739371	0.00662099		VTADAMGO	0.050969	0.057325		VTASTRESS	-0.02862	0.03284
	VTADAMGO	-0.01471	0.031017		VTASTRESS	-0.00987	0.018375		VTADAMGO	0.000521048	0.00651828		VTADAMGO	0.053007	0.057897		VTASTRESS	-0.03429	0.031024
	VTADAMGO	-0.01102	0.032489		VTASTRESS	-0.01099	0.016722		VTADAMGO	0.00024459	0.00654006		VTADAMGO	0.054227	0.058371		VTASTRESS	-0.0378	0.029867
	VTADAMGO	-0.00898	0.033193		VTASTRESS	-0.01122	0.014355		VTADAMGO	-1.76327e-05	0.00700518		VTADAMGO	0.053152	0.057851		VTASTRESS	-0.03828	0.028991
	VTADAMGO	-0.00908	0.032589		VTASTRESS	-0.01066	0.012182		VTADAMGO	-0.000195809	0.00796518		VTADAMGO	0.050052	0.056306		VTASTRESS	-0.03486	0.027686
	VTADAMGO	-0.01107	0.031261		VTASTRESS	-0.00868	0.011843		VTADAMGO	-0.000156198	0.00923401		VTADAMGO	0.045206	0.05294		VTASTRESS	-0.02738	0.025811
	VTADAMGO	-0.01329	0.030056		VTASTRESS	-0.00488	0.013052		VTADAMGO	9.753e-05	0.010544		VTADAMGO	0.038045	0.047569		VTASTRESS	-0.01778	0.023322
	VTADAMGO	-0.01473	0.028945		VTASTRESS	-0.00024	0.016475		VTADAMGO	0.000543468	0.0116377		VTADAMGO	0.027943	0.039491		VTASTRESS	-0.00811	0.020242
	VTADAMGO	-0.01553	0.027754		VTASTRESS	0.003725	0.021588		VTADAMGO	0.00115423	0.0122135		VTADAMGO	0.016938	0.030363		VTASTRESS	0.0005	0.017024
	VTADAMGO	-0.01546	0.026697		VTASTRESS	0.006371	0.026296		VTADAMGO	0.001871	0.0120791		VTADAMGO	0.006602	0.021292		VTASTRESS	0.007895	0.014856
	VTADAMGO	-0.01348	0.025944		VTASTRESS	0.00777	0.029797		VTADAMGO	0.00256412	0.0111844		VTADAMGO	-0.00196	0.014164		VTASTRESS	0.01272	0.014502
	VTADAMGO	-0.00992	0.025326		VTASTRESS	0.007425	0.032306		VTADAMGO	0.00310926	0.00965294		VTADAMGO	-0.0085	0.010238		VTASTRESS	0.014296	0.015286
	VTADAMGO	-0.00674	0.024691		VTASTRESS	0.00469	0.034046		VTADAMGO	0.00348781	0.00777001		VTADAMGO	-0.01102	0.010365		VTASTRESS	0.013027	0.015749
	VTADAMGO	-0.0045	0.023938		VTASTRESS	-0.0002	0.034987		VTADAMGO	0.00378365	0.00578724		VTADAMGO	-0.00887	0.011703		VTASTRESS	0.010133	0.014572
	VTADAMGO	-0.00256	0.022576		VTASTRESS	-0.00622	0.035956		VTADAMGO	0.00404966	0.00410493		VTADAMGO	-0.00269	0.0129		VTASTRESS	0.005794	0.011467
	VTADAMGO	-0.00089	0.020607		VTASTRESS	-0.01317	0.03766		VTADAMGO	0.0043067	0.00586841		VTADAMGO	0.005345	0.014016		VTASTRESS	-0.00015	0.008133
	VTADAMGO	-0.00051	0.018713		VTASTRESS	-0.02076	0.040165		VTADAMGO	0.00460824	0.00723395		VTADAMGO	0.01472	0.016479		VTASTRESS	-0.00721	0.009186
	VTADAMGO	-0.00087	0.017754		VTASTRESS	-0.02767	0.042792		VTADAMGO	0.00501561	0.00836477		VTADAMGO	0.023733	0.020645		VTASTRESS	-0.01382	0.014962
	VTADAMGO	-0.00061	0.018286		VTASTRESS	-0.03227	0.045393		VTADAMGO	0.00547235	0.00937792		VTADAMGO	0.030888	0.025271		VTASTRESS	-0.01969	0.021688
	VTADAMGO	0.000551	0.019907		VTASTRESS	-0.03368	0.047666		VTADAMGO	0.00585297	0.0103063		VTADAMGO	0.033885	0.027881		VTASTRESS	-0.02521	0.027396
	VTADAMGO	0.001128	0.021607		VTASTRESS	-0.0321	0.049464		VTADAMGO	0.00613224	0.011165		VTADAMGO	0.033115	0.029075		VTASTRESS	-0.03016	0.031093
	VTADAMGO	0.001134	0.022589		VTASTRESS	-0.02828	0.050064		VTADAMGO	0.0063631	0.01191		VTADAMGO	0.028942	0.029007		VTASTRESS	-0.03322	0.03238
	VTADAMGO	0.001027	0.022714		VTASTRESS	-0.0228	0.049553		VTADAMGO	0.00662824	0.0124764		VTADAMGO	0.02277	0.028068		VTASTRESS	-0.03455	0.031384
	VTADAMGO	0.000638	0.021895		VTASTRESS	-0.01689	0.048052		VTADAMGO	0.00690165	0.0128588		VTADAMGO	0.015504	0.026449		VTASTRESS	-0.03508	0.028569
	VTADAMGO	-0.0017	0.020692		VTASTRESS	-0.01173	0.045535		VTADAMGO	0.00724851	0.0131673		VTADAMGO	0.009303	0.02527		VTASTRESS	-0.03533	0.024692
	VTADAMGO	-0.00566	0.019285		VTASTRESS	-0.00793	0.041675		VTADAMGO	0.00768286	0.0134121		VTADAMGO	0.004947	0.02435		VTASTRESS	-0.03446	0.020948
	VTADAMGO	-0.01076	0.018047		VTASTRESS	-0.0047	0.037405		VTADAMGO	0.00819243	0.0135718		VTADAMGO	0.003767	0.024788		VTASTRESS	-0.0323	0.018772
	VTADAMGO	-0.01635	0.017477		VTASTRESS	-0.0011	0.033433		VTADAMGO	0.00857795	0.0136622		VTADAMGO	0.004585	0.026491		VTASTRESS	-0.02983	0.0188
	VTADAMGO	-0.02298	0.018375		VTASTRESS	0.003651	0.02997		VTADAMGO	0.00874294	0.0137313		VTADAMGO	0.006944	0.029252		VTASTRESS	-0.02767	0.021123
	VTADAMGO	-0.02966	0.020145		VTASTRESS	0.009878	0.026541		VTADAMGO	0.00858751	0.0137071		VTADAMGO	0.009655	0.0329		VTASTRESS	-0.02506	0.024562
	VTADAMGO	-0.03554	0.021502		VTASTRESS	0.01822	0.023711		VTADAMGO	0.00820378	0.0136557		VTADAMGO	0.012753	0.03762		VTASTRESS	-0.02209	0.027927
	VTADAMGO	-0.03957	0.021755		VTASTRESS	0.028285	0.021644		VTADAMGO	0.00755058	0.0135233		VTADAMGO	0.014964	0.041988		VTASTRESS	-0.01979	0.03051
	VTADAMGO	-0.04194	0.021426		VTASTRESS	0.038908	0.020323		VTADAMGO	0.00675551	0.0134116		VTADAMGO	0.015895	0.045631		VTASTRESS	-0.01903	0.032426
	VTADAMGO	-0.04198	0.020518		VTASTRESS	0.04771	0.01997		VTADAMGO	0.00593038	0.0132598		VTADAMGO	0.015238	0.0483		VTASTRESS	-0.01931	0.033225
	VTADAMGO	-0.03998	0.019182		VTASTRESS	0.053522	0.021351		VTADAMGO	0.00528138	0.0129706		VTADAMGO	0.014901	0.050358		VTASTRESS	-0.02027	0.03245
	VTADAMGO	-0.03553	0.018869		VTASTRESS	0.055965	0.023554		VTADAMGO	0.00482844	0.0124626		VTADAMGO	0.014517	0.051099		VTASTRESS	-0.0228	0.02989
	VTADAMGO	-0.0295	0.019588		VTASTRESS	0.05503	0.025565		VTADAMGO	0.00460999	0.0117895		VTADAMGO	0.014246	0.050795		VTASTRESS	-0.02776	0.02653
	VTADAMGO	-0.02232	0.019976		VTASTRESS	0.050885	0.027399		VTADAMGO	0.00456822	0.0108862		VTADAMGO	0.014225	0.049732		VTASTRESS	-0.03463	0.023126
	VTADAMGO	-0.01533	0.020024		VTASTRESS	0.045104	0.0284		VTADAMGO	0.00473781	0.00985931		VTADAMGO	0.016074	0.048568		VTASTRESS	-0.04254	0.020271
	VTADAMGO	-0.00818	0.020312		VTASTRESS	0.039471	0.028222		VTADAMGO	0.00496322	0.0087506		VTADAMGO	0.019237	0.047218		VTASTRESS	-0.05135	0.018905
	VTADAMGO	-0.00104	0.01986		VTASTRESS	0.035064	0.027398		VTADAMGO	0.0051892	0.00775892		VTADAMGO	0.022723	0.045664		VTASTRESS	-0.0609	0.019396
	VTADAMGO	0.005828	0.019172		VTASTRESS	0.031345	0.026554		VTADAMGO	0.00535273	0.00695958		VTADAMGO	0.026172	0.044181		VTASTRESS	-0.06971	0.020403
	VTADAMGO	0.011578	0.019556		VTASTRESS	0.02781	0.02493		VTADAMGO	0.00555305	0.00641057		VTADAMGO	0.030636	0.043422		VTASTRESS	-0.07591	0.020893
	VTADAMGO	0.017421	0.020884		VTASTRESS	0.024559	0.022766		VTADAMGO	0.00573547	0.00657172		VTADAMGO	0.035036	0.043622		VTASTRESS	-0.07898	0.020669
	VTADAMGO	0.023533	0.022077		VTASTRESS	0.021279	0.021186		VTADAMGO	0.00588654	0.00755087		VTADAMGO	0.03842	0.04462		VTASTRESS	-0.07954	0.019732
	VTADAMGO	0.029515	0.023366		VTASTRESS	0.017147	0.020737		VTADAMGO	0.00597213	0.00865478		VTADAMGO	0.040287	0.046059		VTASTRESS	-0.0782	0.0188
	VTADAMGO	0.034044	0.024927		VTASTRESS	0.012724	0.020407		VTADAMGO	0.00615052	0.00986065		VTADAMGO	0.041808	0.048164		VTASTRESS	-0.07523	0.018964
	VTADAMGO	0.037954	0.025901		VTASTRESS	0.009136	0.02071		VTADAMGO	0.00645019	0.0110898		VTADAMGO	0.042409	0.050459		VTASTRESS	-0.072	0.020934
	VTADAMGO	0.040836	0.025896		VTASTRESS	0.007127	0.022161		VTADAMGO	0.00698783	0.0123323		VTADAMGO	0.041035	0.051378		VTASTRESS	-0.07043	0.02392
	VTADAMGO	0.041538	0.025201		VTASTRESS	0.006075	0.0241		VTADAMGO	0.0077662	0.0133886		VTADAMGO	0.03797	0.050556		VTASTRESS	-0.07138	0.026293
	VTADAMGO	0.038644	0.024268		VTASTRESS	0.005439	0.02546		VTADAMGO	0.00889279	0.0142974		VTADAMGO	0.034421	0.048335		VTASTRESS	-0.07385	0.027284
	VTADAMGO	0.03355	0.02316		VTASTRESS	0.005073	0.026106		VTADAMGO	0.0102618	0.0150098		VTADAMGO	0.030535	0.04519		VTASTRESS	-0.07674	0.026609
	VTADAMGO	0.027101	0.022145		VTASTRESS	0.004552	0.026553		VTADAMGO	0.0116932	0.0154065		VTADAMGO	0.02627	0.040804		VTASTRESS	-0.07946	0.024192
	VTADAMGO	0.019262	0.021651		VTASTRESS	0.002553	0.02656		VTADAMGO	0.0129474	0.0153752		VTADAMGO	0.022157	0.036343		VTASTRESS	-0.08108	0.020402
	VTADAMGO	0.01005	0.022095		VTASTRESS	-0.00124	0.025144		VTADAMGO	0.013926	0.01505		VTADAMGO	0.019232	0.032905		VTASTRESS	-0.07971	0.016438
	VTADAMGO	0.00155	0.023131		VTASTRESS	-0.0063	0.022351		VTADAMGO	0.0144471	0.0146122		VTADAMGO	0.01749	0.031001		VTASTRESS	-0.07444	0.013212
	VTADAMGO	-0.00512	0.024479		VTASTRESS	-0.01176	0.019193		VTADAMGO	0.0144397	0.0154023		VTADAMGO	0.015882	0.029746		VTASTRESS	-0.06638	0.011387
	VTADAMGO	-0.01033	0.025934		VTASTRESS	-0.0172	0.016952		VTADAMGO	0.0138085	0.0157126		VTADAMGO	0.014009	0.028877		VTASTRESS	-0.05736	0.0112
	VTADAMGO	-0.01458	0.026838		VTASTRESS	-0.02191	0.016211		VTADAMGO	0.0126626	0.015606		VTADAMGO	0.011377	0.027304		VTASTRESS	-0.04798	0.012652
	VTADAMGO	-0.01715	0.026454		VTASTRESS	-0.02505	0.017562		VTADAMGO	0.0111633	0.0152186		VTADAMGO	0.007682	0.025249		VTASTRESS	-0.03926	0.015885
	VTADAMGO	-0.01808	0.024782		VTASTRESS	-0.02593	0.020377		VTADAMGO	0.00946369	0.0146954		VTADAMGO	0.002251	0.023467		VTASTRESS	-0.03303	0.020111
	VTADAMGO	-0.01853	0.022275		VTASTRESS	-0.02483	0.023774		VTADAMGO	0.00766027	0.0140514		VTADAMGO	-0.00492	0.022739		VTASTRESS	-0.031	0.024042
	VTADAMGO	-0.01934	0.019053		VTASTRESS	-0.02254	0.026575		VTADAMGO	0.00593529	0.0133198		VTADAMGO	-0.01341	0.022998		VTASTRESS	-0.0327	0.026917
	VTADAMGO	-0.01996	0.015456		VTASTRESS	-0.01937	0.029047		VTADAMGO	0.00439192	0.012482		VTADAMGO	-0.0216	0.023905		VTASTRESS	-0.03715	0.028678
	VTADAMGO	-0.02008	0.012775		VTASTRESS	-0.01489	0.031124		VTADAMGO	0.00309965	0.0116616		VTADAMGO	-0.02872	0.025503		VTASTRESS	-0.04393	0.02944
	VTADAMGO	-0.02008	0.012048		VTASTRESS	-0.00955	0.032692		VTADAMGO	0.0020654	0.0109556		VTADAMGO	-0.03407	0.026704		VTASTRESS	-0.05277	0.029555
	VTADAMGO	-0.02004	0.013048		VTASTRESS	-0.00381	0.033322		VTADAMGO	0.00137583	0.0104933		VTADAMGO	-0.03755	0.026467		VTASTRESS	-0.06179	0.029179
	VTADAMGO	-0.01955	0.014662		VTASTRESS	0.00172	0.033308		VTADAMGO	0.00111665	0.010346		VTADAMGO	-0.03754	0.024415		VTASTRESS	-0.06894	0.028563
	VTADAMGO	-0.01825	0.016018		VTASTRESS	0.006498	0.032668		VTADAMGO	0.00122043	0.0104516		VTADAMGO	-0.03435	0.022004		VTASTRESS	-0.07329	0.027526
	VTADAMGO	-0.01598	0.016268		VTASTRESS	0.010112	0.031423		VTADAMGO	0.00149175	0.010658		VTADAMGO	-0.02869	0.019127		VTASTRESS	-0.07516	0.025841
	VTADAMGO	-0.0127	0.015628		VTASTRESS	0.011307	0.029647		VTADAMGO	0.00176092	0.0107667		VTADAMGO	-0.02189	0.015821		VTASTRESS	-0.07388	0.023534
	VTADAMGO	-0.0087	0.014298		VTASTRESS	0.009459	0.02809		VTADAMGO	0.00189947	0.0105269		VTADAMGO	-0.01353	0.013107		VTASTRESS	-0.06912	0.021218
	VTADAMGO	-0.00379	0.012517		VTASTRESS	0.00547	0.027391		VTADAMGO	0.00179605	0.00979804		VTADAMGO	-0.00476	0.011809		VTASTRESS	-0.06176	0.019786
	VTADAMGO	0.00167	0.010751		VTASTRESS	-1.8e-05	0.027668		VTADAMGO	0.00140454	0.00862545		VTADAMGO	0.003201	0.011097		VTASTRESS	-0.05396	0.019831
	VTADAMGO	0.007351	0.009889		VTASTRESS	-0.00666	0.028633		VTADAMGO	0.00077444	0.00712009		VTADAMGO	0.008564	0.011026		VTASTRESS	-0.04688	0.020714
	VTADAMGO	0.011957	0.009427		VTASTRESS	-0.01364	0.030621		VTADAMGO	0.000139629	0.00549757		VTADAMGO	0.012256	0.012118		VTASTRESS	-0.04116	0.02177
	VTADAMGO	0.015574	0.009738		VTASTRESS	-0.0198	0.032983		VTADAMGO	-0.000355759	0.00395594		VTADAMGO	0.013728	0.012805		VTASTRESS	-0.03713	0.022523
	VTADAMGO	0.018217	0.011601		VTASTRESS	-0.02411	0.034622		VTADAMGO	-0.000569797	0.00279795		VTADAMGO	0.012446	0.012792		VTASTRESS	-0.03587	0.022264
	VTADAMGO	0.019881	0.014089		VTASTRESS	-0.02704	0.034964		VTADAMGO	-0.000480697	0.00232097		VTADAMGO	0.008141	0.011421		VTASTRESS	-0.03694	0.020632
	VTADAMGO	0.019401	0.016806		VTASTRESS	-0.02917	0.034658		VTADAMGO	-3.97194e-05	0.00277303		VTADAMGO	0.003345	0.009249		VTASTRESS	-0.03889	0.018234
	VTADAMGO	0.017944	0.019381		VTASTRESS	-0.0304	0.033618		VTADAMGO	0.000664983	0.004085		VTADAMGO	-0.00074	0.00725		VTASTRESS	-0.04015	0.016043
	VTADAMGO	0.016737	0.021181		VTASTRESS	-0.03028	0.031576		VTADAMGO	0.00148444	0.00567987		VTADAMGO	-0.00332	0.006502		VTASTRESS	-0.0406	0.01487
	VTADAMGO	0.016317	0.022251		VTASTRESS	-0.02921	0.029124		VTADAMGO	0.00217917	0.00692312		VTADAMGO	-0.00478	0.006402		VTASTRESS	-0.03998	0.015096
	VTADAMGO	0.015594	0.023323		VTASTRESS	-0.02725	0.027329		VTADAMGO	0.00268571	0.00764673		VTADAMGO	-0.00359	0.006124		VTASTRESS	-0.03771	0.016705
	VTADAMGO	0.015217	0.024256		VTASTRESS	-0.02339	0.026158		VTADAMGO	0.00298268	0.00793149		VTADAMGO	-0.00077	0.006633		VTASTRESS	-0.03355	0.018853
	VTADAMGO	0.015487	0.024632		VTASTRESS	-0.01693	0.025532		VTADAMGO	0.00310507	0.00793905		VTADAMGO	0.002193	0.00763		VTASTRESS	-0.02904	0.020904
	VTADAMGO	0.015943	0.024589		VTASTRESS	-0.00866	0.025765		VTADAMGO	0.00306863	0.00779072		VTADAMGO	0.003222	0.006987		VTASTRESS	-0.02575	0.022444
	VTADAMGO	0.014577	0.024559		VTASTRESS	0.000512	0.026689		VTADAMGO	0.00307282	0.00781452		VTADAMGO	0.002829	0.00543		VTASTRESS	-0.02423	0.023493
	VTADAMGO	0.012128	0.024232		VTASTRESS	0.00953	0.027776		VTADAMGO	0.00321767	0.00828197		VTADAMGO	0.000551	0.005255		VTASTRESS	-0.02432	0.023873
	VTADAMGO	0.009265	0.023439		VTASTRESS	0.017846	0.028955		VTADAMGO	0.00359488	0.00924613		VTADAMGO	-0.00341	0.006916		VTASTRESS	-0.02679	0.024056
	VTADAMGO	0.006181	0.022514		VTASTRESS	0.024068	0.030569		VTADAMGO	0.00415663	0.0105047		VTADAMGO	-0.00899	0.01024		VTASTRESS	-0.03229	0.023943
	VTADAMGO	0.001797	0.02173		VTASTRESS	0.026931	0.032743		VTADAMGO	0.00496806	0.0119948		VTADAMGO	-0.01385	0.01342		VTASTRESS	-0.03987	0.023199
	VTADAMGO	-0.00213	0.020888		VTASTRESS	0.026428	0.035395		VTADAMGO	0.00593195	0.0135445		VTADAMGO	-0.01723	0.014537		VTASTRESS	-0.04769	0.021574
	VTADAMGO	-0.00449	0.019925		VTASTRESS	0.02355	0.038391		VTADAMGO	0.0070013	0.0150479		VTADAMGO	-0.01806	0.01407		VTASTRESS	-0.05488	0.019771
	VTADAMGO	-0.00474	0.019261		VTASTRESS	0.018653	0.041105		VTADAMGO	0.00795269	0.0162018		VTADAMGO	-0.01695	0.013275		VTASTRESS	-0.06117	0.018033
	VTADAMGO	-0.00402	0.018858		VTASTRESS	0.012623	0.042975		VTADAMGO	0.00877666	0.0170163		VTADAMGO	-0.01394	0.012391		VTASTRESS	-0.06546	0.016792
	VTADAMGO	-0.00159	0.018619		VTASTRESS	0.00604	0.043527		VTADAMGO	0.0094399	0.0176161		VTADAMGO	-0.00998	0.012969		VTASTRESS	-0.06607	0.016437
	VTADAMGO	0.00245	0.018575		VTASTRESS	8.52e-05	0.043185		VTADAMGO	0.00997757	0.0181143		VTADAMGO	-0.00568	0.014486		VTASTRESS	-0.06303	0.017181
	VTADAMGO	0.007744	0.018695		VTASTRESS	-0.00473	0.041753		VTADAMGO	0.0103464	0.0184742		VTADAMGO	-0.00242	0.014564		VTASTRESS	-0.05772	0.01791
	VTADAMGO	0.012698	0.018889		VTASTRESS	-0.0079	0.039099		VTADAMGO	0.0106311	0.0187127		VTADAMGO	-0.00027	0.013552		VTASTRESS	-0.05073	0.018291
	VTADAMGO	0.017645	0.01945		VTASTRESS	-0.0092	0.035197		VTADAMGO	0.0108752	0.0188332		VTADAMGO	0.001065	0.012557		VTASTRESS	-0.04208	0.017964
	VTADAMGO	0.022326	0.020691		VTASTRESS	-0.00771	0.031023		VTADAMGO	0.0112115	0.0189876		VTADAMGO	0.002675	0.011597		VTASTRESS	-0.03259	0.017044
	VTADAMGO	0.026576	0.02195		VTASTRESS	-0.00322	0.026759		VTADAMGO	0.0115399	0.0189818		VTADAMGO	0.004383	0.010854		VTASTRESS	-0.02392	0.015746
	VTADAMGO	0.029514	0.023029		VTASTRESS	0.003482	0.022452		VTADAMGO	0.0118594	0.0187811		VTADAMGO	0.006001	0.010939		VTASTRESS	-0.01678	0.014909
	VTADAMGO	0.031259	0.023958		VTASTRESS	0.010641	0.018459		VTADAMGO	0.0121525	0.0185661		VTADAMGO	0.007872	0.012505		VTASTRESS	-0.0106	0.014768
	VTADAMGO	0.031463	0.024904		VTASTRESS	0.017042	0.016057		VTADAMGO	0.012386	0.018476		VTADAMGO	0.01065	0.015269		VTASTRESS	-0.00533	0.014566
	VTADAMGO	0.030656	0.02555		VTASTRESS	0.021237	0.01511		VTADAMGO	0.0123596	0.0183641		VTADAMGO	0.013506	0.018185		VTASTRESS	-0.00183	0.013938
	VTADAMGO	0.028475	0.026184		VTASTRESS	0.021875	0.01485		VTADAMGO	0.0120314	0.0181534		VTADAMGO	0.015722	0.020652		VTASTRESS	-0.00035	0.013513
	VTADAMGO	0.025182	0.026943		VTASTRESS	0.017999	0.014616		VTADAMGO	0.0113104	0.0177453		VTADAMGO	0.017539	0.023472		VTASTRESS	-0.00029	0.013586
	VTADAMGO	0.020807	0.02781		VTASTRESS	0.010145	0.014614		VTADAMGO	0.0102401	0.0172375		VTADAMGO	0.019879	0.026959		VTASTRESS	-0.00114	0.01445
	VTADAMGO	0.016678	0.028432		VTASTRESS	0.000255	0.01545		VTADAMGO	0.00875374	0.0163774		VTADAMGO	0.022107	0.031014		VTASTRESS	-0.00364	0.016702
	VTADAMGO	0.013047	0.0288		VTASTRESS	-0.01004	0.01685		VTADAMGO	0.00691434	0.0150443		VTADAMGO	0.023489	0.035447		VTASTRESS	-0.00776	0.019509
	VTADAMGO	0.009798	0.028022		VTASTRESS	-0.01975	0.018283		VTADAMGO	0.00483973	0.0133356		VTADAMGO	0.024917	0.040701		VTASTRESS	-0.01262	0.021344
	VTADAMGO	0.00648	0.025864		VTASTRESS	-0.02716	0.019891		VTADAMGO	0.00276093	0.0114647		VTADAMGO	0.027213	0.046253		VTASTRESS	-0.01695	0.021757
	VTADAMGO	0.003753	0.023175		VTASTRESS	-0.03128	0.021816		VTADAMGO	0.00077504	0.00950296		VTADAMGO	0.029786	0.051521		VTASTRESS	-0.0208	0.020748
	VTADAMGO	0.001371	0.020996		VTASTRESS	-0.03249	0.023454		VTADAMGO	-0.000974187	0.00755857		VTADAMGO	0.031263	0.055038		VTASTRESS	-0.02456	0.018503
	VTADAMGO	-0.00184	0.019336		VTASTRESS	-0.03197	0.02466		VTADAMGO	-0.00246657	0.00563938		VTADAMGO	0.032119	0.056697		VTASTRESS	-0.02797	0.015801
	VTADAMGO	-0.00631	0.018345		VTASTRESS	-0.03023	0.025422		VTADAMGO	-0.00365838	0.00391052		VTADAMGO	0.032755	0.056633		VTASTRESS	-0.03053	0.014244
	VTADAMGO	-0.01047	0.01847		VTASTRESS	-0.0272	0.025774		VTADAMGO	-0.00463537	0.00231698		VTADAMGO	0.032475	0.055227		VTASTRESS	-0.03309	0.014496
	VTADAMGO	-0.01356	0.019547		VTASTRESS	-0.0229	0.025698		VTADAMGO	-0.00556204	0.000672701		VTADAMGO	0.030129	0.051686		VTASTRESS	-0.03676	0.015826
	VTADAMGO	-0.01581	0.021165		VTASTRESS	-0.01805	0.02542		VTADAMGO	-0.00642877	0.000975463		VTADAMGO	0.026727	0.047149		VTASTRESS	-0.04175	0.017321
	VTADAMGO	-0.01662	0.022733		VTASTRESS	-0.01227	0.024988		VTADAMGO	-0.00712497	0.00245219		VTADAMGO	0.022643	0.042512		VTASTRESS	-0.04717	0.019034
	VTADAMGO	-0.01428	0.024014		VTASTRESS	-0.00519	0.024544		VTADAMGO	-0.0075931	0.00366913		VTADAMGO	0.018071	0.038832		VTASTRESS	-0.05293	0.021143
	VTADAMGO	-0.00851	0.024578		VTASTRESS	0.002811	0.023902		VTADAMGO	-0.00775307	0.00449767		VTADAMGO	0.01244	0.035177		VTASTRESS	-0.05927	0.023347
	VTADAMGO	-0.00107	0.023926		VTASTRESS	0.010403	0.023111		VTADAMGO	-0.00749122	0.00473317		VTADAMGO	0.00711	0.032742		VTASTRESS	-0.06588	0.0252
	VTADAMGO	0.006963	0.021985		VTASTRESS	0.016706	0.021818		VTADAMGO	-0.00672942	0.00410912		VTADAMGO	0.003129	0.032187		VTASTRESS	-0.0712	0.026478
	VTADAMGO	0.015544	0.019332		VTASTRESS	0.021279	0.020225		VTADAMGO	-0.00550999	0.00259695		VTADAMGO	0.001114	0.033697		VTASTRESS	-0.07504	0.026692
	VTADAMGO	0.023704	0.017518		VTASTRESS	0.02354	0.018269		VTADAMGO	-0.00403289	0.00043315		VTADAMGO	0.000693	0.035682		VTASTRESS	-0.07821	0.02569
	VTADAMGO	0.029173	0.017441		VTASTRESS	0.023211	0.016348		VTADAMGO	-0.00247575	0.00203517		VTADAMGO	0.002707	0.038292		VTASTRESS	-0.08135	0.02374
	VTADAMGO	0.031384	0.019412		VTASTRESS	0.020665	0.014541		VTADAMGO	-0.000973465	0.00444299		VTADAMGO	0.006942	0.041232		VTASTRESS	-0.08354	0.02126
	VTADAMGO	0.031007	0.022949		VTASTRESS	0.01706	0.013921		VTADAMGO	0.000380289	0.00649817		VTADAMGO	0.013608	0.044808		VTASTRESS	-0.08465	0.019515
	VTADAMGO	0.028574	0.026507		VTASTRESS	0.013818	0.014852		VTADAMGO	0.00147012	0.00806357		VTADAMGO	0.020986	0.047414		VTASTRESS	-0.08516	0.019351
	VTADAMGO	0.023408	0.028446		VTASTRESS	0.01157	0.016845		VTADAMGO	0.0023069	0.00918853		VTADAMGO	0.028441	0.049573		VTASTRESS	-0.08501	0.020584
	VTADAMGO	0.01676	0.028819		VTASTRESS	0.010753	0.019425		VTADAMGO	0.00291753	0.00983205		VTADAMGO	0.034514	0.051353		VTASTRESS	-0.08251	0.022164
	VTADAMGO	0.010039	0.027836		VTASTRESS	0.012204	0.022324		VTADAMGO	0.00336365	0.0100524		VTADAMGO	0.039012	0.053063		VTASTRESS	-0.07671	0.023703
	VTADAMGO	0.004613	0.025446		VTASTRESS	0.015817	0.025211		VTADAMGO	0.00357393	0.00991735		VTADAMGO	0.040588	0.05335		VTASTRESS	-0.06791	0.024576
	VTADAMGO	0.000435	0.022035		VTASTRESS	0.020872	0.027249		VTADAMGO	0.00349588	0.00953599		VTADAMGO	0.03919	0.052354		VTASTRESS	-0.05706	0.024703
	VTADAMGO	-0.00168	0.018778		VTASTRESS	0.025958	0.028148		VTADAMGO	0.00316941	0.00901519		VTADAMGO	0.034888	0.050086		VTASTRESS	-0.04414	0.024388
	VTADAMGO	-0.00157	0.016253		VTASTRESS	0.029913	0.028051		VTADAMGO	0.0027275	0.00845177		VTADAMGO	0.029727	0.047398		VTASTRESS	-0.03018	0.024948
	VTADAMGO	0.001156	0.014313		VTASTRESS	0.032233	0.027201		VTADAMGO	0.00215401	0.00788152		VTADAMGO	0.023924	0.043625		VTASTRESS	-0.01761	0.026851
	VTADAMGO	0.00552	0.01306		VTASTRESS	0.032558	0.026055		VTADAMGO	0.0015117	0.00745079		VTADAMGO	0.018294	0.03985		VTASTRESS	-0.00865	0.02977
	VTADAMGO	0.011135	0.013506		VTASTRESS	0.030516	0.025805		VTADAMGO	0.000819331	0.00709553		VTADAMGO	0.012976	0.036738		VTASTRESS	-0.00363	0.032694
	VTADAMGO	0.016788	0.016406		VTASTRESS	0.027065	0.025845		VTADAMGO	0.000197108	0.00675761		VTADAMGO	0.009855	0.035435		VTASTRESS	-0.00226	0.035066
	VTADAMGO	0.022423	0.020391		VTASTRESS	0.023441	0.024827		VTADAMGO	-0.000439667	0.00626802		VTADAMGO	0.008504	0.035128		VTASTRESS	-0.00433	0.036248
	VTADAMGO	0.027304	0.024156		VTASTRESS	0.02049	0.022447		VTADAMGO	-0.00108548	0.00560711		VTADAMGO	0.008129	0.035112		VTASTRESS	-0.00983	0.036024
	VTADAMGO	0.031215	0.027631		VTASTRESS	0.017942	0.01929		VTADAMGO	-0.0017696	0.00468399		VTADAMGO	0.007906	0.034184		VTASTRESS	-0.01713	0.034684
	VTADAMGO	0.033019	0.030214		VTASTRESS	0.015661	0.015429		VTADAMGO	-0.00232819	0.00343286		VTADAMGO	0.008837	0.032207		VTASTRESS	-0.02461	0.033235
	VTADAMGO	0.033411	0.031113		VTASTRESS	0.013818	0.014164		VTADAMGO	-0.00271811	0.00187243		VTADAMGO	0.009818	0.02899		VTASTRESS	-0.03156	0.032241
	VTADAMGO	0.032336	0.030425		VTASTRESS	0.012144	0.017936		VTADAMGO	-0.00279236	0.000300978		VTADAMGO	0.0101	0.02502		VTASTRESS	-0.03838	0.031802
	VTADAMGO	0.029783	0.02884		VTASTRESS	0.009508	0.023011		VTADAMGO	-0.00247281	0.000911613		VTADAMGO	0.009144	0.020913		VTASTRESS	-0.04482	0.031808
	VTADAMGO	0.024721	0.026592		VTASTRESS	0.005676	0.02778		VTADAMGO	-0.00159995	5.52577e-05		VTADAMGO	0.008788	0.018977		VTASTRESS	-0.05021	0.031762
	VTADAMGO	0.018782	0.02394		VTASTRESS	0.001216	0.031428		VTADAMGO	-0.000285226	0.00296509		VTADAMGO	0.008876	0.018808		VTASTRESS	-0.05448	0.031375
	VTADAMGO	0.012794	0.021585		VTASTRESS	-0.00293	0.032758		VTADAMGO	0.00130939	0.00626024		VTADAMGO	0.009047	0.01875		VTASTRESS	-0.05852	0.030616
	VTADAMGO	0.007406	0.020593		VTASTRESS	-0.0071	0.031696		VTADAMGO	0.00282156	0.00905248		VTADAMGO	0.00931	0.01849		VTASTRESS	-0.06221	0.029911
	VTADAMGO	0.002222	0.021442		VTASTRESS	-0.01081	0.029935		VTADAMGO	0.00407703	0.0111711		VTADAMGO	0.011293	0.018644		VTASTRESS	-0.06452	0.029937
	VTADAMGO	-0.00099	0.023338		VTASTRESS	-0.01346	0.027978		VTADAMGO	0.00481212	0.012416		VTADAMGO	0.014733	0.019411		VTASTRESS	-0.065	0.031356
	VTADAMGO	-0.00159	0.024824		VTASTRESS	-0.01497	0.025572		VTADAMGO	0.0049339	0.0126766		VTADAMGO	0.019007	0.021203		VTASTRESS	-0.0644	0.033688
	VTADAMGO	-0.00027	0.025281		VTASTRESS	-0.0161	0.022845		VTADAMGO	0.00446349	0.0120027		VTADAMGO	0.023415	0.023882		VTASTRESS	-0.06334	0.035635
	VTADAMGO	0.001029	0.02492		VTASTRESS	-0.01737	0.02075		VTADAMGO	0.00368606	0.0107273		VTADAMGO	0.028523	0.027805		VTASTRESS	-0.06132	0.036498
	VTADAMGO	0.002737	0.023709		VTASTRESS	-0.01859	0.01906		VTADAMGO	0.0028078	0.00910262		VTADAMGO	0.033103	0.033217		VTASTRESS	-0.05806	0.035792
	VTADAMGO	0.004315	0.021831		VTASTRESS	-0.01925	0.017445		VTADAMGO	0.00207556	0.00744777		VTADAMGO	0.035628	0.038765		VTASTRESS	-0.05446	0.033411
	VTADAMGO	0.00463	0.020213		VTASTRESS	-0.01969	0.015701		VTADAMGO	0.00151877	0.00584856		VTADAMGO	0.035226	0.043377		VTASTRESS	-0.0511	0.029317
	VTADAMGO	0.002513	0.019553		VTASTRESS	-0.01976	0.013936		VTADAMGO	0.00129452	0.00470212		VTADAMGO	0.032276	0.047263		VTASTRESS	-0.04742	0.024692
	VTADAMGO	-0.00027	0.019518		VTASTRESS	-0.01895	0.012304		VTADAMGO	0.00137224	0.0043221		VTADAMGO	0.027181	0.050693		VTASTRESS	-0.04275	0.020841
	VTADAMGO	-0.00256	0.01979		VTASTRESS	-0.01705	0.011312		VTADAMGO	0.00170095	0.00482759		VTADAMGO	0.020588	0.052051		VTASTRESS	-0.03787	0.019065
	VTADAMGO	-0.00394	0.020832		VTASTRESS	-0.01437	0.011404		VTADAMGO	0.00215969	0.00586574		VTADAMGO	0.013556	0.0512		VTASTRESS	-0.03381	0.019539
	VTADAMGO	-0.00447	0.022787		VTASTRESS	-0.01153	0.012198		VTADAMGO	0.0027753	0.00708133		VTADAMGO	0.00777	0.049775		VTASTRESS	-0.03008	0.02144
	VTADAMGO	-0.00281	0.024672		VTASTRESS	-0.00902	0.013258		VTADAMGO	0.00349185	0.00810526		VTADAMGO	0.004387	0.049056		VTASTRESS	-0.02623	0.023182
	VTADAMGO	0.001136	0.025972		VTASTRESS	-0.0068	0.014152		VTADAMGO	0.00429769	0.00886438		VTADAMGO	0.003496	0.047881		VTASTRESS	-0.02277	0.024013
	VTADAMGO	0.006352	0.02688		VTASTRESS	-0.00552	0.015077		VTADAMGO	0.00504697	0.00940335		VTADAMGO	0.004863	0.046439		VTASTRESS	-0.02065	0.024031
	VTADAMGO	0.01115	0.027003		VTASTRESS	-0.00564	0.015904		VTADAMGO	0.00573196	0.00978835		VTADAMGO	0.007635	0.045226		VTASTRESS	-0.01928	0.023664
	VTADAMGO	0.015247	0.026201		VTASTRESS	-0.00738	0.016782		VTADAMGO	0.00633306	0.00999517		VTADAMGO	0.011875	0.044376		VTASTRESS	-0.01736	0.02265
	VTADAMGO	0.01809	0.02512		VTASTRESS	-0.01023	0.017466		VTADAMGO	0.00677352	0.0100049		VTADAMGO	0.017241	0.042412		VTASTRESS	-0.01465	0.02116
	VTADAMGO	0.019237	0.02354		VTASTRESS	-0.0139	0.017982		VTADAMGO	0.00691738	0.00969116		VTADAMGO	0.023223	0.039597		VTASTRESS	-0.01189	0.019776
	VTADAMGO	0.018409	0.020878		VTASTRESS	-0.01833	0.01794		VTADAMGO	0.00677674	0.0090343		VTADAMGO	0.029626	0.03677		VTASTRESS	-0.00856	0.01905
	VTADAMGO	0.016119	0.017582		VTASTRESS	-0.02335	0.017758		VTADAMGO	0.00634578	0.00807625		VTADAMGO	0.03741	0.034997		VTASTRESS	-0.00429	0.018927
	VTADAMGO	0.012841	0.014182		VTASTRESS	-0.02812	0.01833		VTADAMGO	0.00571405	0.00701055		VTADAMGO	0.046584	0.034017		VTASTRESS	0.000422	0.019428
	VTADAMGO	0.009015	0.010419		VTASTRESS	-0.03219	0.020096		VTADAMGO	0.00496938	0.00623792		VTADAMGO	0.056168	0.034802		VTASTRESS	0.003707	0.020551
	VTADAMGO	0.004681	0.006787		VTASTRESS	-0.03578	0.022006		VTADAMGO	0.00421054	0.0058149		VTADAMGO	0.064148	0.036951		VTASTRESS	0.004865	0.021614
	VTADAMGO	-0.00015	0.005523		VTASTRESS	-0.03936	0.024414		VTADAMGO	0.00363963	0.00551289		VTADAMGO	0.070283	0.040406		VTASTRESS	0.003942	0.021991
	VTADAMGO	-0.00487	0.007337		VTASTRESS	-0.04247	0.027187		VTADAMGO	0.00334302	0.00528328		VTADAMGO	0.073117	0.04311		VTASTRESS	0.000795	0.022005
	VTADAMGO	-0.00857	0.01067		VTASTRESS	-0.04433	0.030249		VTADAMGO	0.00323891	0.0050987		VTADAMGO	0.071078	0.044131		VTASTRESS	-0.0055	0.022094
	VTADAMGO	-0.01078	0.014692		VTASTRESS	-0.04509	0.033673		VTADAMGO	0.0032575	0.0049911		VTADAMGO	0.063117	0.042094		VTASTRESS	-0.01437	0.022777
	VTADAMGO	-0.01189	0.018296		VTASTRESS	-0.04463	0.036876		VTADAMGO	0.00335535	0.00502311		VTADAMGO	0.051369	0.037763		VTASTRESS	-0.02436	0.024898
	VTADAMGO	-0.01166	0.021284		VTASTRESS	-0.04238	0.038504		VTADAMGO	0.00343398	0.0052066		VTADAMGO	0.0377	0.031947		VTASTRESS	-0.03369	0.028481
	VTADAMGO	-0.00959	0.023905		VTASTRESS	-0.03798	0.038392		VTADAMGO	0.00337697	0.00549758		VTADAMGO	0.023508	0.026444		VTASTRESS	-0.04232	0.031769
	VTADAMGO	-0.00578	0.025953		VTASTRESS	-0.03225	0.037311		VTADAMGO	0.00311558	0.00576761		VTADAMGO	0.009412	0.022571		VTASTRESS	-0.04981	0.03345
	VTADAMGO	-0.00188	0.026943		VTASTRESS	-0.0264	0.035206		VTADAMGO	0.00273479	0.00590369		VTADAMGO	-0.00194	0.02265		VTASTRESS	-0.05544	0.033102
	VTADAMGO	0.002032	0.027032		VTASTRESS	-0.02107	0.032083		VTADAMGO	0.00234069	0.00587994		VTADAMGO	-0.01054	0.024575		VTASTRESS	-0.05855	0.031411
	VTADAMGO	0.006228	0.026995		VTASTRESS	-0.01649	0.028836		VTADAMGO	0.00202728	0.00577806		VTADAMGO	-0.0169	0.026104		VTASTRESS	-0.05999	0.029128
	VTADAMGO	0.010197	0.02696		VTASTRESS	-0.01366	0.026517		VTADAMGO	0.00182963	0.00577431		VTADAMGO	-0.02266	0.027243		VTASTRESS	-0.06052	0.027158
	VTADAMGO	0.012049	0.026153		VTASTRESS	-0.01322	0.024974		VTADAMGO	0.00187303	0.00597672		VTADAMGO	-0.02693	0.028186		VTASTRESS	-0.06003	0.025771
	VTADAMGO	0.012035	0.024527		VTASTRESS	-0.01472	0.023824		VTADAMGO	0.00213752	0.00638455		VTADAMGO	-0.03001	0.028174		VTASTRESS	-0.05792	0.024551
	VTADAMGO	0.010769	0.022795		VTASTRESS	-0.01679	0.023187		VTADAMGO	0.0025565	0.00702441		VTADAMGO	-0.032	0.027125		VTASTRESS	-0.05504	0.02252
	VTADAMGO	0.008211	0.020959		VTASTRESS	-0.01904	0.023634		VTADAMGO	0.00290567	0.00764264		VTADAMGO	-0.03375	0.026072		VTASTRESS	-0.05247	0.019313
	VTADAMGO	0.002863	0.01963		VTASTRESS	-0.02097	0.025096		VTADAMGO	0.00308181	0.00798717		VTADAMGO	-0.03364	0.024889		VTASTRESS	-0.05039	0.015954
	VTADAMGO	-0.00429	0.01963		VTASTRESS	-0.02189	0.026861		VTADAMGO	0.00296119	0.00783565		VTADAMGO	-0.03181	0.023347		VTASTRESS	-0.04827	0.014841
	VTADAMGO	-0.01206	0.02052		VTASTRESS	-0.02117	0.028626		VTADAMGO	0.00248534	0.00716781		VTADAMGO	-0.0283	0.022872		VTASTRESS	-0.0468	0.016868
	VTADAMGO	-0.01954	0.02139		VTASTRESS	-0.0189	0.030348		VTADAMGO	0.00152264	0.0059432		VTADAMGO	-0.02426	0.024611		VTASTRESS	-0.04705	0.020655
	VTADAMGO	-0.02733	0.021692		VTASTRESS	-0.01571	0.031477		VTADAMGO	0.00014869	0.0043713		VTADAMGO	-0.01938	0.028665		VTASTRESS	-0.04876	0.024357
	VTADAMGO	-0.0337	0.020654		VTASTRESS	-0.0123	0.03152		VTADAMGO	-0.00156032	0.00271859		VTADAMGO	-0.01421	0.03453		VTASTRESS	-0.05024	0.026673
	VTADAMGO	-0.03762	0.018323		VTASTRESS	-0.00852	0.030479		VTADAMGO	-0.00348561	0.00112094		VTADAMGO	-0.00855	0.04085		VTASTRESS	-0.05097	0.027193
	VTADAMGO	-0.03895	0.015877		VTASTRESS	-0.00507	0.028982		VTADAMGO	-0.00565664	0.000548484		VTADAMGO	-0.00311	0.045473		VTASTRESS	-0.05133	0.026361
	VTADAMGO	-0.03931	0.014359		VTASTRESS	-0.00252	0.027684		VTADAMGO	-0.00791989	0.00223375		VTADAMGO	0.002922	0.048901		VTASTRESS	-0.05134	0.024657
	VTADAMGO	-0.03854	0.013865		VTASTRESS	-0.0012	0.027236		VTADAMGO	-0.0101175	0.00392824		VTADAMGO	0.009512	0.051994		VTASTRESS	-0.05024	0.02231
	VTADAMGO	-0.03705	0.013934		VTASTRESS	-0.0008	0.027913		VTADAMGO	-0.0120261	0.00548937		VTADAMGO	0.017406	0.055171		VTASTRESS	-0.04879	0.019342
	VTADAMGO	-0.0347	0.014016		VTASTRESS	-0.00106	0.029241		VTADAMGO	-0.0135095	0.0067548		VTADAMGO	0.025295	0.058145		VTASTRESS	-0.04864	0.01619
	VTADAMGO	-0.03238	0.014101		VTASTRESS	-0.00167	0.030364		VTADAMGO	-0.0143432	0.00753307		VTADAMGO	0.032531	0.061525		VTASTRESS	-0.05038	0.014212
	VTADAMGO	-0.02913	0.014067		VTASTRESS	-0.00293	0.031253		VTADAMGO	-0.0144024	0.00775148		VTADAMGO	0.038209	0.064997		VTASTRESS	-0.05283	0.014362
	VTADAMGO	-0.02451	0.014516		VTASTRESS	-0.00421	0.031531		VTADAMGO	-0.0136135	0.00731689		VTADAMGO	0.042294	0.06729		VTASTRESS	-0.05502	0.015987
	VTADAMGO	-0.01792	0.015766		VTASTRESS	-0.00495	0.030954		VTADAMGO	-0.0122009	0.00635032		VTADAMGO	0.043664	0.067		VTASTRESS	-0.057	0.017961
	VTADAMGO	-0.01038	0.018008		VTASTRESS	-0.00519	0.029902		VTADAMGO	-0.0103557	0.00490299		VTADAMGO	0.042	0.063771		VTASTRESS	-0.05844	0.019248
	VTADAMGO	-0.00207	0.020439		VTASTRESS	-0.00561	0.029386		VTADAMGO	-0.00837152	0.00324924		VTADAMGO	0.037743	0.058304		VTASTRESS	-0.05815	0.019857
	VTADAMGO	0.005771	0.022639		VTASTRESS	-0.0061	0.029046		VTADAMGO	-0.00638338	0.00152662		VTADAMGO	0.033011	0.05164		VTASTRESS	-0.05567	0.020246
	VTADAMGO	0.012967	0.024375		VTASTRESS	-0.00651	0.028764		VTADAMGO	-0.00467264	2.40471e-05		VTADAMGO	0.02797	0.044234		VTASTRESS	-0.0523	0.02151
	VTADAMGO	0.018431	0.026334		VTASTRESS	-0.00694	0.028651		VTADAMGO	-0.00334071	0.00124668		VTADAMGO	0.022728	0.036623		VTASTRESS	-0.0492	0.023851
	VTADAMGO	0.021737	0.028278		VTASTRESS	-0.00795	0.029024		VTADAMGO	-0.00242058	0.00200124		VTADAMGO	0.018017	0.030235		VTASTRESS	-0.04645	0.027049
	VTADAMGO	0.022082	0.030079		VTASTRESS	-0.00914	0.029497		VTADAMGO	-0.00179508	0.00234648		VTADAMGO	0.015022	0.025733		VTASTRESS	-0.04362	0.029663
	VTADAMGO	0.020584	0.031378		VTASTRESS	-0.0097	0.029661		VTADAMGO	-0.00146578	0.00230798		VTADAMGO	0.013074	0.022663		VTASTRESS	-0.04101	0.030444
	VTADAMGO	0.017534	0.032374		VTASTRESS	-0.0092	0.029096		VTADAMGO	-0.0013406	0.00206117		VTADAMGO	0.011159	0.021068		VTASTRESS	-0.03851	0.029415
	VTADAMGO	0.013158	0.032642		VTASTRESS	-0.00838	0.028556		VTADAMGO	-0.00140265	0.00162928		VTADAMGO	0.009408	0.022056		VTASTRESS	-0.03504	0.02713
	VTADAMGO	0.007219	0.032015		VTASTRESS	-0.00712	0.028136		VTADAMGO	-0.00155377	0.000949559		VTADAMGO	0.009031	0.024891		VTASTRESS	-0.02941	0.023709
	VTADAMGO	0.001155	0.030372		VTASTRESS	-0.00505	0.028032		VTADAMGO	-0.00185356	8.27645e-05		VTADAMGO	0.009475	0.028168		VTASTRESS	-0.02215	0.019687
	VTADAMGO	-0.00484	0.028541		VTASTRESS	-0.00248	0.028346		VTADAMGO	-0.00234944	0.00142335		VTADAMGO	0.01003	0.031228		VTASTRESS	-0.01473	0.016333
	VTADAMGO	-0.0115	0.026364		VTASTRESS	-0.00048	0.029313		VTADAMGO	-0.00298525	0.00270073		VTADAMGO	0.011166	0.034479		VTASTRESS	-0.00827	0.014571
	VTADAMGO	-0.01946	0.02409		VTASTRESS	0.000788	0.03008		VTADAMGO	-0.00357771	0.00257504		VTADAMGO	0.013504	0.037535		VTASTRESS	-0.00281	0.014347
	VTADAMGO	-0.02728	0.02238		VTASTRESS	0.001549	0.030769		VTADAMGO	-0.00401086	0.00220878		VTADAMGO	0.016178	0.040367		VTASTRESS	0.00066	0.015438
	VTADAMGO	-0.03445	0.021385		VTASTRESS	0.001975	0.031512		VTADAMGO	-0.00413274	0.00174295		VTADAMGO	0.017462	0.042076		VTASTRESS	0.001404	0.017126
	VTADAMGO	-0.04153	0.01996		VTASTRESS	0.001587	0.032853		VTADAMGO	-0.00388362	0.0011448		VTADAMGO	0.017357	0.042859		VTASTRESS	-0.00021	0.018623
	VTADAMGO	-0.04871	0.017926		VTASTRESS	0.000447	0.034651		VTADAMGO	-0.00316963	8.71213e-05		VTADAMGO	0.015947	0.042449		VTASTRESS	-0.00211	0.019052
	VTADAMGO	-0.0544	0.015682		VTASTRESS	-0.00053	0.03673		VTADAMGO	-0.00205129	0.00151269		VTADAMGO	0.012958	0.041132		VTASTRESS	-0.00332	0.018069
	VTADAMGO	-0.05801	0.013787		VTASTRESS	-0.00094	0.038973		VTADAMGO	-0.000729098	0.00347055		VTADAMGO	0.008139	0.038086		VTASTRESS	-0.0039	0.016219
	VTADAMGO	-0.06028	0.012538		VTASTRESS	-0.00108	0.04156		VTADAMGO	0.000638198	0.00558714		VTADAMGO	0.002706	0.034147		VTASTRESS	-0.00428	0.014723
	VTADAMGO	-0.06115	0.012231		VTASTRESS	-0.00089	0.044032		VTADAMGO	0.00200827	0.00775905		VTADAMGO	-0.00215	0.029925		VTASTRESS	-0.00389	0.014145
	VTADAMGO	-0.0593	0.01303		VTASTRESS	-2.5e-05	0.046252		VTADAMGO	0.00330146	0.00980721		VTADAMGO	-0.00543	0.026457		VTASTRESS	-0.00357	0.01406
	VTADAMGO	-0.05472	0.014398		VTASTRESS	0.001471	0.048408		VTADAMGO	0.00449868	0.0116106		VTADAMGO	-0.00771	0.022985		VTASTRESS	-0.00504	0.013684
	VTADAMGO	-0.04906	0.015424		VTASTRESS	0.003013	0.050286		VTADAMGO	0.00560124	0.012984		VTADAMGO	-0.00849	0.020223		VTASTRESS	-0.00954	0.012513
	VTADAMGO	-0.04347	0.015972		VTASTRESS	0.003986	0.050953		VTADAMGO	0.00672901	0.0141021		VTADAMGO	-0.00825	0.017843		VTASTRESS	-0.01611	0.010129
	VTADAMGO	-0.03795	0.016444		VTASTRESS	0.004245	0.050213		VTADAMGO	0.0080124	0.015219		VTADAMGO	-0.00711	0.016049		VTASTRESS	-0.02386	0.006831
	VTADAMGO	-0.03288	0.016979		VTASTRESS	0.003934	0.048463		VTADAMGO	0.0094151	0.0163618		VTADAMGO	-0.00602	0.013698		VTASTRESS	-0.03232	0.004616
	VTADAMGO	-0.0295	0.017169		VTASTRESS	0.002678	0.046324		VTADAMGO	0.0108719	0.017451		VTADAMGO	-0.0052	0.011347		VTASTRESS	-0.04118	0.006318
	VTADAMGO	-0.02766	0.017411		VTASTRESS	2.31e-05	0.044217		VTADAMGO	0.0122793	0.0185099		VTADAMGO	-0.00493	0.00975		VTASTRESS	-0.04828	0.009364
	VTADAMGO	-0.02663	0.017915		VTASTRESS	-0.00378	0.042124		VTADAMGO	0.0135255	0.0196144		VTADAMGO	-0.00403	0.010306		VTASTRESS	-0.05237	0.012183
	VTADAMGO	-0.02568	0.018191		VTASTRESS	-0.00804	0.03981		VTADAMGO	0.0143556	0.0205396		VTADAMGO	-0.00281	0.012703		VTASTRESS	-0.05375	0.014832
	VTADAMGO	-0.02511	0.018237		VTASTRESS	-0.01228	0.03742		VTADAMGO	0.0146127	0.0209493		VTADAMGO	-0.00112	0.014547		VTASTRESS	-0.05374	0.017062
	VTADAMGO	-0.02465	0.018657		VTASTRESS	-0.01641	0.035451		VTADAMGO	0.0142703	0.0206631		VTADAMGO	0.000442	0.014145		VTASTRESS	-0.05216	0.01871
	VTADAMGO	-0.0245	0.018776		VTASTRESS	-0.01985	0.033902		VTADAMGO	0.0134808	0.0197099		VTADAMGO	0.002877	0.011961		VTASTRESS	-0.04949	0.020344
	VTADAMGO	-0.0245	0.01805		VTASTRESS	-0.022	0.033126		VTADAMGO	0.0123602	0.0181032		VTADAMGO	0.00547	0.010708		VTASTRESS	-0.04687	0.022283
	VTADAMGO	-0.02526	0.017703		VTASTRESS	-0.02228	0.033217		VTADAMGO	0.0111665	0.0161012		VTADAMGO	0.00747	0.013449		VTASTRESS	-0.04593	0.023786
	VTADAMGO	-0.02669	0.01833		VTASTRESS	-0.0216	0.033504		VTADAMGO	0.010151	0.0141169		VTADAMGO	0.00795	0.019781		VTASTRESS	-0.04637	0.024708
	VTADAMGO	-0.02895	0.019781		VTASTRESS	-0.02048	0.033516		VTADAMGO	0.00963832	0.012725		VTADAMGO	0.008383	0.027663		VTASTRESS	-0.04759	0.025573
	VTADAMGO	-0.03061	0.022593		VTASTRESS	-0.01904	0.032981		VTADAMGO	0.00972442	0.012175		VTADAMGO	0.008476	0.034687		VTASTRESS	-0.04943	0.026418
	VTADAMGO	-0.03094	0.027055		VTASTRESS	-0.01808	0.032423		VTADAMGO	0.0104391	0.0124462		VTADAMGO	0.008066	0.040425		VTASTRESS	-0.05237	0.02655
	VTADAMGO	-0.02913	0.031657		VTASTRESS	-0.01932	0.032433		VTADAMGO	0.0116717	0.0134058		VTADAMGO	0.006608	0.043848		VTASTRESS	-0.05557	0.025599
	VTADAMGO	-0.02584	0.035595		VTASTRESS	-0.02324	0.032964		VTADAMGO	0.0133564	0.0151191		VTADAMGO	0.006021	0.045938		VTASTRESS	-0.05767	0.023441
	VTADAMGO	-0.02051	0.038542		VTASTRESS	-0.02937	0.032977		VTADAMGO	0.0152457	0.0174695		VTADAMGO	0.005874	0.047021		VTASTRESS	-0.058	0.020312
	VTADAMGO	-0.01368	0.040428		VTASTRESS	-0.03598	0.032313		VTADAMGO	0.0171196	0.0200269		VTADAMGO	0.005782	0.047272		VTASTRESS	-0.05726	0.016578
	VTADAMGO	-0.0063	0.040778		VTASTRESS	-0.04202	0.03133		VTADAMGO	0.0186847	0.0222284		VTADAMGO	0.005349	0.046073		VTASTRESS	-0.05551	0.013593
	VTADAMGO	-0.0006	0.039862		VTASTRESS	-0.04598	0.02985		VTADAMGO	0.0199	0.0240344		VTADAMGO	0.006154	0.044583		VTASTRESS	-0.05259	0.012655
	VTADAMGO	0.003891	0.038213		VTASTRESS	-0.04602	0.028192		VTADAMGO	0.0206747	0.0253244		VTADAMGO	0.00785	0.043055		VTASTRESS	-0.04889	0.013536
	VTADAMGO	0.007322	0.036441		VTASTRESS	-0.04109	0.026961		VTADAMGO	0.0209992	0.0260042		VTADAMGO	0.009942	0.041189		VTASTRESS	-0.04624	0.015029
	VTADAMGO	0.009601	0.034727		VTASTRESS	-0.03238	0.026657		VTADAMGO	0.0209158	0.026172		VTADAMGO	0.01167	0.038545		VTASTRESS	-0.0458	0.016852
	VTADAMGO	0.0095	0.033611		VTASTRESS	-0.02146	0.026773		VTADAMGO	0.0206732	0.0262532		VTADAMGO	0.014211	0.036507		VTASTRESS	-0.04724	0.01875
	VTADAMGO	0.008385	0.033047		VTASTRESS	-0.00984	0.026603		VTADAMGO	0.0203777	0.026484		VTADAMGO	0.016987	0.035565		VTASTRESS	-0.05002	0.020581
	VTADAMGO	0.006931	0.032797		VTASTRESS	0.000973	0.025967		VTADAMGO	0.0201541	0.0269005		VTADAMGO	0.019029	0.035415		VTASTRESS	-0.05447	0.02287
	VTADAMGO	0.00491	0.032868		VTASTRESS	0.008701	0.025531		VTADAMGO	0.0199571	0.0271945		VTADAMGO	0.019682	0.035623		VTASTRESS	-0.06022	0.025401
	VTADAMGO	0.00089	0.033722		VTASTRESS	0.012223	0.024936		VTADAMGO	0.019823	0.0273119		VTADAMGO	0.019941	0.036961		VTASTRESS	-0.06554	0.027594
	VTADAMGO	-0.00367	0.03482		VTASTRESS	0.011653	0.023661		VTADAMGO	0.0196632	0.0271494		VTADAMGO	0.019473	0.039717		VTASTRESS	-0.06884	0.028962
	VTADAMGO	-0.00797	0.035773		VTASTRESS	0.008332	0.022253		VTADAMGO	0.0194226	0.026636		VTADAMGO	0.018419	0.042746		VTASTRESS	-0.0701	0.030168
	VTADAMGO	-0.01189	0.036976		VTASTRESS	0.003199	0.021502		VTADAMGO	0.0189738	0.0257437		VTADAMGO	0.016613	0.044799		VTASTRESS	-0.07016	0.031493
	VTADAMGO	-0.01613	0.038535		VTASTRESS	-0.00307	0.021185		VTADAMGO	0.0184073	0.0248173		VTADAMGO	0.015149	0.046636		VTASTRESS	-0.06876	0.032775
	VTADAMGO	-0.01917	0.039928		VTASTRESS	-0.00951	0.020841		VTADAMGO	0.0177528	0.0241142		VTADAMGO	0.014021	0.04851		VTASTRESS	-0.0658	0.033767
	VTADAMGO	-0.02054	0.041236		VTASTRESS	-0.01506	0.020319		VTADAMGO	0.0171393	0.0237328		VTADAMGO	0.012927	0.04867		VTASTRESS	-0.06238	0.03448
	VTADAMGO	-0.02064	0.042888		VTASTRESS	-0.01981	0.020035		VTADAMGO	0.0165698	0.0234384		VTADAMGO	0.010951	0.046305		VTASTRESS	-0.06004	0.034481
	VTADAMGO	-0.02087	0.044712		VTASTRESS	-0.02355	0.020335		VTADAMGO	0.0161871	0.0232804		VTADAMGO	0.007806	0.042434		VTASTRESS	-0.05871	0.033327
	VTADAMGO	-0.02083	0.046184		VTASTRESS	-0.02626	0.021526		VTADAMGO	0.016052	0.0232426		VTADAMGO	0.003256	0.037848		VTASTRESS	-0.0576	0.031321
	VTADAMGO	-0.02101	0.047493		VTASTRESS	-0.02727	0.023306		VTADAMGO	0.0161832	0.0233423		VTADAMGO	-0.00253	0.032049		VTASTRESS	-0.05711	0.029228
	VTADAMGO	-0.02204	0.048609		VTASTRESS	-0.0267	0.02521		VTADAMGO	0.0163858	0.0234288		VTADAMGO	-0.00919	0.026418		VTASTRESS	-0.0581	0.027318
	VTADAMGO	-0.02497	0.04953		VTASTRESS	-0.02513	0.027092		VTADAMGO	0.0166157	0.0235687		VTADAMGO	-0.01576	0.022962		VTASTRESS	-0.05985	0.025714
	VTADAMGO	-0.02909	0.04982		VTASTRESS	-0.02337	0.028259		VTADAMGO	0.0167713	0.0238002		VTADAMGO	-0.02052	0.022618		VTASTRESS	-0.0609	0.024749
	VTADAMGO	-0.03384	0.049492		VTASTRESS	-0.02143	0.028629		VTADAMGO	0.0168109	0.0241208		VTADAMGO	-0.02194	0.0245		VTASTRESS	-0.06049	0.024355
	VTADAMGO	-0.03832	0.048742		VTASTRESS	-0.01946	0.028831		VTADAMGO	0.0166151	0.0242802		VTADAMGO	-0.02001	0.02802		VTASTRESS	-0.0591	0.023983
	VTADAMGO	-0.042	0.047644		VTASTRESS	-0.01786	0.030052		VTADAMGO	0.0161709	0.0241566		VTADAMGO	-0.01571	0.032063		VTASTRESS	-0.05611	0.022955
	VTADAMGO	-0.04372	0.045705		VTASTRESS	-0.01694	0.032037		VTADAMGO	0.0155181	0.0237683		VTADAMGO	-0.00907	0.036552		VTASTRESS	-0.05092	0.021247
	VTADAMGO	-0.04273	0.043417		VTASTRESS	-0.01592	0.034314		VTADAMGO	0.0146927	0.0231203		VTADAMGO	-0.00117	0.03958		VTASTRESS	-0.04394	0.019009
	VTADAMGO	-0.03841	0.041551		VTASTRESS	-0.01401	0.036619		VTADAMGO	0.0136496	0.022153		VTADAMGO	0.006066	0.04017		VTASTRESS	-0.0373	0.016591
	VTADAMGO	-0.03117	0.0398		VTASTRESS	-0.01108	0.039191		VTADAMGO	0.0124743	0.0210297		VTADAMGO	0.010815	0.03769		VTASTRESS	-0.03211	0.014317
	VTADAMGO	-0.02215	0.037874		VTASTRESS	-0.00738	0.041733		VTADAMGO	0.0113027	0.0200656		VTADAMGO	0.013471	0.033423		VTASTRESS	-0.02876	0.013121
	VTADAMGO	-0.01256	0.036386		VTASTRESS	-0.00275	0.043807		VTADAMGO	0.0103061	0.0194535		VTADAMGO	0.014505	0.028511		VTASTRESS	-0.0276	0.013533
	VTADAMGO	-0.00311	0.035219		VTASTRESS	0.003073	0.044816		VTADAMGO	0.00958885	0.0192425		VTADAMGO	0.013994	0.024924		VTASTRESS	-0.02985	0.014979
	VTADAMGO	0.005064	0.033785		VTASTRESS	0.008877	0.045118		VTADAMGO	0.00916094	0.0193677		VTADAMGO	0.011728	0.022948		VTASTRESS	-0.03555	0.016692
	VTADAMGO	0.010472	0.032554		VTASTRESS	0.013081	0.044832		VTADAMGO	0.00909071	0.019818		VTADAMGO	0.010134	0.023731		VTASTRESS	-0.04352	0.018298
	VTADAMGO	0.012837	0.031992		VTASTRESS	0.015471	0.043675		VTADAMGO	0.00937292	0.0204895		VTADAMGO	0.010092	0.025743		VTASTRESS	-0.05215	0.018783
	VTADAMGO	0.013118	0.031823		VTASTRESS	0.016139	0.041535		VTADAMGO	0.00988162	0.0211101		VTADAMGO	0.011249	0.027962		VTASTRESS	-0.06141	0.017633
	VTADAMGO	0.011633	0.031923		VTASTRESS	0.014574	0.039328		VTADAMGO	0.0104778	0.0214159		VTADAMGO	0.012267	0.029782		VTASTRESS	-0.07102	0.01538
	VTADAMGO	0.007634	0.032363		VTASTRESS	0.010287	0.036935		VTADAMGO	0.0110513	0.0213244		VTADAMGO	0.01391	0.032045		VTASTRESS	-0.0801	0.013376
	VTADAMGO	0.001696	0.033015		VTASTRESS	0.003785	0.033449		VTADAMGO	0.0115225	0.0208381		VTADAMGO	0.016115	0.034372		VTASTRESS	-0.08746	0.012504
	VTADAMGO	-0.00459	0.033704		VTASTRESS	-0.00379	0.028906		VTADAMGO	0.0118111	0.0200369		VTADAMGO	0.018599	0.037159		VTASTRESS	-0.09344	0.01302
	VTADAMGO	-0.01053	0.034227		VTASTRESS	-0.01194	0.02395		VTADAMGO	0.0117923	0.0189536		VTADAMGO	0.020299	0.039297		VTASTRESS	-0.09838	0.014435
	VTADAMGO	-0.01684	0.03458		VTASTRESS	-0.02044	0.019092		VTADAMGO	0.011528	0.017868		VTADAMGO	0.022721	0.041681		VTASTRESS	-0.10183	0.015799
	VTADAMGO	-0.02247	0.03478		VTASTRESS	-0.02834	0.015127		VTADAMGO	0.0110718	0.0169919		VTADAMGO	0.025655	0.044378		VTASTRESS	-0.10266	0.016307
	VTADAMGO	-0.02582	0.035068		VTASTRESS	-0.0343	0.01386		VTADAMGO	0.0104819	0.016405		VTADAMGO	0.028952	0.047512		VTASTRESS	-0.10175	0.016365
	VTADAMGO	-0.02648	0.035347		VTASTRESS	-0.03816	0.01529		VTADAMGO	0.0097132	0.0159336		VTADAMGO	0.030928	0.049145		VTASTRESS	-0.10031	0.016271
	VTADAMGO	-0.02611	0.035876		VTASTRESS	-0.0401	0.018184		VTADAMGO	0.00883808	0.0155564		VTADAMGO	0.03217	0.049969		VTASTRESS	-0.09894	0.015558
	VTADAMGO	-0.02475	0.036464		VTASTRESS	-0.04025	0.021593		VTADAMGO	0.00789962	0.0151617		VTADAMGO	0.032298	0.050196		VTASTRESS	-0.09703	0.013698
	VTADAMGO	-0.02262	0.036819		VTASTRESS	-0.03856	0.024357		VTADAMGO	0.00694854	0.0145994		VTADAMGO	0.030929	0.049666		VTASTRESS	-0.09492	0.011322
	VTADAMGO	-0.02043	0.036586		VTASTRESS	-0.0358	0.025959		VTADAMGO	0.0059121	0.0136608		VTADAMGO	0.027039	0.047001		VTASTRESS	-0.09356	0.01137
	VTADAMGO	-0.0202	0.036015		VTASTRESS	-0.03292	0.026422		VTADAMGO	0.00484486	0.0123696		VTADAMGO	0.021489	0.04345		VTASTRESS	-0.09286	0.015436
	VTADAMGO	-0.02155	0.035017		VTASTRESS	-0.03078	0.026299		VTADAMGO	0.00378918	0.0109113		VTADAMGO	0.014419	0.039871		VTASTRESS	-0.09148	0.021312
	VTADAMGO	-0.02347	0.033745		VTASTRESS	-0.02917	0.025981		VTADAMGO	0.0028408	0.00961718		VTADAMGO	0.007312	0.036978		VTASTRESS	-0.08931	0.027427
	VTADAMGO	-0.02503	0.032968		VTASTRESS	-0.02789	0.026048		VTADAMGO	0.00194481	0.00860048		VTADAMGO	0.000124	0.033931		VTASTRESS	-0.08722	0.03281
	VTADAMGO	-0.02659	0.033547		VTASTRESS	-0.02704	0.026599		VTADAMGO	0.00121648	0.00802708		VTADAMGO	-0.00598	0.031913		VTASTRESS	-0.08543	0.036884
	VTADAMGO	-0.02697	0.035122		VTASTRESS	-0.02672	0.027328		VTADAMGO	0.000731014	0.00791265		VTADAMGO	-0.01094	0.0311		VTASTRESS	-0.08312	0.03927
	VTADAMGO	-0.02591	0.037599		VTASTRESS	-0.02626	0.02816		VTADAMGO	0.000615325	0.00829275		VTADAMGO	-0.01385	0.031054		VTASTRESS	-0.08025	0.040183
	VTADAMGO	-0.02329	0.040663		VTASTRESS	-0.02543	0.029051		VTADAMGO	0.00076846	0.00898477		VTADAMGO	-0.01592	0.03081		VTASTRESS	-0.07806	0.039954
	VTADAMGO	-0.0208	0.043472		VTASTRESS	-0.0244	0.029901		VTADAMGO	0.00113729	0.00995628		VTADAMGO	-0.01758	0.030582		VTASTRESS	-0.07722	0.039181
	VTADAMGO	-0.01873	0.045025		VTASTRESS	-0.02386	0.030906		VTADAMGO	0.00156201	0.0111739		VTADAMGO	-0.01955	0.029835		VTASTRESS	-0.07712	0.038405
	VTADAMGO	-0.01792	0.045377		VTASTRESS	-0.02382	0.031924		VTADAMGO	0.00199344	0.0126804		VTADAMGO	-0.02076	0.02852		VTASTRESS	-0.07758	0.038495
	VTADAMGO	-0.0179	0.044524		VTASTRESS	-0.02351	0.032674		VTADAMGO	0.00221665	0.0141042		VTADAMGO	-0.02195	0.025677		VTASTRESS	-0.07963	0.039818
	VTADAMGO	-0.01886	0.042125		VTASTRESS	-0.0229	0.033112		VTADAMGO	0.00222177	0.0152837		VTADAMGO	-0.02311	0.021537		VTASTRESS	-0.08396	0.041742
	VTADAMGO	-0.0197	0.038307		VTASTRESS	-0.02228	0.033483		VTADAMGO	0.00208181	0.0162244		VTADAMGO	-0.02421	0.017184		VTASTRESS	-0.08963	0.043435
	VTADAMGO	-0.01997	0.03425		VTASTRESS	-0.02078	0.033639		VTADAMGO	0.00205792	0.01718		VTADAMGO	-0.02354	0.014736		VTASTRESS	-0.09591	0.04494
	VTADAMGO	-0.01824	0.030628		VTASTRESS	-0.0177	0.033709		VTADAMGO	0.00228017	0.018244		VTADAMGO	-0.02159	0.014294		VTASTRESS	-0.10281	0.046158
	VTADAMGO	-0.01462	0.027486		VTASTRESS	-0.01304	0.03396		VTADAMGO	0.0029278	0.0195417		VTADAMGO	-0.01929	0.014839		VTASTRESS	-0.11025	0.046646
	VTADAMGO	-0.00969	0.025319		VTASTRESS	-0.00813	0.0344		VTADAMGO	0.00403752	0.0211565		VTADAMGO	-0.01701	0.016076		VTASTRESS	-0.11714	0.04605
	VTADAMGO	-0.00514	0.024989		VTASTRESS	-0.00414	0.034834		VTADAMGO	0.00566539	0.0233265		VTADAMGO	-0.01393	0.017377		VTASTRESS	-0.12246	0.045154
	VTADAMGO	-0.00102	0.026289		VTASTRESS	-0.00176	0.034816		VTADAMGO	0.00752712	0.0257375		VTADAMGO	-0.01125	0.017566		VTASTRESS	-0.12666	0.044278
	VTADAMGO	0.001722	0.028317		VTASTRESS	-0.00163	0.034274		VTADAMGO	0.00932027	0.0279999		VTADAMGO	-0.00989	0.016836		VTASTRESS	-0.13075	0.043382
	VTADAMGO	0.002276	0.030892		VTASTRESS	-0.00474	0.033541		VTADAMGO	0.0107024	0.0297063		VTADAMGO	-0.00952	0.016527		VTASTRESS	-0.13483	0.042488
	VTADAMGO	-4.3e-05	0.034049		VTASTRESS	-0.01041	0.032704		VTADAMGO	0.0114908	0.03062		VTADAMGO	-0.00837	0.01757		VTASTRESS	-0.13841	0.042444
	VTADAMGO	-0.00318	0.03673		VTASTRESS	-0.01686	0.031491		VTADAMGO	0.0115051	0.030499		VTADAMGO	-0.00629	0.020424		VTASTRESS	-0.14174	0.04354
	VTADAMGO	-0.00573	0.038234		VTASTRESS	-0.02245	0.030536		VTADAMGO	0.0107906	0.0292937		VTADAMGO	-0.00396	0.024514		VTASTRESS	-0.14547	0.045629
	VTADAMGO	-0.00702	0.038431		VTASTRESS	-0.02661	0.030508		VTADAMGO	0.00949051	0.0271975		VTADAMGO	-0.00137	0.028715		VTASTRESS	-0.1493	0.048053
	VTADAMGO	-0.00715	0.037514		VTASTRESS	-0.02853	0.031731		VTADAMGO	0.00798004	0.0248564		VTADAMGO	0.001626	0.031872		VTASTRESS	-0.15183	0.05023
	VTADAMGO	-0.00466	0.035366		VTASTRESS	-0.0274	0.033312		VTADAMGO	0.00651733	0.022736		VTADAMGO	0.003303	0.033347		VTASTRESS	-0.15269	0.051635
	VTADAMGO	0.000157	0.032792		VTASTRESS	-0.02361	0.035047		VTADAMGO	0.00532506	0.0211467		VTADAMGO	0.001749	0.031713		VTASTRESS	-0.15216	0.052184
	VTADAMGO	0.00541	0.030539		VTASTRESS	-0.0187	0.037285		VTADAMGO	0.00449439	0.020258		VTADAMGO	-0.0035	0.027333		VTASTRESS	-0.15049	0.051745
	VTADAMGO	0.00919	0.029256		VTASTRESS	-0.01427	0.039777		VTADAMGO	0.00417227	0.0202048		VTADAMGO	-0.01185	0.022087		VTASTRESS	-0.14643	0.050538
	VTADAMGO	0.011992	0.028999		VTASTRESS	-0.01095	0.041641		VTADAMGO	0.00432478	0.0208361		VTADAMGO	-0.02228	0.018988		VTASTRESS	-0.14006	0.049122
	VTADAMGO	0.013834	0.029769		VTASTRESS	-0.00906	0.042826		VTADAMGO	0.00486795	0.0217967		VTADAMGO	-0.03417	0.01893		VTASTRESS	-0.13238	0.047816
	VTADAMGO	0.013955	0.0307		VTASTRESS	-0.00926	0.043407		VTADAMGO	0.00557896	0.0226397		VTADAMGO	-0.04517	0.02182		VTASTRESS	-0.12445	0.046363
	VTADAMGO	0.012067	0.031418		VTASTRESS	-0.01119	0.043072		VTADAMGO	0.00632786	0.0231722		VTADAMGO	-0.05311	0.025209		VTASTRESS	-0.11593	0.044387
	VTADAMGO	0.009663	0.031755		VTASTRESS	-0.01372	0.041593		VTADAMGO	0.00694237	0.0232218		VTADAMGO	-0.05657	0.027203		VTASTRESS	-0.10708	0.042078
	VTADAMGO	0.007368	0.031721		VTASTRESS	-0.0158	0.039682		VTADAMGO	0.00717544	0.0225628		VTADAMGO	-0.05581	0.028042		VTASTRESS	-0.09942	0.039701
	VTADAMGO	0.004451	0.030482		VTASTRESS	-0.01719	0.037854		VTADAMGO	0.00687082	0.0211529		VTADAMGO	-0.05157	0.028324		VTASTRESS	-0.09417	0.036948
	VTADAMGO	0.000342	0.028222		VTASTRESS	-0.01798	0.036389		VTADAMGO	0.00607699	0.0192568		VTADAMGO	-0.0452	0.028303		VTASTRESS	-0.09085	0.033434
	VTADAMGO	-0.00409	0.025065		VTASTRESS	-0.01841	0.035302		VTADAMGO	0.00488663	0.0171793		VTADAMGO	-0.03782	0.028746		VTASTRESS	-0.08913	0.029348
	VTADAMGO	-0.0087	0.021158		VTASTRESS	-0.01834	0.034659		VTADAMGO	0.00345709	0.0151523		VTADAMGO	-0.03147	0.02911		VTASTRESS	-0.08939	0.025022
	VTADAMGO	-0.01405	0.016416		VTASTRESS	-0.0186	0.033965		VTADAMGO	0.00198787	0.0133305		VTADAMGO	-0.02702	0.029053		VTASTRESS	-0.0921	0.020719
	VTADAMGO	-0.01989	0.012091		VTASTRESS	-0.02011	0.033257		VTADAMGO	0.00073205	0.0119947		VTADAMGO	-0.02526	0.02819		VTASTRESS	-0.09572	0.017161
	VTADAMGO	-0.02521	0.009484		VTASTRESS	-0.02325	0.032086		VTADAMGO	-3.89411e-05	0.0114207		VTADAMGO	-0.02514	0.027335		VTASTRESS	-0.09875	0.015987
	VTADAMGO	-0.02906	0.010116		VTASTRESS	-0.02778	0.030401		VTADAMGO	-0.000264051	0.0115512		VTADAMGO	-0.02649	0.026015		VTASTRESS	-0.10075	0.017651
	VTADAMGO	-0.03146	0.013948		VTASTRESS	-0.03355	0.028011		VTADAMGO	1.77624e-05	0.0122182		VTADAMGO	-0.02898	0.024437		VTASTRESS	-0.10216	0.020715
	VTADAMGO	-0.03213	0.018949		VTASTRESS	-0.0405	0.026056		VTADAMGO	0.00068378	0.0132496		VTADAMGO	-0.03242	0.022625		VTASTRESS	-0.10234	0.023752
	VTADAMGO	-0.03146	0.023252		VTASTRESS	-0.04789	0.025203		VTADAMGO	0.00155807	0.0145323		VTADAMGO	-0.03509	0.021344		VTASTRESS	-0.10117	0.025714
	VTADAMGO	-0.02958	0.026337		VTASTRESS	-0.0543	0.025919		VTADAMGO	0.00238234	0.0157758		VTADAMGO	-0.03698	0.020656		VTASTRESS	-0.09973	0.026408
	VTADAMGO	-0.02733	0.028264		VTASTRESS	-0.05855	0.027997		VTADAMGO	0.00293345	0.0166596		VTADAMGO	-0.03845	0.020587		VTASTRESS	-0.09991	0.026245
	VTADAMGO	-0.02534	0.028676		VTASTRESS	-0.06081	0.030296		VTADAMGO	0.00306895	0.0169585		VTADAMGO	-0.04051	0.021337		VTASTRESS	-0.10207	0.025552
	VTADAMGO	-0.02478	0.027966		VTASTRESS	-0.06135	0.031715		VTADAMGO	0.00290025	0.0168124		VTADAMGO	-0.04183	0.023193		VTASTRESS	-0.1055	0.024989
	VTADAMGO	-0.02547	0.027108		VTASTRESS	-0.06008	0.03151		VTADAMGO	0.00252677	0.016337		VTADAMGO	-0.043	0.026057		VTASTRESS	-0.10981	0.025552
	VTADAMGO	-0.02747	0.026666		VTASTRESS	-0.05714	0.029807		VTADAMGO	0.0020612	0.015604		VTADAMGO	-0.04473	0.028976		VTASTRESS	-0.11483	0.027709
	VTADAMGO	-0.03062	0.026683		VTASTRESS	-0.05398	0.02711		VTADAMGO	0.00161442	0.0147659		VTADAMGO	-0.048	0.031686		VTASTRESS	-0.11949	0.031022
	VTADAMGO	-0.03569	0.027094		VTASTRESS	-0.05128	0.024252		VTADAMGO	0.00140234	0.0142121		VTADAMGO	-0.05114	0.033723		VTASTRESS	-0.12225	0.03541
	VTADAMGO	-0.04121	0.027322		VTASTRESS	-0.04873	0.021544		VTADAMGO	0.00143597	0.0139969		VTADAMGO	-0.05412	0.034895		VTASTRESS	-0.12288	0.040472
	VTADAMGO	-0.04578	0.027385		VTASTRESS	-0.04595	0.019675		VTADAMGO	0.00172537	0.0140752		VTADAMGO	-0.05679	0.034814		VTASTRESS	-0.12249	0.046189
	VTADAMGO	-0.04864	0.027526		VTASTRESS	-0.04305	0.019368		VTADAMGO	0.00215876	0.0143162		VTADAMGO	-0.05932	0.034569		VTASTRESS	-0.12253	0.052048
	VTADAMGO	-0.05043	0.027503		VTASTRESS	-0.04032	0.020268		VTADAMGO	0.00275855	0.0147998		VTADAMGO	-0.05928	0.033945		VTASTRESS	-0.12364	0.057573
	VTADAMGO	-0.05014	0.027165		VTASTRESS	-0.03709	0.021913		VTADAMGO	0.00339603	0.0154527		VTADAMGO	-0.05649	0.032672		VTASTRESS	-0.12639	0.061946
	VTADAMGO	-0.04739	0.027116		VTASTRESS	-0.03265	0.024649		VTADAMGO	0.00398229	0.0161326		VTADAMGO	-0.05141	0.030967		VTASTRESS	-0.13195	0.064974
	VTADAMGO	-0.04319	0.027548		VTASTRESS	-0.02798	0.02845		VTADAMGO	0.00430549	0.0165222		VTADAMGO	-0.04549	0.029754		VTASTRESS	-0.14045	0.065945
	VTADAMGO	-0.03986	0.027905		VTASTRESS	-0.02382	0.032133		VTADAMGO	0.00435983	0.0166683		VTADAMGO	-0.0384	0.029012		VTASTRESS	-0.15024	0.064702
	VTADAMGO	-0.03718	0.027705		VTASTRESS	-0.02016	0.034635		VTADAMGO	0.00405627	0.0165034		VTADAMGO	-0.03156	0.028379		VTASTRESS	-0.15908	0.061288
	VTADAMGO	-0.03518	0.027529		VTASTRESS	-0.01696	0.035732		VTADAMGO	0.00334992	0.0159387		VTADAMGO	-0.02642	0.028042		VTASTRESS	-0.16603	0.056592
	VTADAMGO	-0.03417	0.027014		VTASTRESS	-0.01478	0.035161		VTADAMGO	0.00214824	0.0148396		VTADAMGO	-0.02443	0.027505		VTASTRESS	-0.1706	0.051217
	VTADAMGO	-0.03542	0.025642		VTASTRESS	-0.01377	0.032772		VTADAMGO	0.000604908	0.0133633		VTADAMGO	-0.02449	0.026872		VTASTRESS	-0.17196	0.046155
	VTADAMGO	-0.03739	0.023679		VTASTRESS	-0.0136	0.028541		VTADAMGO	-0.00110444	0.0117295		VTADAMGO	-0.02635	0.025949		VTASTRESS	-0.16964	0.041882
	VTADAMGO	-0.0388	0.021871		VTASTRESS	-0.01327	0.023875		VTADAMGO	-0.00265736	0.0102114		VTADAMGO	-0.02901	0.025069		VTASTRESS	-0.16518	0.039509
	VTADAMGO	-0.03917	0.019566		VTASTRESS	-0.01285	0.02099		VTADAMGO	-0.00383747	0.00886509		VTADAMGO	-0.03174	0.024478		VTASTRESS	-0.16076	0.039256
	VTADAMGO	-0.03938	0.016926		VTASTRESS	-0.01262	0.02141		VTADAMGO	-0.004314	0.00806516		VTADAMGO	-0.03277	0.024391		VTASTRESS	-0.15711	0.040918
	VTADAMGO	-0.03835	0.014674		VTASTRESS	-0.01271	0.024683		VTADAMGO	-0.00399978	0.0079975		VTADAMGO	-0.03167	0.024473		VTASTRESS	-0.15408	0.043897
	VTADAMGO	-0.03605	0.013169		VTASTRESS	-0.01271	0.028884		VTADAMGO	-0.00300732	0.00856376		VTADAMGO	-0.02844	0.024885		VTASTRESS	-0.15223	0.047554
	VTADAMGO	-0.03291	0.013019		VTASTRESS	-0.01318	0.032526		VTADAMGO	-0.00177898	0.0093005		VTADAMGO	-0.02465	0.02504		VTASTRESS	-0.15245	0.050551
	VTADAMGO	-0.03038	0.014465		VTASTRESS	-0.01446	0.034882		VTADAMGO	-0.000653421	0.00986751		VTADAMGO	-0.02087	0.024575		VTASTRESS	-0.15413	0.052168
	VTADAMGO	-0.02774	0.016056		VTASTRESS	-0.01664	0.035368		VTADAMGO	-1.51002e-05	0.00995414		VTADAMGO	-0.01771	0.023718		VTASTRESS	-0.15622	0.052204
	VTADAMGO	-0.02483	0.017222		VTASTRESS	-0.01914	0.033719		VTADAMGO	2.99237e-06	0.00943663		VTADAMGO	-0.01506	0.02266		VTASTRESS	-0.15871	0.051381
	VTADAMGO	-0.02146	0.018421		VTASTRESS	-0.02139	0.03058		VTADAMGO	-0.00070964	0.00818802		VTADAMGO	-0.00482	0.024223		VTASTRESS	-0.16256	0.050154
	VTADAMGO	-0.01855	0.019599		VTASTRESS	-0.023	0.027021		VTADAMGO	-0.00191578	0.00654329		VTADAMGO	-0.00816	0.020479		VTASTRESS	-0.16758	0.048854
	VTADAMGO	-0.01559	0.020901		VTASTRESS	-0.02408	0.024009		VTADAMGO	-0.00328084	0.00490318		VTADAMGO	-0.00925	0.018405		VTASTRESS	-0.17289	0.047814
	VTADAMGO	-0.01258	0.022813		VTASTRESS	-0.02367	0.022204		VTADAMGO	-0.00440286	0.00367569		VTADAMGO	-0.00757	0.017712		VTASTRESS	-0.17828	0.047516
	VTADAMGO	-0.00942	0.025252		VTASTRESS	-0.02143	0.022001		VTADAMGO	-0.00513124	0.00293543		VTADAMGO	-0.00433	0.018575		VTASTRESS	-0.18428	0.047629
	VTADAMGO	-0.00667	0.028009		VTASTRESS	-0.01784	0.023123		VTADAMGO	-0.00534962	0.00272707		VTADAMGO	-0.00084	0.020543		VTASTRESS	-0.1903	0.047781
	VTADAMGO	-0.00438	0.030241		VTASTRESS	-0.0137	0.024968		VTADAMGO	-0.00519742	0.00289923		VTADAMGO	0.002194	0.023351		VTASTRESS	-0.19492	0.047707
	VTADAMGO	-0.00307	0.031551		VTASTRESS	-0.00917	0.026901		VTADAMGO	-0.00485812	0.00323758		VTADAMGO	0.004516	0.025801		VTASTRESS	-0.19727	0.04773
	VTADAMGO	-0.0024	0.031594		VTASTRESS	-0.00465	0.028295		VTADAMGO	-0.00469187	0.00329104		VTADAMGO	0.004336	0.026423		VTASTRESS	-0.19803	0.048001
	VTADAMGO	-0.00267	0.03043		VTASTRESS	-0.00063	0.029669		VTADAMGO	-0.00492916	0.00277502		VTADAMGO	0.000125	0.024293		VTASTRESS	-0.19778	0.048405
	VTADAMGO	-0.00415	0.027854		VTASTRESS	0.001904	0.031681		VTADAMGO	-0.00559639	0.00168698		VTADAMGO	-0.00724	0.020422		VTASTRESS	-0.1966	0.048735
	VTADAMGO	-0.0068	0.024396		VTASTRESS	0.003489	0.033726		VTADAMGO	-0.00653438	0.000183754		VTADAMGO	-0.01627	0.015826		VTASTRESS	-0.19484	0.049316
	VTADAMGO	-0.00939	0.020676		VTASTRESS	0.004921	0.035383		VTADAMGO	-0.00758814	0.00156897		VTADAMGO	-0.02618	0.013166		VTASTRESS	-0.19378	0.050163
	VTADAMGO	-0.01156	0.017833		VTASTRESS	0.006237	0.037387		VTADAMGO	-0.00852693	0.00333731		VTADAMGO	-0.03643	0.01418		VTASTRESS	-0.19401	0.050786
	VTADAMGO	-0.01363	0.016385		VTASTRESS	0.006919	0.040001		VTADAMGO	-0.00918552	0.00480982		VTADAMGO	-0.04457	0.017704		VTASTRESS	-0.19497	0.050883
	VTADAMGO	-0.01552	0.016886		VTASTRESS	0.007569	0.042588		VTADAMGO	-0.00946429	0.00581587		VTADAMGO	-0.04852	0.021628		VTASTRESS	-0.1952	0.050749
	VTADAMGO	-0.01607	0.018252		VTASTRESS	0.008872	0.044909		VTADAMGO	-0.00947115	0.00635936		VTADAMGO	-0.04804	0.025168		VTASTRESS	-0.19445	0.050385
	VTADAMGO	-0.01504	0.019548		VTASTRESS	0.010612	0.047435		VTADAMGO	-0.00935363	0.00643881		VTADAMGO	-0.04414	0.027999		VTASTRESS	-0.19269	0.049592
	VTADAMGO	-0.01367	0.021007		VTASTRESS	0.012254	0.049501		VTADAMGO	-0.00920119	0.00610959		VTADAMGO	-0.03604	0.030896		VTASTRESS	-0.18939	0.048366
	VTADAMGO	-0.0125	0.022946		VTASTRESS	0.013856	0.049808		VTADAMGO	-0.00903142	0.00551733		VTADAMGO	-0.02443	0.034764		VTASTRESS	-0.18387	0.046932
	VTADAMGO	-0.01072	0.024864		VTASTRESS	0.015876	0.047764		VTADAMGO	-0.00883283	0.00476634		VTADAMGO	-0.01091	0.040017		VTASTRESS	-0.17697	0.045807
	VTADAMGO	-0.00862	0.026824		VTASTRESS	0.018029	0.044221		VTADAMGO	-0.00858	0.0038226		VTADAMGO	0.001787	0.044897		VTASTRESS	-0.17026	0.045217
	VTADAMGO	-0.00768	0.028866		VTASTRESS	0.019485	0.039681		VTADAMGO	-0.0081504	0.00254371		VTADAMGO	0.013089	0.049599		VTASTRESS	-0.16479	0.045478
	VTADAMGO	-0.00785	0.030403		VTASTRESS	0.019958	0.034799		VTADAMGO	-0.00746615	0.000982077		VTADAMGO	0.022012	0.054194		VTASTRESS	-0.16045	0.046603
	VTADAMGO	-0.00811	0.031243		VTASTRESS	0.020013	0.031076		VTADAMGO	-0.00654198	0.000806719		VTADAMGO	0.027851	0.058636		VTASTRESS	-0.15795	0.048605
	VTADAMGO	-0.00839	0.031599		VTASTRESS	0.019428	0.029822		VTADAMGO	-0.00556169	0.00258868		VTADAMGO	0.029117	0.060892		VTASTRESS	-0.15812	0.050906
	VTADAMGO	-0.01006	0.031918		VTASTRESS	0.017827	0.0302		VTADAMGO	-0.00462314	0.00422558		VTADAMGO	0.026664	0.061645		VTASTRESS	-0.1607	0.052934
	VTADAMGO	-0.01303	0.03226		VTASTRESS	0.015497	0.03035		VTADAMGO	-0.00379509	0.00559837		VTADAMGO	0.020776	0.061211		VTASTRESS	-0.16391	0.054332
	VTADAMGO	-0.01632	0.032451		VTASTRESS	0.01286	0.029932		VTADAMGO	-0.00314349	0.00663058		VTADAMGO	0.01282	0.060393		VTASTRESS	-0.1669	0.055749
	VTADAMGO	-0.01939	0.032374		VTASTRESS	0.010201	0.029272		VTADAMGO	-0.00275564	0.00724683		VTADAMGO	0.002581	0.057909		VTASTRESS	-0.16971	0.057416
	VTADAMGO	-0.02314	0.032379		VTASTRESS	0.007236	0.028907		VTADAMGO	-0.00259787	0.00755622		VTADAMGO	-0.00832	0.054959		VTASTRESS	-0.17189	0.059245
	VTADAMGO	-0.0267	0.032333		VTASTRESS	0.003833	0.028952		VTADAMGO	-0.00262137	0.00750501		VTADAMGO	-0.01902	0.052563		VTASTRESS	-0.1719	0.06084
	VTADAMGO	-0.0292	0.031931		VTASTRESS	0.000551	0.029047		VTADAMGO	-0.00272645	0.00712303		VTADAMGO	-0.02792	0.051494		VTASTRESS	-0.16933	0.062237
	VTADAMGO	-0.03038	0.031633		VTASTRESS	-0.00224	0.028618		VTADAMGO	-0.00301811	0.00635129		VTADAMGO	-0.03514	0.050424		VTASTRESS	-0.16517	0.062843
	VTADAMGO	-0.03165	0.032143		VTASTRESS	-0.00462	0.027263		VTADAMGO	-0.00355791	0.00529212		VTADAMGO	-0.0403	0.049601		VTASTRESS	-0.16048	0.062422
	VTADAMGO	-0.03303	0.033107		VTASTRESS	-0.00681	0.025471		VTADAMGO	-0.00442222	0.00402294		VTADAMGO	-0.04405	0.048699		VTASTRESS	-0.15509	0.060663
	VTADAMGO	-0.03489	0.034251		VTASTRESS	-0.00861	0.023865		VTADAMGO	-0.00563413	0.00261507		VTADAMGO	-0.0458	0.0474		VTASTRESS	-0.14974	0.058066
	VTADAMGO	-0.03712	0.036063		VTASTRESS	-0.01015	0.02348		VTADAMGO	-0.00729705	0.00108622		VTADAMGO	-0.04746	0.043937		VTASTRESS	-0.14627	0.054847
	VTADAMGO	-0.04051	0.038465		VTASTRESS	-0.01162	0.025188		VTADAMGO	-0.00931273	0.000311091		VTADAMGO	-0.04972	0.039074		VTASTRESS	-0.14611	0.051674
	VTADAMGO	-0.04453	0.040141		VTASTRESS	-0.01395	0.029041		VTADAMGO	-0.0115414	0.0014977		VTADAMGO	-0.05343	0.033252		VTASTRESS	-0.14903	0.048623
	VTADAMGO	-0.04869	0.040724		VTASTRESS	-0.01684	0.03423		VTADAMGO	-0.013667	0.0022923		VTADAMGO	-0.05709	0.027771		VTASTRESS	-0.15449	0.046439
	VTADAMGO	-0.05176	0.04029		VTASTRESS	-0.01959	0.039843		VTADAMGO	-0.0155782	0.00273365		VTADAMGO	-0.06075	0.023682		VTASTRESS	-0.1622	0.045417
	VTADAMGO	-0.05349	0.038696		VTASTRESS	-0.02149	0.044803		VTADAMGO	-0.0171053	0.00279327		VTADAMGO	-0.06416	0.0221		VTASTRESS	-0.17151	0.045457
	VTADAMGO	-0.05332	0.035992		VTASTRESS	-0.02255	0.048374		VTADAMGO	-0.0182186	0.00269442		VTADAMGO	-0.06705	0.022417		VTASTRESS	-0.18021	0.045617
	VTADAMGO	-0.05178	0.033646		VTASTRESS	-0.0218	0.049933		VTADAMGO	-0.0187688	0.00262677		VTADAMGO	-0.06726	0.023598		VTASTRESS	-0.18603	0.045922
	VTADAMGO	-0.04857	0.032668		VTASTRESS	-0.01799	0.049132		VTADAMGO	-0.018802	0.00276685		VTADAMGO	-0.06547	0.024418		VTASTRESS	-0.18831	0.045997
	VTADAMGO	-0.04449	0.032458		VTASTRESS	-0.01083	0.046405		VTADAMGO	-0.0183137	0.00301959		VTADAMGO	-0.06269	0.024112		VTASTRESS	-0.18729	0.045525
	VTADAMGO	-0.04048	0.032555		VTASTRESS	-0.00145	0.042982		VTADAMGO	-0.0173905	0.00339498		VTADAMGO	-0.06014	0.022798		VTASTRESS	-0.18348	0.044163
	VTADAMGO	-0.0382	0.032985		VTASTRESS	0.009088	0.040087		VTADAMGO	-0.0160492	0.00379095		VTADAMGO	-0.05711	0.020959		VTASTRESS	-0.17749	0.042724
	VTADAMGO	-0.03701	0.033386		VTASTRESS	0.019392	0.038122		VTADAMGO	-0.0145442	0.00424323		VTADAMGO	-0.0551	0.019332		VTASTRESS	-0.17098	0.041801
	VTADAMGO	-0.03679	0.032915		VTASTRESS	0.02802	0.036991		VTADAMGO	-0.0130616	0.00463057		VTADAMGO	-0.05547	0.01877		VTASTRESS	-0.166	0.041691
	VTADAMGO	-0.03743	0.031689		VTASTRESS	0.032823	0.036205		VTADAMGO	-0.0118958	0.00501382		VTADAMGO	-0.0582	0.018826		VTASTRESS	-0.16321	0.042019
	VTADAMGO	-0.03951	0.030509		VTASTRESS	0.03328	0.034851		VTADAMGO	-0.0110763	0.00545829		VTADAMGO	-0.06125	0.019145		VTASTRESS	-0.1619	0.042885
	VTADAMGO	-0.04115	0.029891		VTASTRESS	0.030617	0.032787		VTADAMGO	-0.0107231	0.00613042		VTADAMGO	-0.06411	0.019569		VTASTRESS	-0.16143	0.043839
	VTADAMGO	-0.04156	0.029893		VTASTRESS	0.026293	0.030437		VTADAMGO	-0.0108272	0.00698217		VTADAMGO	-0.06647	0.019467		VTASTRESS	-0.16169	0.044383
	VTADAMGO	-0.04077	0.030366		VTASTRESS	0.021266	0.028493		VTADAMGO	-0.0113048	0.00802596		VTADAMGO	-0.06766	0.018486		VTASTRESS	-0.16221	0.043669
	VTADAMGO	-0.03985	0.031373		VTASTRESS	0.017207	0.027163		VTADAMGO	-0.0118686	0.00912896		VTADAMGO	-0.06584	0.017723		VTASTRESS	-0.16169	0.042061
	VTADAMGO	-0.0377	0.032992		VTASTRESS	0.015586	0.026891		VTADAMGO	-0.0123796	0.0102209		VTADAMGO	-0.0612	0.017435		VTASTRESS	-0.15995	0.040281
	VTADAMGO	-0.03436	0.035202		VTASTRESS	0.017306	0.027586		VTADAMGO	-0.0126651	0.0109907		VTADAMGO	-0.05468	0.017111		VTASTRESS	-0.15834	0.039402
	VTADAMGO	-0.03116	0.037752		VTASTRESS	0.021388	0.029237		VTADAMGO	-0.0127722	0.0111245		VTADAMGO	-0.04698	0.01752		VTASTRESS	-0.15829	0.039894
	VTADAMGO	-0.02979	0.040677		VTASTRESS	0.026703	0.031481		VTADAMGO	-0.0126976	0.0105919		VTADAMGO	-0.03818	0.019647		VTASTRESS	-0.15992	0.041584
	VTADAMGO	-0.02937	0.042954		VTASTRESS	0.032055	0.03423		VTADAMGO	-0.0126241	0.00979026		VTADAMGO	-0.02941	0.023274		VTASTRESS	-0.16311	0.043575
	VTADAMGO	-0.02998	0.043859		VTASTRESS	0.036333	0.03711		VTADAMGO	-0.0127447	0.00902736		VTADAMGO	-0.02218	0.027328		VTASTRESS	-0.16846	0.045479
	VTADAMGO	-0.03241	0.043421		VTASTRESS	0.037813	0.040033		VTADAMGO	-0.0132666	0.00854636		VTADAMGO	-0.0175	0.03089		VTASTRESS	-0.17608	0.046781
	VTADAMGO	-0.03736	0.041709		VTASTRESS	0.035903	0.042061		VTADAMGO	-0.0141634	0.00840958		VTADAMGO	-0.01512	0.033144		VTASTRESS	-0.18438	0.047534
	VTADAMGO	-0.04335	0.038697		VTASTRESS	0.031302	0.043217		VTADAMGO	-0.0153665	0.00868082		VTADAMGO	-0.01475	0.034563		VTASTRESS	-0.192	0.048211
	VTADAMGO	-0.04957	0.035253		VTASTRESS	0.025557	0.043791		VTADAMGO	-0.0167127	0.00925391		VTADAMGO	-0.01645	0.0349		VTASTRESS	-0.19867	0.049395
	VTADAMGO	-0.05592	0.032313		VTASTRESS	0.019816	0.044372		VTADAMGO	-0.0180999	0.00991371		VTADAMGO	-0.01977	0.03451		VTASTRESS	-0.2049	0.050745
	VTADAMGO	-0.06217	0.029995		VTASTRESS	0.015381	0.044982		VTADAMGO	-0.0192943	0.010479		VTADAMGO	-0.02411	0.033658		VTASTRESS	-0.20972	0.051736
	VTADAMGO	-0.06683	0.028284		VTASTRESS	0.013232	0.045871		VTADAMGO	-0.0201381	0.0109239		VTADAMGO	-0.02833	0.033739		VTASTRESS	-0.21253	0.051911
	VTADAMGO	-0.069	0.027631		VTASTRESS	0.014125	0.046738		VTADAMGO	-0.0205751	0.0112015		VTADAMGO	-0.03233	0.034468		VTASTRESS	-0.21367	0.051092
	VTADAMGO	-0.06879	0.027944		VTASTRESS	0.017873	0.047006		VTADAMGO	-0.0206761	0.0113648		VTADAMGO	-0.03647	0.035501		VTASTRESS	-0.2142	0.04911
	VTADAMGO	-0.06659	0.029018		VTASTRESS	0.023341	0.046146		VTADAMGO	-0.0204546	0.0114401		VTADAMGO	-0.04121	0.036408		VTASTRESS	-0.21351	0.046187
	VTADAMGO	-0.06222	0.030582		VTASTRESS	0.029385	0.043978		VTADAMGO	-0.0199781	0.0115504		VTADAMGO	-0.04576	0.037875		VTASTRESS	-0.21093	0.042823
	VTADAMGO	-0.05594	0.032521		VTASTRESS	0.035335	0.040627		VTADAMGO	-0.0193058	0.0116506		VTADAMGO	-0.0502	0.039195		VTASTRESS	-0.20657	0.039802
	VTADAMGO	-0.04868	0.03494		VTASTRESS	0.04016	0.036733		VTADAMGO	-0.0184903	0.0115327		VTADAMGO	-0.05461	0.040074		VTASTRESS	-0.20134	0.037976
	VTADAMGO	-0.04127	0.037545		VTASTRESS	0.04274	0.033094		VTADAMGO	-0.0175369	0.0110943		VTADAMGO	-0.05923	0.040234		VTASTRESS	-0.19516	0.03776
	VTADAMGO	-0.0347	0.040014		VTASTRESS	0.042546	0.030338		VTADAMGO	-0.016344	0.0103605		VTADAMGO	-0.06177	0.040844		VTASTRESS	-0.188	0.039227
	VTADAMGO	-0.02921	0.042296		VTASTRESS	0.040051	0.028385		VTADAMGO	-0.0149467	0.00948323		VTADAMGO	-0.06145	0.04145		VTASTRESS	-0.18082	0.042255
	VTADAMGO	-0.02491	0.044237		VTASTRESS	0.036143	0.027014		VTADAMGO	-0.0134445	0.008576		VTADAMGO	-0.05825	0.042059		VTASTRESS	-0.17559	0.046349
	VTADAMGO	-0.02185	0.045318		VTASTRESS	0.031156	0.025706		VTADAMGO	-0.0119511	0.00754318		VTADAMGO	-0.05288	0.041897		VTASTRESS	-0.17291	0.05021
	VTADAMGO	-0.0205	0.045222		VTASTRESS	0.025437	0.024256		VTADAMGO	-0.0105352	0.00604423		VTADAMGO	-0.04448	0.041228		VTASTRESS	-0.17255	0.053292
	VTADAMGO	-0.02046	0.044096		VTASTRESS	0.020252	0.02255		VTADAMGO	-0.00936412	0.00401615		VTADAMGO	-0.03414	0.039782		VTASTRESS	-0.17398	0.055336
	VTADAMGO	-0.02123	0.042033		VTASTRESS	0.016323	0.020788		VTADAMGO	-0.00858252	0.00185666		VTADAMGO	-0.02376	0.037819		VTASTRESS	-0.17731	0.056108
	VTADAMGO	-0.02264	0.039164		VTASTRESS	0.013189	0.019588		VTADAMGO	-0.00833321	0.000108478		VTADAMGO	-0.01584	0.034399		VTASTRESS	-0.18166	0.055343
	VTADAMGO	-0.02558	0.036081		VTASTRESS	0.010486	0.019812		VTADAMGO	-0.00848766	0.000949356		VTADAMGO	-0.00974	0.030775		VTASTRESS	-0.1854	0.053509
	VTADAMGO	-0.0293	0.03326		VTASTRESS	0.008372	0.021331		VTADAMGO	-0.00897429	0.0011451		VTADAMGO	-0.00618	0.027546		VTASTRESS	-0.1872	0.051008
	VTADAMGO	-0.03298	0.031016		VTASTRESS	0.007061	0.022297		VTADAMGO	-0.00964296	0.000617392		VTADAMGO	-0.0057	0.024939		VTASTRESS	-0.18733	0.048441
	VTADAMGO	-0.03628	0.029714		VTASTRESS	0.005587	0.022618		VTADAMGO	-0.0103952	0.00040296		VTADAMGO	-0.00906	0.022647		VTASTRESS	-0.18604	0.046066
	VTADAMGO	-0.04051	0.02954		VTASTRESS	0.003256	0.022511		VTADAMGO	-0.0110174	0.00165027		VTADAMGO	-0.0143	0.022054		VTASTRESS	-0.18329	0.044515
	VTADAMGO	-0.04474	0.030352		VTASTRESS	5.33e-05	0.021998		VTADAMGO	-0.0114281	0.00297024		VTADAMGO	-0.02073	0.022508		VTASTRESS	-0.17883	0.044073
	VTADAMGO	-0.04805	0.032297		VTASTRESS	-0.00328	0.021077		VTADAMGO	-0.0115884	0.00404578		VTADAMGO	-0.02793	0.023278		VTASTRESS	-0.17402	0.045205
	VTADAMGO	-0.05027	0.034598		VTASTRESS	-0.00674	0.021581		VTADAMGO	-0.011629	0.00474814		VTADAMGO	-0.03652	0.025044		VTASTRESS	-0.17007	0.047645
	VTADAMGO	-0.05282	0.036369		VTASTRESS	-0.01024	0.02383		VTADAMGO	-0.0115263	0.00495768		VTADAMGO	-0.0445	0.027503		VTASTRESS	-0.16714	0.050963
	VTADAMGO	-0.0548	0.037025		VTASTRESS	-0.01275	0.0271		VTADAMGO	-0.0113399	0.00477951		VTADAMGO	-0.05163	0.029218		VTASTRESS	-0.16454	0.054211
	VTADAMGO	-0.05575	0.036794		VTASTRESS	-0.01325	0.030621		VTADAMGO	-0.0110941	0.00427542		VTADAMGO	-0.05755	0.030247		VTASTRESS	-0.16278	0.057271
	VTADAMGO	-0.05577	0.035601		VTASTRESS	-0.01201	0.034288		VTADAMGO	-0.0108888	0.0035419		VTADAMGO	-0.06267	0.031606		VTASTRESS	-0.16232	0.059727
	VTADAMGO	-0.05654	0.03436		VTASTRESS	-0.0092	0.037395		VTADAMGO	-0.0106007	0.00266252		VTADAMGO	-0.06548	0.032267		VTASTRESS	-0.16264	0.061358
	VTADAMGO	-0.05715	0.03364		VTASTRESS	-0.0052	0.039483		VTADAMGO	-0.0101935	0.00187111		VTADAMGO	-0.06584	0.030907		VTASTRESS	-0.16231	0.06179
	VTADAMGO	-0.05694	0.03355		VTASTRESS	3.19e-05	0.040464		VTADAMGO	-0.00961133	0.00125587		VTADAMGO	-0.06385	0.028656		VTASTRESS	-0.16126	0.061485
	VTADAMGO	-0.05588	0.034213		VTASTRESS	0.005824	0.040518		VTADAMGO	-0.00901167	0.000980974		VTADAMGO	-0.061	0.027064		VTASTRESS	-0.16021	0.060399
	VTADAMGO	-0.0554	0.035721		VTASTRESS	0.011228	0.039413		VTADAMGO	-0.00844665	0.00107252		VTADAMGO	-0.05733	0.026173		VTASTRESS	-0.15932	0.058765
	VTADAMGO	-0.05463	0.03719		VTASTRESS	0.015733	0.037178		VTADAMGO	-0.00810845	0.00166386		VTADAMGO	-0.05382	0.026399		VTASTRESS	-0.15817	0.05656
	VTADAMGO	-0.05347	0.038108		VTASTRESS	0.019595	0.0343		VTADAMGO	-0.00807636	0.00269629		VTADAMGO	-0.05026	0.028832		VTASTRESS	-0.15793	0.054576
	VTADAMGO	-0.05218	0.038761		VTASTRESS	0.022606	0.031305		VTADAMGO	-0.00855458	0.00405156		VTADAMGO	-0.04774	0.032239		VTASTRESS	-0.16051	0.053178
	VTADAMGO	-0.05246	0.039159		VTASTRESS	0.024845	0.02848		VTADAMGO	-0.00944705	0.00546513		VTADAMGO	-0.04601	0.035369		VTASTRESS	-0.16651	0.05285
	VTADAMGO	-0.05418	0.038607		VTASTRESS	0.026141	0.02673		VTADAMGO	-0.0106277	0.00686037		VTADAMGO	-0.04486	0.037815		VTASTRESS	-0.17478	0.053558
	VTADAMGO	-0.05787	0.037106		VTASTRESS	0.027126	0.026178		VTADAMGO	-0.0117938	0.00798755		VTADAMGO	-0.04358	0.039367		VTASTRESS	-0.18419	0.055446
	VTADAMGO	-0.06352	0.035371		VTASTRESS	0.027913	0.026142		VTADAMGO	-0.012777	0.00873641		VTADAMGO	-0.04307	0.039336		VTASTRESS	-0.19399	0.058157
	VTADAMGO	-0.07181	0.033666		VTASTRESS	0.02864	0.026455		VTADAMGO	-0.0132813	0.00890729		VTADAMGO	-0.04371	0.037899		VTASTRESS	-0.20236	0.061495
	VTADAMGO	-0.0815	0.031915		VTASTRESS	0.02868	0.02726		VTADAMGO	-0.0131841	0.00856852		VTADAMGO	-0.04551	0.035865		VTASTRESS	-0.20694	0.06477
	VTADAMGO	-0.0916	0.030839		VTASTRESS	0.02838	0.027796		VTADAMGO	-0.0123693	0.00773163		VTADAMGO	-0.04737	0.033825		VTASTRESS	-0.20662	0.067949
	VTADAMGO	-0.10018	0.031328		VTASTRESS	0.027895	0.028009		VTADAMGO	-0.0111232	0.00657459		VTADAMGO	-0.05001	0.03155		VTASTRESS	-0.20236	0.070579
	VTADAMGO	-0.1065	0.03284		VTASTRESS	0.027025	0.028581		VTADAMGO	-0.00972585	0.00528592		VTADAMGO	-0.05357	0.028943		VTASTRESS	-0.19538	0.072247
	VTADAMGO	-0.10949	0.034399		VTASTRESS	0.025118	0.029738		VTADAMGO	-0.00852824	0.00426277		VTADAMGO	-0.0569	0.026664		VTASTRESS	-0.18621	0.072381
	VTADAMGO	-0.10924	0.035854		VTASTRESS	0.022875	0.030541		VTADAMGO	-0.00775181	0.00381525		VTADAMGO	-0.05826	0.024932		VTASTRESS	-0.17579	0.070947
	VTADAMGO	-0.10508	0.037084		VTASTRESS	0.020859	0.030891		VTADAMGO	-0.0076486	0.00421196		VTADAMGO	-0.05748	0.023658		VTASTRESS	-0.166	0.067957
	VTADAMGO	-0.09768	0.037175		VTASTRESS	0.019534	0.031302		VTADAMGO	-0.0081702	0.0053566		VTADAMGO	-0.05499	0.022275		VTASTRESS	-0.15798	0.063852
	VTADAMGO	-0.08826	0.035727		VTASTRESS	0.018557	0.031455		VTADAMGO	-0.00915259	0.00697285		VTADAMGO	-0.05014	0.021281		VTASTRESS	-0.15173	0.058956
	VTADAMGO	-0.07832	0.033082		VTASTRESS	0.017982	0.030404		VTADAMGO	-0.0102515	0.00848376		VTADAMGO	-0.04223	0.021398		VTASTRESS	-0.14666	0.054008
	VTADAMGO	-0.06773	0.029618		VTASTRESS	0.018094	0.028477		VTADAMGO	-0.0112294	0.0091753		VTADAMGO	-0.03274	0.022877		VTASTRESS	-0.1433	0.049771
	VTADAMGO	-0.05727	0.025731		VTASTRESS	0.018099	0.026448		VTADAMGO	-0.011893	0.00913843		VTADAMGO	-0.02355	0.02518		VTASTRESS	-0.14219	0.046767
	VTADAMGO	-0.04814	0.022793		VTASTRESS	0.016337	0.024534		VTADAMGO	-0.0121248	0.00875714		VTADAMGO	-0.01499	0.02853		VTASTRESS	-0.14321	0.044802
	VTADAMGO	-0.04126	0.021899		VTASTRESS	0.012473	0.022435		VTADAMGO	-0.0119049	0.00816559		VTADAMGO	-0.00706	0.032709		VTASTRESS	-0.14524	0.044051
	VTADAMGO	-0.0356	0.023087		VTASTRESS	0.00639	0.020599		VTADAMGO	-0.0114573	0.00759509		VTADAMGO	-0.00044	0.037325		VTASTRESS	-0.14825	0.044585
	VTADAMGO	-0.03104	0.025967		VTASTRESS	-0.00174	0.019362		VTADAMGO	-0.0110175	0.00721879		VTADAMGO	0.003599	0.040502		VTASTRESS	-0.15235	0.046242
	VTADAMGO	-0.02822	0.028864		VTASTRESS	-0.01166	0.018846		VTADAMGO	-0.0108445	0.00720918		VTADAMGO	0.006163	0.042515		VTASTRESS	-0.15682	0.048635
	VTADAMGO	-0.02726	0.031214		VTASTRESS	-0.02185	0.018218		VTADAMGO	-0.0110085	0.00751892		VTADAMGO	0.008564	0.043476		VTASTRESS	-0.16013	0.051934
	VTADAMGO	-0.02661	0.033485		VTASTRESS	-0.03015	0.017501		VTADAMGO	-0.0115287	0.0081021		VTADAMGO	0.010923	0.043553		VTASTRESS	-0.16207	0.056027
	VTADAMGO	-0.02563	0.035766		VTASTRESS	-0.03514	0.016332		VTADAMGO	-0.0123391	0.0087968		VTADAMGO	0.012373	0.042321		VTASTRESS	-0.16321	0.060195
	VTADAMGO	-0.02516	0.037236		VTASTRESS	-0.03687	0.014814		VTADAMGO	-0.0132101	0.00932359		VTADAMGO	0.013268	0.040851		VTASTRESS	-0.16403	0.063593
	VTADAMGO	-0.02519	0.038153		VTASTRESS	-0.03571	0.012962		VTADAMGO	-0.013832	0.00943135		VTADAMGO	0.013413	0.039318		VTASTRESS	-0.16372	0.065788
	VTADAMGO	-0.02437	0.038879		VTASTRESS	-0.03254	0.01266		VTADAMGO	-0.0140401	0.00904843		VTADAMGO	0.012441	0.038199		VTASTRESS	-0.16248	0.066714
	VTADAMGO	-0.0226	0.039266		VTASTRESS	-0.02881	0.014376		VTADAMGO	-0.0137828	0.00808934		VTADAMGO	0.00899	0.037022		VTASTRESS	-0.16142	0.066142
	VTADAMGO	-0.02141	0.039051		VTASTRESS	-0.02645	0.016716		VTADAMGO	-0.0131037	0.00657295		VTADAMGO	0.003623	0.035984		VTASTRESS	-0.16118	0.064175
	VTADAMGO	-0.02132	0.038413		VTASTRESS	-0.02615	0.018227		VTADAMGO	-0.0120742	0.00471544		VTADAMGO	-0.00303	0.034639		VTASTRESS	-0.16084	0.061304
	VTADAMGO	-0.022	0.037278		VTASTRESS	-0.02757	0.018288		VTADAMGO	-0.0108246	0.0027801		VTADAMGO	-0.0098	0.033228		VTASTRESS	-0.1602	0.058243
	VTADAMGO	-0.0235	0.035602		VTASTRESS	-0.02994	0.017066		VTADAMGO	-0.0096269	0.001055		VTADAMGO	-0.01648	0.031534		VTASTRESS	-0.16004	0.055318
	VTADAMGO	-0.02699	0.033725		VTASTRESS	-0.03232	0.014986		VTADAMGO	-0.00864422	0.00026796		VTADAMGO	-0.022	0.02959		VTASTRESS	-0.16097	0.052741
	VTADAMGO	-0.03191	0.032106		VTASTRESS	-0.03404	0.012381		VTADAMGO	-0.00792612	0.00107115		VTADAMGO	-0.02597	0.026976		VTASTRESS	-0.16209	0.050342
	VTADAMGO	-0.03696	0.030788		VTASTRESS	-0.03432	0.010143		VTADAMGO	-0.00742998	0.00132122		VTADAMGO	-0.02751	0.024293		VTASTRESS	-0.16313	0.047934
	VTADAMGO	-0.04102	0.029673		VTASTRESS	-0.03266	0.009414		VTADAMGO	-0.00717892	0.00110349		VTADAMGO	-0.02774	0.021926		VTASTRESS	-0.16466	0.045113
	VTADAMGO	-0.04447	0.02903		VTASTRESS	-0.02963	0.009934		VTADAMGO	-0.0071033	0.000743259		VTADAMGO	-0.0273	0.020097		VTASTRESS	-0.16739	0.042226
	VTADAMGO	-0.04687	0.028387		VTASTRESS	-0.02634	0.009754		VTADAMGO	-0.00719291	0.000362926		VTADAMGO	-0.02751	0.018887		VTASTRESS	-0.17009	0.039824
	VTADAMGO	-0.04828	0.027024		VTASTRESS	-0.02328	0.009145		VTADAMGO	-0.0073788	0.000106991		VTADAMGO	-0.02764	0.019301		VTASTRESS	-0.17211	0.039094
	VTADAMGO	-0.04884	0.02483		VTASTRESS	-0.02097	0.008856		VTADAMGO	-0.00776556	8.3296e-05		VTADAMGO	-0.02824	0.020916		VTASTRESS	-0.17375	0.041124
	VTADAMGO	-0.04966	0.022715		VTASTRESS	-0.01936	0.010408		VTADAMGO	-0.00840644	0.000315676		VTADAMGO	-0.02938	0.02349		VTASTRESS	-0.17551	0.045587
	VTADAMGO	-0.05107	0.021117		VTASTRESS	-0.01899	0.014511		VTADAMGO	-0.00928353	0.000746133		VTADAMGO	-0.03085	0.026605		VTASTRESS	-0.17667	0.050499
	VTADAMGO	-0.05357	0.020146		VTASTRESS	-0.01971	0.01942		VTADAMGO	-0.0102228	0.001402		VTADAMGO	-0.03061	0.031054		VTASTRESS	-0.17637	0.054806
	VTADAMGO	-0.05618	0.020529		VTASTRESS	-0.02078	0.023815		VTADAMGO	-0.0111446	0.00236563		VTADAMGO	-0.02901	0.036366		VTASTRESS	-0.17499	0.057844
	VTADAMGO	-0.05841	0.022779		VTASTRESS	-0.02201	0.027569		VTADAMGO	-0.0119078	0.00342637		VTADAMGO	-0.02646	0.042247		VTASTRESS	-0.17364	0.059199
	VTADAMGO	-0.05907	0.025277		VTASTRESS	-0.02408	0.030751		VTADAMGO	-0.0124221	0.00436506		VTADAMGO	-0.02415	0.047574		VTASTRESS	-0.17248	0.05865
	VTADAMGO	-0.05805	0.026996		VTASTRESS	-0.02705	0.032839		VTADAMGO	-0.0125517	0.00487392		VTADAMGO	-0.02104	0.052575		VTASTRESS	-0.17178	0.057041
	VTADAMGO	-0.05422	0.028217		VTASTRESS	-0.03039	0.033945		VTADAMGO	-0.0123898	0.00484565		VTADAMGO	-0.0183	0.056116		VTASTRESS	-0.17239	0.055042
	VTADAMGO	-0.04793	0.029392		VTASTRESS	-0.03366	0.034321		VTADAMGO	-0.0120627	0.00428676		VTADAMGO	-0.01732	0.057081		VTASTRESS	-0.17552	0.053018
	VTADAMGO	-0.04004	0.030145		VTASTRESS	-0.03736	0.034133		VTADAMGO	-0.0117948	0.00351992		VTADAMGO	-0.01875	0.054772		VTASTRESS	-0.18086	0.050989
	VTADAMGO	-0.03295	0.030796		VTASTRESS	-0.04134	0.033748		VTADAMGO	-0.0116437	0.0029623		VTADAMGO	-0.02078	0.050232		VTASTRESS	-0.18683	0.049646
	VTADAMGO	-0.02667	0.031746		VTASTRESS	-0.04492	0.033		VTADAMGO	-0.0118023	0.0029742		VTADAMGO	-0.0236	0.043993		VTASTRESS	-0.19196	0.049449
	VTADAMGO	-0.02173	0.033049		VTASTRESS	-0.04757	0.031694		VTADAMGO	-0.0122737	0.00350048		VTADAMGO	-0.02728	0.036756		VTASTRESS	-0.19568	0.050511
	VTADAMGO	-0.01869	0.034218		VTASTRESS	-0.04951	0.030422		VTADAMGO	-0.0130263	0.00444314		VTADAMGO	-0.03197	0.029691		VTASTRESS	-0.19707	0.051977
	VTADAMGO	-0.01867	0.035329		VTASTRESS	-0.05047	0.029595		VTADAMGO	-0.013748	0.00548671		VTADAMGO	-0.03592	0.026175		VTASTRESS	-0.19486	0.053748
	VTADAMGO	-0.02015	0.036391		VTASTRESS	-0.04945	0.028959		VTADAMGO	-0.0142667	0.00643988		VTADAMGO	-0.03938	0.026671		VTASTRESS	-0.18884	0.055783
	VTADAMGO	-0.02235	0.037409		VTASTRESS	-0.04525	0.028447		VTADAMGO	-0.0143631	0.00696698		VTADAMGO	-0.04316	0.029288		VTASTRESS	-0.1807	0.057632
	VTADAMGO	-0.02531	0.038091		VTASTRESS	-0.0385	0.028457		VTADAMGO	-0.014044	0.00692962		VTADAMGO	-0.04779	0.032536		VTASTRESS	-0.17214	0.058607
	VTADAMGO	-0.03022	0.038851		VTASTRESS	-0.02955	0.029195		VTADAMGO	-0.0132084	0.00630948		VTADAMGO	-0.05203	0.034963		VTASTRESS	-0.16398	0.058945
	VTADAMGO	-0.03565	0.039856		VTASTRESS	-0.01907	0.030395		VTADAMGO	-0.0120104	0.00537489		VTADAMGO	-0.05567	0.035285		VTASTRESS	-0.1571	0.058976
	VTADAMGO	-0.04096	0.041242		VTASTRESS	-0.00831	0.031786		VTADAMGO	-0.0106519	0.00432305		VTADAMGO	-0.05848	0.034163		VTASTRESS	-0.1532	0.058866
	VTADAMGO	-0.04626	0.042968		VTASTRESS	0.00049	0.03325		VTADAMGO	-0.00947036	0.00349805		VTADAMGO	-0.06016	0.032571		VTASTRESS	-0.15347	0.058494
	VTADAMGO	-0.05213	0.045116		VTASTRESS	0.005649	0.034593		VTADAMGO	-0.00857984	0.0030601		VTADAMGO	-0.05897	0.03047		VTASTRESS	-0.15701	0.058189
	VTADAMGO	-0.05646	0.047217		VTASTRESS	0.006583	0.035429		VTADAMGO	-0.00813889	0.0031958		VTADAMGO	-0.0547	0.02768		VTASTRESS	-0.16239	0.058141
	VTADAMGO	-0.05814	0.048777		VTASTRESS	0.004065	0.035671		VTADAMGO	-0.00814	0.00381445		VTADAMGO	-0.04799	0.025148		VTASTRESS	-0.16918	0.058266
	VTADAMGO	-0.05708	0.049365		VTASTRESS	-0.00093	0.035604		VTADAMGO	-0.00859825	0.00471119		VTADAMGO	-0.03988	0.023427		VTASTRESS	-0.17702	0.058198
	VTADAMGO	-0.0543	0.048848		VTASTRESS	-0.00672	0.035096		VTADAMGO	-0.00930017	0.00560263		VTADAMGO	-0.03134	0.022309		VTASTRESS	-0.1843	0.058114
	VTADAMGO	-0.04905	0.046666		VTASTRESS	-0.01132	0.034129		VTADAMGO	-0.0101049	0.0063294		VTADAMGO	-0.02324	0.021885		VTASTRESS	-0.18954	0.057992
	VTADAMGO	-0.04178	0.04284		VTASTRESS	-0.01283	0.032772		VTADAMGO	-0.0109295	0.0067534		VTADAMGO	-0.01677	0.022082		VTASTRESS	-0.19271	0.058064
	VTADAMGO	-0.03355	0.037818		VTASTRESS	-0.01073	0.031412		VTADAMGO	-0.0118174	0.0069638		VTADAMGO	-0.01329	0.021983		VTASTRESS	-0.19486	0.058211
	VTADAMGO	-0.02587	0.032286		VTASTRESS	-0.00563	0.029924		VTADAMGO	-0.0127165	0.00704208		VTADAMGO	-0.01296	0.020831		VTASTRESS	-0.1959	0.058532
	VTADAMGO	-0.01855	0.026504		VTASTRESS	0.001315	0.028621		VTADAMGO	-0.0136768	0.00728343		VTADAMGO	-0.0152	0.019322		VTASTRESS	-0.19568	0.05876
	VTADAMGO	-0.01155	0.021242		VTASTRESS	0.009034	0.02778		VTADAMGO	-0.0146437	0.00781398		VTADAMGO	-0.01922	0.017949		VTASTRESS	-0.19527	0.059081
	VTADAMGO	-0.00508	0.017181		VTASTRESS	0.016159	0.027705		VTADAMGO	-0.0156582	0.00858744		VTADAMGO	-0.02429	0.017277		VTASTRESS	-0.19638	0.05941
	VTADAMGO	0.000417	0.015331		VTASTRESS	0.021507	0.027785		VTADAMGO	-0.0166258	0.00942516		VTADAMGO	-0.02991	0.016772		VTASTRESS	-0.19903	0.059539
	VTADAMGO	0.005232	0.015713		VTASTRESS	0.024355	0.027911		VTADAMGO	-0.0174045	0.0101762		VTADAMGO	-0.03421	0.016255		VTASTRESS	-0.2023	0.059306
	VTADAMGO	0.009134	0.017876		VTASTRESS	0.025528	0.028215		VTADAMGO	-0.0178798	0.0106127		VTADAMGO	-0.03651	0.015941		VTASTRESS	-0.20567	0.059029
	VTADAMGO	0.011796	0.021186		VTASTRESS	0.025856	0.028655		VTADAMGO	-0.0181107	0.0106535		VTADAMGO	-0.03741	0.015548		VTASTRESS	-0.20953	0.058697
	VTADAMGO	0.012641	0.025663		VTASTRESS	0.025639	0.0284		VTADAMGO	-0.0180911	0.0102518		VTADAMGO	-0.03801	0.015127		VTASTRESS	-0.21297	0.057968
	VTADAMGO	0.011327	0.030344		VTASTRESS	0.025117	0.027414		VTADAMGO	-0.0178998	0.00960281		VTADAMGO	-0.03793	0.016093		VTASTRESS	-0.21508	0.0569
	VTADAMGO	0.008062	0.034913		VTASTRESS	0.024808	0.025977		VTADAMGO	-0.0176499	0.00900339		VTADAMGO	-0.03751	0.017798		VTASTRESS	-0.21548	0.056151
	VTADAMGO	0.003689	0.039265		VTASTRESS	0.024983	0.024483		VTADAMGO	-0.0175358	0.00860657		VTADAMGO	-0.03794	0.019029		VTASTRESS	-0.21556	0.056142
	VTADAMGO	-0.00115	0.042992		VTASTRESS	0.024944	0.023191		VTADAMGO	-0.0176615	0.00846152		VTADAMGO	-0.04058	0.018436		VTASTRESS	-0.21589	0.056624
	VTADAMGO	-0.00631	0.045484		VTASTRESS	0.023608	0.022638		VTADAMGO	-0.0179422	0.00851331		VTADAMGO	-0.04378	0.016984		VTASTRESS	-0.21636	0.057955
	VTADAMGO	-0.01079	0.04675		VTASTRESS	0.020931	0.022529		VTADAMGO	-0.0182639	0.00860814		VTADAMGO	-0.04699	0.015509		VTASTRESS	-0.21677	0.060546
	VTADAMGO	-0.0135	0.046939		VTASTRESS	0.017538	0.022913		VTADAMGO	-0.018537	0.00853002		VTADAMGO	-0.05008	0.015906		VTASTRESS	-0.2179	0.064047
	VTADAMGO	-0.01416	0.045658		VTASTRESS	0.013208	0.023715		VTADAMGO	-0.0186749	0.00810138		VTADAMGO	-0.05362	0.017141		VTASTRESS	-0.21944	0.067494
	VTADAMGO	-0.01404	0.04332		VTASTRESS	0.008227	0.024699		VTADAMGO	-0.0185612	0.00728463		VTADAMGO	-0.05604	0.017897		VTASTRESS	-0.2204	0.07037
	VTADAMGO	-0.01327	0.040791		VTASTRESS	0.003969	0.025478		VTADAMGO	-0.0181875	0.00626553		VTADAMGO	-0.05691	0.017932		VTASTRESS	-0.21936	0.072498
	VTADAMGO	-0.01157	0.038676		VTASTRESS	0.001888	0.026645		VTADAMGO	-0.017613	0.00516307		VTADAMGO	-0.05684	0.01728		VTASTRESS	-0.21673	0.073626
	VTADAMGO	-0.00917	0.037381		VTASTRESS	0.002361	0.028067		VTADAMGO	-0.0169378	0.00409374		VTADAMGO	-0.05708	0.016107		VTASTRESS	-0.21305	0.073146
	VTADAMGO	-0.00779	0.037498		VTASTRESS	0.005156	0.029711		VTADAMGO	-0.0161684	0.00314516		VTADAMGO	-0.05618	0.014652		VTASTRESS	-0.20847	0.071164
	VTADAMGO	-0.00709	0.038754		VTASTRESS	0.009967	0.031126		VTADAMGO	-0.0153423	0.00247809		VTADAMGO	-0.05432	0.014544		VTASTRESS	-0.20243	0.068181
	VTADAMGO	-0.00628	0.040483		VTASTRESS	0.016521	0.031966		VTADAMGO	-0.0145326	0.00215611		VTADAMGO	-0.05178	0.015657		VTASTRESS	-0.19608	0.064745
	VTADAMGO	-0.00555	0.041881		VTASTRESS	0.02312	0.031913		VTADAMGO	-0.0139412	0.00222999		VTADAMGO	-0.04993	0.017335		VTASTRESS	-0.19068	0.06098
	VTADAMGO	-0.00664	0.042397		VTASTRESS	0.027924	0.031051		VTADAMGO	-0.0136301	0.00273419		VTADAMGO	-0.04807	0.019671		VTASTRESS	-0.18658	0.057315
	VTADAMGO	-0.00908	0.04183		VTASTRESS	0.029921	0.02908		VTADAMGO	-0.0136493	0.00373254		VTADAMGO	-0.04651	0.022037		VTASTRESS	-0.18307	0.054269
	VTADAMGO	-0.01208	0.040702		VTASTRESS	0.02916	0.026178		VTADAMGO	-0.0139985	0.00514369		VTADAMGO	-0.0455	0.023885		VTASTRESS	-0.18082	0.052328
	VTADAMGO	-0.01516	0.039593		VTASTRESS	0.025215	0.023024		VTADAMGO	-0.0147176	0.00687023		VTADAMGO	-0.04645	0.025013		VTASTRESS	-0.18043	0.051456
	VTADAMGO	-0.01943	0.039068		VTASTRESS	0.018168	0.019877		VTADAMGO	-0.0156012	0.00869282		VTADAMGO	-0.04823	0.02553		VTASTRESS	-0.18149	0.051708
	VTADAMGO	-0.02357	0.039499		VTASTRESS	0.008576	0.016618		VTADAMGO	-0.0164707	0.0104788		VTADAMGO	-0.05065	0.025008		VTASTRESS	-0.18225	0.052793
	VTADAMGO	-0.02619	0.040902		VTASTRESS	-0.00217	0.013235		VTADAMGO	-0.0170908	0.0119957		VTADAMGO	-0.05246	0.023777		VTASTRESS	-0.18225	0.054504
	VTADAMGO	-0.02647	0.042667		VTASTRESS	-0.01311	0.009988		VTADAMGO	-0.0174322	0.0131258		VTADAMGO	-0.0538	0.022149		VTASTRESS	-0.18202	0.056194
	VTADAMGO	-0.02522	0.044116		VTASTRESS	-0.02341	0.007803		VTADAMGO	-0.0174103	0.0137327		VTADAMGO	-0.05321	0.020998		VTASTRESS	-0.18144	0.057583
	VTADAMGO	-0.02158	0.043984		VTASTRESS	-0.0325	0.008587		VTADAMGO	-0.0170782	0.0138899		VTADAMGO	-0.05059	0.021027		VTASTRESS	-0.17926	0.058513
	VTADAMGO	-0.01581	0.041752		VTASTRESS	-0.0389	0.012582		VTADAMGO	-0.0165211	0.0135109		VTADAMGO	-0.04564	0.023542		VTASTRESS	-0.17579	0.059406
	VTADAMGO	-0.00872	0.037671		VTASTRESS	-0.04167	0.018054		VTADAMGO	-0.0160713	0.0126077		VTADAMGO	-0.04022	0.027721		VTASTRESS	-0.17244	0.060349
	VTADAMGO	-0.00272	0.032185		VTASTRESS	-0.04045	0.023209		VTADAMGO	-0.0158779	0.0112603		VTADAMGO	-0.03573	0.032447		VTASTRESS	-0.17006	0.06138
	VTADAMGO	0.001527	0.025756		VTASTRESS	-0.03536	0.027021		VTADAMGO	-0.0161109	0.0099091		VTADAMGO	-0.03356	0.036523		VTASTRESS	-0.16816	0.062166
	VTADAMGO	0.00306	0.019634		VTASTRESS	-0.02655	0.029795		VTADAMGO	-0.0166765	0.00882683		VTADAMGO	-0.03338	0.039061		VTASTRESS	-0.16683	0.063332
	VTADAMGO	0.002172	0.015019		VTASTRESS	-0.01474	0.031185		VTADAMGO	-0.017595	0.00815332		VTADAMGO	-0.03642	0.03866		VTASTRESS	-0.16685	0.065094
	VTADAMGO	-0.00152	0.013073		VTASTRESS	-0.00113	0.030661		VTADAMGO	-0.0186187	0.00776331		VTADAMGO	-0.04236	0.035808		VTASTRESS	-0.16807	0.067424
	VTADAMGO	-0.00677	0.014079		VTASTRESS	0.011763	0.028574		VTADAMGO	-0.0195416	0.00769878		VTADAMGO	-0.05018	0.031539		VTASTRESS	-0.16907	0.070249
	VTADAMGO	-0.0128	0.016772		VTASTRESS	0.02277	0.026365		VTADAMGO	-0.0200581	0.00783031		VTADAMGO	-0.05728	0.027041		VTASTRESS	-0.16902	0.073944
	VTADAMGO	-0.01801	0.020204		VTASTRESS	0.03112	0.024804		VTADAMGO	-0.0201204	0.00810397		VTADAMGO	-0.06286	0.023061		VTASTRESS	-0.16868	0.078082
	VTADAMGO	-0.0222	0.024073		VTASTRESS	0.036148	0.023996		VTADAMGO	-0.019658	0.00831933		VTADAMGO	-0.06644	0.019933		VTASTRESS	-0.16889	0.081774
	VTADAMGO	-0.02511	0.027138		VTASTRESS	0.037077	0.023788		VTADAMGO	-0.0187733	0.00844115		VTADAMGO	-0.06746	0.017771		VTASTRESS	-0.16966	0.084168
	VTADAMGO	-0.02756	0.02933		VTASTRESS	0.034662	0.023684		VTADAMGO	-0.0175114	0.00844118		VTADAMGO	-0.06456	0.017291		VTASTRESS	-0.17076	0.085262
	VTADAMGO	-0.0292	0.031053		VTASTRESS	0.030251	0.023791		VTADAMGO	-0.0161936	0.00836915		VTADAMGO	-0.0594	0.01816		VTASTRESS	-0.1729	0.085185
	VTADAMGO	-0.03063	0.03184		VTASTRESS	0.025124	0.024072		VTADAMGO	-0.0150356	0.00814264		VTADAMGO	-0.05372	0.019755		VTASTRESS	-0.17654	0.084066
	VTADAMGO	-0.03237	0.03142		VTASTRESS	0.019677	0.024047		VTADAMGO	-0.0142776	0.00787763		VTADAMGO	-0.04817	0.022111		VTASTRESS	-0.18098	0.081829
	VTADAMGO	-0.03508	0.030397		VTASTRESS	0.014931	0.023417		VTADAMGO	-0.0139358	0.00758764		VTADAMGO	-0.04226	0.024784		VTASTRESS	-0.18483	0.07926
	VTADAMGO	-0.03708	0.028824		VTASTRESS	0.011616	0.023154		VTADAMGO	-0.0141315	0.0074286		VTADAMGO	-0.03681	0.026407		VTASTRESS	-0.18793	0.076842
	VTADAMGO	-0.03781	0.026548		VTASTRESS	0.009794	0.023546		VTADAMGO	-0.0147776	0.00737312		VTADAMGO	-0.0332	0.026574		VTASTRESS	-0.19052	0.074428
	VTADAMGO	-0.03736	0.023835		VTASTRESS	0.008332	0.024617		VTADAMGO	-0.0158007	0.00743924		VTADAMGO	-0.03116	0.025559		VTASTRESS	-0.1922	0.071409
	VTADAMGO	-0.0361	0.0212		VTASTRESS	0.006775	0.025591		VTADAMGO	-0.0169276	0.00766927		VTADAMGO	-0.02953	0.02335		VTASTRESS	-0.19177	0.068171
	VTADAMGO	-0.03262	0.018652		VTASTRESS	0.005514	0.026755		VTADAMGO	-0.0180334	0.0080775		VTADAMGO	-0.02856	0.020325		VTASTRESS	-0.18939	0.064887
	VTADAMGO	-0.02689	0.016198		VTASTRESS	0.004417	0.028074		VTADAMGO	-0.0189972	0.00853459		VTADAMGO	-0.02896	0.017477		VTASTRESS	-0.18604	0.061672
	VTADAMGO	-0.02009	0.014185		VTASTRESS	0.00287	0.029159		VTADAMGO	-0.0197548	0.00894401		VTADAMGO	-0.02985	0.015729		VTASTRESS	-0.18234	0.058832
	VTADAMGO	-0.01362	0.012897		VTASTRESS	0.001032	0.029085		VTADAMGO	-0.0201701	0.00918776		VTADAMGO	-0.02993	0.015709		VTASTRESS	-0.17775	0.057299
	VTADAMGO	-0.00674	0.01227		VTASTRESS	-0.00074	0.028295		VTADAMGO	-0.0202761	0.00926014		VTADAMGO	-0.02907	0.017089		VTASTRESS	-0.17293	0.057766
	VTADAMGO	0.000172	0.012508		VTASTRESS	-0.00207	0.027589		VTADAMGO	-0.020073	0.00906366		VTADAMGO	-0.02794	0.018478		VTASTRESS	-0.1693	0.060233
	VTADAMGO	0.005637	0.013174		VTASTRESS	-0.00354	0.02726		VTADAMGO	-0.0196529	0.00862649		VTADAMGO	-0.02601	0.019626		VTASTRESS	-0.16791	0.064244
	VTADAMGO	0.008713	0.013725		VTASTRESS	-0.00548	0.027216		VTADAMGO	-0.0190088	0.00810114		VTADAMGO	-0.02302	0.021066		VTASTRESS	-0.16814	0.069429
	VTADAMGO	0.010354	0.014071		VTASTRESS	-0.00746	0.027755		VTADAMGO	-0.0182043	0.00764579		VTADAMGO	-0.01928	0.022661		VTASTRESS	-0.16984	0.075238
	VTADAMGO	0.010682	0.014865		VTASTRESS	-0.00923	0.029254		VTADAMGO	-0.01741	0.00731345		VTADAMGO	-0.01629	0.023997		VTASTRESS	-0.17347	0.080674
	VTADAMGO	0.008725	0.0162		VTASTRESS	-0.01102	0.03123		VTADAMGO	-0.0167626	0.00712458		VTADAMGO	-0.01482	0.025229		VTASTRESS	-0.17907	0.084625
	VTADAMGO	0.004382	0.018401		VTASTRESS	-0.01266	0.032417		VTADAMGO	-0.016329	0.00705569		VTADAMGO	-0.01531	0.025943		VTASTRESS	-0.18489	0.086532
	VTADAMGO	-0.0009	0.021432		VTASTRESS	-0.01356	0.032525		VTADAMGO	-0.0161813	0.00708467		VTADAMGO	-0.01739	0.025933		VTASTRESS	-0.18986	0.086397
	VTADAMGO	-0.00629	0.024826		VTASTRESS	-0.01309	0.03167		VTADAMGO	-0.0163932	0.00725172		VTADAMGO	-0.02155	0.025413		VTASTRESS	-0.19413	0.084513
	VTADAMGO	-0.01211	0.027643		VTASTRESS	-0.01135	0.030395		VTADAMGO	-0.0169932	0.0075449		VTADAMGO	-0.02698	0.024883		VTASTRESS	-0.19813	0.081526
	VTADAMGO	-0.01813	0.02989		VTASTRESS	-0.00895	0.028992		VTADAMGO	-0.0178854	0.0080672		VTADAMGO	-0.03323	0.024335		VTASTRESS	-0.20043	0.078351
	VTADAMGO	-0.02359	0.031381		VTASTRESS	-0.00611	0.028644		VTADAMGO	-0.0189321	0.00881517		VTADAMGO	-0.03886	0.024144		VTASTRESS	-0.20049	0.07597
	VTADAMGO	-0.02797	0.03221		VTASTRESS	-0.00294	0.029828		VTADAMGO	-0.0200528	0.0096826		VTADAMGO	-0.04406	0.025262		VTASTRESS	-0.1988	0.074924
	VTADAMGO	-0.03188	0.032184		VTASTRESS	0.00021	0.032036		VTADAMGO	-0.0211901	0.0105133		VTADAMGO	-0.04929	0.027447		VTASTRESS	-0.19631	0.075147
	VTADAMGO	-0.03515	0.031295		VTASTRESS	0.002453	0.034228		VTADAMGO	-0.0222311	0.0112576		VTADAMGO	-0.05522	0.029871		VTASTRESS	-0.1925	0.076038
	VTADAMGO	-0.03765	0.029684		VTASTRESS	0.003477	0.035791		VTADAMGO	-0.023076	0.0119967		VTADAMGO	-0.06061	0.03207		VTASTRESS	-0.18727	0.077189
	VTADAMGO	-0.03913	0.027795		VTASTRESS	0.003451	0.036313		VTADAMGO	-0.0237648	0.0128541		VTADAMGO	-0.06589	0.034577		VTASTRESS	-0.18149	0.078483
	VTADAMGO	-0.0401	0.025789		VTASTRESS	0.002454	0.035744		VTADAMGO	-0.0243121	0.0137293		VTADAMGO	-0.07072	0.036312		VTASTRESS	-0.17671	0.080001
	VTADAMGO	-0.04095	0.023268		VTASTRESS	0.000111	0.034172		VTADAMGO	-0.0247689	0.0146494		VTADAMGO	-0.07501	0.036807		VTASTRESS	-0.17283	0.081605
	VTADAMGO	-0.04267	0.020219		VTASTRESS	-0.00342	0.032066		VTADAMGO	-0.0250348	0.0155542		VTADAMGO	-0.07633	0.035765		VTASTRESS	-0.16967	0.083419
	VTADAMGO	-0.04534	0.017248		VTASTRESS	-0.00721	0.029996		VTADAMGO	-0.025164	0.0163864		VTADAMGO	-0.07446	0.033964		VTASTRESS	-0.16748	0.085506
	VTADAMGO	-0.04953	0.014585		VTASTRESS	-0.01013	0.028549		VTADAMGO	-0.0251767	0.0169343		VTADAMGO	-0.06982	0.03148		VTASTRESS	-0.16698	0.087574
	VTADAMGO	-0.05549	0.012025		VTASTRESS	-0.01233	0.028014		VTADAMGO	-0.0251138	0.0169957		VTADAMGO	-0.06354	0.029071		VTASTRESS	-0.16753	0.088878
	VTADAMGO	-0.06398	0.010619		VTASTRESS	-0.01348	0.027796		VTADAMGO	-0.0248737	0.0165011		VTADAMGO	-0.05456	0.027757		VTASTRESS	-0.16812	0.089446
	VTADAMGO	-0.07373	0.011257		VTASTRESS	-0.01269	0.027303		VTADAMGO	-0.0244752	0.0156501		VTADAMGO	-0.0442	0.028952		VTASTRESS	-0.16849	0.089602
	VTADAMGO	-0.08355	0.012916		VTASTRESS	-0.00974	0.026364		VTADAMGO	-0.0238927	0.0146011		VTADAMGO	-0.03399	0.032344		VTASTRESS	-0.16958	0.089584
	VTADAMGO	-0.09223	0.015102		VTASTRESS	-0.00578	0.024925		VTADAMGO	-0.0231724	0.0135943		VTADAMGO	-0.02579	0.036472		VTASTRESS	-0.17154	0.089047
	VTADAMGO	-0.09966	0.017933		VTASTRESS	-0.00176	0.023191		VTADAMGO	-0.022239	0.0126118		VTADAMGO	-0.01838	0.040652		VTASTRESS	-0.17369	0.088287
	VTADAMGO	-0.10385	0.021157		VTASTRESS	0.001995	0.021697		VTADAMGO	-0.0211523	0.0116088		VTADAMGO	-0.01275	0.04368		VTASTRESS	-0.17549	0.087526
	VTADAMGO	-0.10371	0.02433		VTASTRESS	0.005762	0.021493		VTADAMGO	-0.0199821	0.010351		VTADAMGO	-0.0098	0.044756		VTASTRESS	-0.17761	0.086971
	VTADAMGO	-0.09926	0.027418		VTASTRESS	0.008916	0.023086		VTADAMGO	-0.0189108	0.0088047		VTADAMGO	-0.01008	0.043732		VTASTRESS	-0.17995	0.086144
	VTADAMGO	-0.09237	0.030466		VTASTRESS	0.011613	0.024823		VTADAMGO	-0.0179593	0.00714299		VTADAMGO	-0.01198	0.041882		VTASTRESS	-0.18149	0.085347
	VTADAMGO	-0.08281	0.032868		VTASTRESS	0.014592	0.025184		VTADAMGO	-0.0172512	0.00575561		VTADAMGO	-0.0153	0.040072		VTASTRESS	-0.18168	0.084865
	VTADAMGO	-0.07127	0.033786		VTASTRESS	0.018569	0.024044		VTADAMGO	-0.0168965	0.00487332		VTADAMGO	-0.01978	0.038718		VTASTRESS	-0.18137	0.084704
	VTADAMGO	-0.05914	0.033335		VTASTRESS	0.02257	0.022094		VTADAMGO	-0.0170412	0.00470558		VTADAMGO	-0.02554	0.037118		VTASTRESS	-0.18158	0.084172
	VTADAMGO	-0.04903	0.032149		VTASTRESS	0.025695	0.019141		VTADAMGO	-0.0175904	0.0052186		VTADAMGO	-0.03022	0.03625		VTASTRESS	-0.18217	0.083459
	VTADAMGO	-0.04066	0.030181		VTASTRESS	0.027501	0.015776		VTADAMGO	-0.0184898	0.00633366		VTADAMGO	-0.03317	0.03654		VTASTRESS	-0.18308	0.082763
	VTADAMGO	-0.03394	0.027246		VTASTRESS	0.027908	0.013418		VTADAMGO	-0.0195398	0.00775459		VTADAMGO	-0.03424	0.036913		VTASTRESS	-0.18555	0.082212
	VTADAMGO	-0.02922	0.024239		VTASTRESS	0.026471	0.013199		VTADAMGO	-0.0205954	0.00907866		VTADAMGO	-0.03401	0.036382		VTASTRESS	-0.19047	0.081454
	VTADAMGO	-0.02767	0.022131		VTASTRESS	0.02332	0.014812		VTADAMGO	-0.0213583	0.00995447		VTADAMGO	-0.03192	0.035947		VTASTRESS	-0.19695	0.080605
	VTADAMGO	-0.02775	0.020974		VTASTRESS	0.019173	0.01759		VTADAMGO	-0.0216222	0.0102294		VTADAMGO	-0.02852	0.036218		VTASTRESS	-0.20339	0.079757
	VTADAMGO	-0.02851	0.020632		VTASTRESS	0.015573	0.020946		VTADAMGO	-0.0212975	0.00978052		VTADAMGO	-0.02441	0.036387		VTASTRESS	-0.20916	0.079048
	VTADAMGO	-0.02973	0.021224		VTASTRESS	0.013176	0.024405		VTADAMGO	-0.0205111	0.00870945		VTADAMGO	-0.02071	0.035874		VTASTRESS	-0.21413	0.078217
	VTADAMGO	-0.03222	0.021809		VTASTRESS	0.012016	0.027877		VTADAMGO	-0.019361	0.00718217		VTADAMGO	-0.01734	0.035356		VTASTRESS	-0.21667	0.077308
	VTADAMGO	-0.03454	0.021861		VTASTRESS	0.0121	0.031081		VTADAMGO	-0.0180934	0.00559881		VTADAMGO	-0.01453	0.034972		VTASTRESS	-0.21526	0.076428
	VTADAMGO	-0.03607	0.021388		VTASTRESS	0.01333	0.034077		VTADAMGO	-0.0169232	0.00428938		VTADAMGO	-0.01256	0.033954		VTASTRESS	-0.20984	0.075845
	VTADAMGO	-0.03642	0.020556		VTASTRESS	0.014665	0.036569		VTADAMGO	-0.0161481	0.00346043		VTADAMGO	-0.01255	0.031758		VTASTRESS	-0.2017	0.075362
	VTADAMGO	-0.03605	0.020365		VTASTRESS	0.015347	0.038658		VTADAMGO	-0.0158697	0.00320839		VTADAMGO	-0.01484	0.028755		VTASTRESS	-0.19124	0.074937
	VTADAMGO	-0.03423	0.02147		VTASTRESS	0.014882	0.040005		VTADAMGO	-0.0160541	0.00357456		VTADAMGO	-0.01888	0.026011		VTASTRESS	-0.17877	0.074515
	VTADAMGO	-0.03112	0.023335		VTASTRESS	0.013928	0.040368		VTADAMGO	-0.0165968	0.00439582		VTADAMGO	-0.02396	0.023997		VTASTRESS	-0.16574	0.074571
	VTADAMGO	-0.02718	0.025059		VTASTRESS	0.013272	0.039471		VTADAMGO	-0.0174849	0.00552596		VTADAMGO	-0.03007	0.023365		VTASTRESS	-0.15472	0.075074
	VTADAMGO	-0.02381	0.02672		VTASTRESS	0.013178	0.037568		VTADAMGO	-0.0185348	0.00669779		VTADAMGO	-0.03703	0.024073		VTASTRESS	-0.14667	0.075864
	VTADAMGO	-0.02147	0.027197		VTASTRESS	0.013301	0.03461		VTADAMGO	-0.0196474	0.00785149		VTADAMGO	-0.04362	0.025502		VTASTRESS	-0.14177	0.076828
	VTADAMGO	-0.02079	0.025986		VTASTRESS	0.014161	0.0309		VTADAMGO	-0.0206987	0.00893062		VTADAMGO	-0.04893	0.027228		VTASTRESS	-0.14006	0.078217
	VTADAMGO	-0.02178	0.023627		VTASTRESS	0.015352	0.027306		VTADAMGO	-0.0217233	0.00983302		VTADAMGO	-0.05355	0.028802		VTASTRESS	-0.14228	0.079807
	VTADAMGO	-0.02462	0.021455		VTASTRESS	0.015932	0.025019		VTADAMGO	-0.0227398	0.0105379		VTADAMGO	-0.05858	0.029916		VTASTRESS	-0.14758	0.080811
	VTADAMGO	-0.02908	0.019171		VTASTRESS	0.014827	0.024549		VTADAMGO	-0.0237464	0.0111512		VTADAMGO	-0.06317	0.030663		VTASTRESS	-0.15415	0.080817
	VTADAMGO	-0.03459	0.01686		VTASTRESS	0.012316	0.025773		VTADAMGO	-0.0247061	0.0117768		VTADAMGO	-0.06698	0.031676		VTASTRESS	-0.16052	0.080212
	VTADAMGO	-0.03979	0.016098		VTASTRESS	0.009189	0.028517		VTADAMGO	-0.0256473	0.0124851		VTADAMGO	-0.07039	0.032907		VTASTRESS	-0.16643	0.079174
	VTADAMGO	-0.04399	0.018127		VTASTRESS	0.005831	0.031818		VTADAMGO	-0.0265102	0.0131964		VTADAMGO	-0.07386	0.034789		VTASTRESS	-0.17141	0.07755
	VTADAMGO	-0.04761	0.02146		VTASTRESS	0.002154	0.035053		VTADAMGO	-0.02714	0.0138193		VTADAMGO	-0.07556	0.037548		VTASTRESS	-0.17431	0.075473
	VTADAMGO	-0.05071	0.02545		VTASTRESS	-0.0011	0.037476		VTADAMGO	-0.027398	0.0143583		VTADAMGO	-0.0743	0.040586		VTASTRESS	-0.17408	0.073634
	VTADAMGO	-0.05266	0.029683		VTASTRESS	-0.00323	0.038954		VTADAMGO	-0.0272182	0.0146986		VTADAMGO	-0.07043	0.042299		VTASTRESS	-0.17116	0.072064
	VTADAMGO	-0.05362	0.033097		VTASTRESS	-0.00498	0.038983		VTADAMGO	-0.0266295	0.0148248		VTADAMGO	-0.06551	0.042884		VTASTRESS	-0.16603	0.070217
	VTADAMGO	-0.05457	0.035085		VTASTRESS	-0.00762	0.037837		VTADAMGO	-0.0256239	0.014805		VTADAMGO	-0.0591	0.041708		VTASTRESS	-0.15893	0.068019
	VTADAMGO	-0.05528	0.035901		VTASTRESS	-0.01109	0.035358		VTADAMGO	-0.0242212	0.0147213		VTADAMGO	-0.05209	0.038431		VTASTRESS	-0.15002	0.066015
	VTADAMGO	-0.05439	0.035903		VTASTRESS	-0.015	0.032482		VTADAMGO	-0.022599	0.0146388		VTADAMGO	-0.04604	0.032922		VTASTRESS	-0.14117	0.064443
	VTADAMGO	-0.05139	0.035529		VTASTRESS	-0.01912	0.029697		VTADAMGO	-0.0209248	0.0144929		VTADAMGO	-0.04339	0.027675		VTASTRESS	-0.13443	0.063047
	VTADAMGO	-0.04768	0.035279		VTASTRESS	-0.02322	0.027529		VTADAMGO	-0.0193178	0.0142113		VTADAMGO	-0.04366	0.024286		VTASTRESS	-0.13092	0.061746
	VTADAMGO	-0.04336	0.035479		VTASTRESS	-0.02654	0.025612		VTADAMGO	-0.0178753	0.0137884		VTADAMGO	-0.04669	0.024422		VTASTRESS	-0.13043	0.061039
	VTADAMGO	-0.03797	0.036279		VTASTRESS	-0.02752	0.024456		VTADAMGO	-0.0166887	0.0132047		VTADAMGO	-0.05208	0.02805		VTASTRESS	-0.13377	0.061212
	VTADAMGO	-0.03223	0.037438		VTASTRESS	-0.02566	0.024127		VTADAMGO	-0.0159011	0.0125691		VTADAMGO	-0.05983	0.032409		VTASTRESS	-0.14127	0.061902
	VTADAMGO	-0.02845	0.038242		VTASTRESS	-0.02168	0.024521		VTADAMGO	-0.0155395	0.0118585		VTADAMGO	-0.06739	0.035917		VTASTRESS	-0.15186	0.063106
	VTADAMGO	-0.0267	0.038265		VTASTRESS	-0.01594	0.025309		VTADAMGO	-0.0155921	0.0109945		VTADAMGO	-0.07353	0.038139		VTASTRESS	-0.16303	0.064809
	VTADAMGO	-0.02628	0.037791		VTASTRESS	-0.00895	0.026667		VTADAMGO	-0.0160701	0.0100993		VTADAMGO	-0.07675	0.038758		VTASTRESS	-0.17323	0.066915
	VTADAMGO	-0.02672	0.036983		VTASTRESS	-0.00198	0.028848		VTADAMGO	-0.0170121	0.00944961		VTADAMGO	-0.07778	0.037443		VTASTRESS	-0.18201	0.068877
	VTADAMGO	-0.02877	0.036006		VTASTRESS	0.003566	0.031529		VTADAMGO	-0.0183261	0.00924423		VTADAMGO	-0.07596	0.035842		VTASTRESS	-0.18857	0.070464
	VTADAMGO	-0.03121	0.035036		VTASTRESS	0.006875	0.033907		VTADAMGO	-0.0198333	0.00967331		VTADAMGO	-0.07194	0.034829		VTASTRESS	-0.19166	0.071757
	VTADAMGO	-0.03279	0.034657		VTASTRESS	0.008268	0.035499		VTADAMGO	-0.0212976	0.0106396		VTADAMGO	-0.06595	0.034284		VTASTRESS	-0.19174	0.073087
	VTADAMGO	-0.0329	0.034758		VTASTRESS	0.008132	0.036037		VTADAMGO	-0.0226249	0.011961		VTADAMGO	-0.05967	0.033921		VTASTRESS	-0.19044	0.074453
	VTADAMGO	-0.03287	0.035459		VTASTRESS	0.006962	0.035167		VTADAMGO	-0.0236027	0.0132749		VTADAMGO	-0.05331	0.033827		VTASTRESS	-0.18874	0.075844
	VTADAMGO	-0.03243	0.036546		VTASTRESS	0.005252	0.033058		VTADAMGO	-0.0241856	0.0143979		VTADAMGO	-0.04751	0.033356		VTASTRESS	-0.18643	0.077157
	VTADAMGO	-0.03165	0.037601		VTASTRESS	0.004266	0.03017		VTADAMGO	-0.0243493	0.0151196		VTADAMGO	-0.0413	0.032782		VTASTRESS	-0.18377	0.07855
	VTADAMGO	-0.03051	0.038299		VTASTRESS	0.005043	0.027263		VTADAMGO	-0.0243636	0.0153411		VTADAMGO	-0.03542	0.032295		VTASTRESS	-0.18175	0.079857
	VTADAMGO	-0.0302	0.038939		VTASTRESS	0.007726	0.02518		VTADAMGO	-0.0244289	0.0150905		VTADAMGO	-0.02958	0.032038		VTASTRESS	-0.18065	0.08086
	VTADAMGO	-0.03035	0.039061		VTASTRESS	0.011842	0.025238		VTADAMGO	-0.0247679	0.0147821		VTADAMGO	-0.02409	0.032022		VTASTRESS	-0.17926	0.081218
	VTADAMGO	-0.03108	0.038846		VTASTRESS	0.017164	0.028108		VTADAMGO	-0.0254579	0.0148019		VTADAMGO	-0.018	0.032943		VTASTRESS	-0.1768	0.081199
	VTADAMGO	-0.03182	0.038828		VTASTRESS	0.022923	0.032751		VTADAMGO	-0.0265897	0.0154271		VTADAMGO	-0.01247	0.034307		VTASTRESS	-0.17364	0.080953
	VTADAMGO	-0.03327	0.039202		VTASTRESS	0.028127	0.037346		VTADAMGO	-0.027994	0.016505		VTADAMGO	-0.00822	0.035677		VTASTRESS	-0.17018	0.080348
	VTADAMGO	-0.0351	0.039017		VTASTRESS	0.031071	0.040606		VTADAMGO	-0.0294684	0.0177877		VTADAMGO	-0.00588	0.036787		VTASTRESS	-0.16584	0.079029
	VTADAMGO	-0.03771	0.038283		VTASTRESS	0.031145	0.042174		VTADAMGO	-0.0306054	0.0188606		VTADAMGO	-0.0042	0.038057		VTASTRESS	-0.16059	0.077408
	VTADAMGO	-0.04012	0.037		VTASTRESS	0.028806	0.041392		VTADAMGO	-0.0312814	0.0194923		VTADAMGO	-0.00403	0.038892		VTASTRESS	-0.15577	0.075661
	VTADAMGO	-0.04212	0.034786		VTASTRESS	0.024441	0.03818		VTADAMGO	-0.0313724	0.0193943		VTADAMGO	-0.00581	0.038896		VTASTRESS	-0.15259	0.073836
	VTADAMGO	-0.04296	0.031672		VTASTRESS	0.017923	0.033234		VTADAMGO	-0.030907	0.0186483		VTADAMGO	-0.00961	0.037793		VTASTRESS	-0.15116	0.071793
	VTADAMGO	-0.04294	0.028458		VTASTRESS	0.010678	0.027894		VTADAMGO	-0.0299337	0.0173995		VTADAMGO	-0.01358	0.036223		VTASTRESS	-0.15102	0.07027
	VTADAMGO	-0.04081	0.02526		VTASTRESS	0.004231	0.023228		VTADAMGO	-0.0287621	0.0159652		VTADAMGO	-0.01789	0.034097		VTASTRESS	-0.15232	0.069706
	VTADAMGO	-0.03687	0.022499		VTASTRESS	-0.00037	0.020329		VTADAMGO	-0.027642	0.0145513		VTADAMGO	-0.02305	0.031023		VTASTRESS	-0.15524	0.069815
	VTADAMGO	-0.03219	0.020635		VTASTRESS	-0.00343	0.01993		VTADAMGO	-0.026811	0.0134423		VTADAMGO	-0.0284	0.027701		VTASTRESS	-0.15882	0.06989
	VTADAMGO	-0.02882	0.020269		VTASTRESS	-0.00488	0.020946		VTADAMGO	-0.0262634	0.0128312		VTADAMGO	-0.03219	0.025691		VTASTRESS	-0.16159	0.070065
	VTADAMGO	-0.02659	0.021532		VTASTRESS	-0.00463	0.021984		VTADAMGO	-0.0260043	0.0127947		VTADAMGO	-0.03487	0.024771		VTASTRESS	-0.16326	0.070332
	VTADAMGO	-0.02581	0.024149		VTASTRESS	-0.00327	0.022613		VTADAMGO	-0.0259013	0.0131031		VTADAMGO	-0.03718	0.024714		VTASTRESS	-0.16417	0.070458
	VTADAMGO	-0.02704	0.026991		VTASTRESS	-0.00245	0.023751		VTADAMGO	-0.0258296	0.0135642		VTADAMGO	-0.03948	0.025987		VTASTRESS	-0.16473	0.069922
	VTADAMGO	-0.03043	0.02964		VTASTRESS	-0.00272	0.025859		VTADAMGO	-0.025554	0.013884		VTADAMGO	-0.0409	0.027956		VTASTRESS	-0.16442	0.068956
	VTADAMGO	-0.03366	0.032209		VTASTRESS	-0.00363	0.029008		VTADAMGO	-0.0250954	0.01402		VTADAMGO	-0.04221	0.029359		VTASTRESS	-0.16377	0.067666
	VTADAMGO	-0.03528	0.034854		VTASTRESS	-0.00447	0.033647		VTADAMGO	-0.0244994	0.0139506		VTADAMGO	-0.04471	0.030324		VTASTRESS	-0.16418	0.066139
	VTADAMGO	-0.0351	0.036964		VTASTRESS	-0.00545	0.039408		VTADAMGO	-0.0239449	0.0137962		VTADAMGO	-0.04821	0.0312		VTASTRESS	-0.16626	0.06421
	VTADAMGO	-0.03357	0.038474		VTASTRESS	-0.00576	0.044871		VTADAMGO	-0.0234658	0.0136933		VTADAMGO	-0.05139	0.031939		VTASTRESS	-0.16889	0.062325
	VTADAMGO	-0.02953	0.039402		VTASTRESS	-0.00449	0.048651		VTADAMGO	-0.0231782	0.0138726		VTADAMGO	-0.05399	0.032722		VTASTRESS	-0.17131	0.060885
	VTADAMGO	-0.02332	0.039958		VTASTRESS	-0.00145	0.050735		VTADAMGO	-0.0231674	0.0144235		VTADAMGO	-0.05611	0.034627		VTASTRESS	-0.17337	0.060101
	VTADAMGO	-0.01678	0.039666		VTASTRESS	0.002625	0.050957		VTADAMGO	-0.0235216	0.0154001		VTADAMGO	-0.05749	0.037945		VTASTRESS	-0.1749	0.059703
	VTADAMGO	-0.01175	0.038732		VTASTRESS	0.006697	0.049634		VTADAMGO	-0.024125	0.0166261		VTADAMGO	-0.05752	0.041238		VTASTRESS	-0.17436	0.059619
	VTADAMGO	-0.00791	0.037205		VTASTRESS	0.010299	0.04731		VTADAMGO	-0.0249167	0.018		VTADAMGO	-0.05609	0.042781		VTASTRESS	-0.17129	0.059885
	VTADAMGO	-0.00564	0.035331		VTASTRESS	0.013108	0.04535		VTADAMGO	-0.0258081	0.019318		VTADAMGO	-0.05412	0.043204		VTASTRESS	-0.16663	0.060382
	VTADAMGO	-0.00581	0.033106		VTASTRESS	0.013931	0.044602		VTADAMGO	-0.0267868	0.0204653		VTADAMGO	-0.05189	0.042335		VTASTRESS	-0.16168	0.060772
	VTADAMGO	-0.0087	0.030862		VTASTRESS	0.012323	0.045028		VTADAMGO	-0.0277196	0.0214827		VTADAMGO	-0.04979	0.039868		VTASTRESS	-0.15621	0.060936
	VTADAMGO	-0.01274	0.028546		VTASTRESS	0.008599	0.045378		VTADAMGO	-0.028456	0.0223531		VTADAMGO	-0.04771	0.035721		VTASTRESS	-0.15042	0.061029
	VTADAMGO	-0.0167	0.026586		VTASTRESS	0.003672	0.045017		VTADAMGO	-0.028895	0.0228289		VTADAMGO	-0.04647	0.032017		VTASTRESS	-0.14572	0.061362
	VTADAMGO	-0.02054	0.025218		VTASTRESS	-0.00159	0.043062		VTADAMGO	-0.0288902	0.0224863		VTADAMGO	-0.04649	0.029664		VTASTRESS	-0.14351	0.06213
	VTADAMGO	-0.02389	0.024409		VTASTRESS	-0.00631	0.039525		VTADAMGO	-0.0282264	0.0210201		VTADAMGO	-0.04786	0.028723		VTASTRESS	-0.1435	0.063513
	VTADAMGO	-0.02594	0.024194		VTASTRESS	-0.0094	0.035196		VTADAMGO	-0.026786	0.0184931		VTADAMGO	-0.0494	0.028606		VTASTRESS	-0.1452	0.065739
	VTADAMGO	-0.02633	0.024653		VTASTRESS	-0.0094	0.031338		VTADAMGO	-0.024562	0.0152218		VTADAMGO	-0.05102	0.03021		VTASTRESS	-0.14878	0.068757
	VTADAMGO	-0.02584	0.025499		VTASTRESS	-0.00603	0.028869		VTADAMGO	-0.0217452	0.0115495		VTADAMGO	-0.05255	0.032774		VTASTRESS	-0.15476	0.072083
	VTADAMGO	-0.02497	0.026478		VTASTRESS	-0.00017	0.028234		VTADAMGO	-0.0185956	0.0079214		VTADAMGO	-0.05439	0.035464		VTASTRESS	-0.16186	0.075118
	VTADAMGO	-0.02411	0.027406		VTASTRESS	0.007026	0.029593		VTADAMGO	-0.0153542	0.00468865		VTADAMGO	-0.0548	0.036792		VTASTRESS	-0.16858	0.077818
	VTADAMGO	-0.02307	0.028379		VTASTRESS	0.014727	0.031658		VTADAMGO	-0.0123751	0.00215189		VTADAMGO	-0.05391	0.037419		VTASTRESS	-0.17429	0.080579
	VTADAMGO	-0.02204	0.029019		VTASTRESS	0.021627	0.033638		VTADAMGO	-0.0100045	0.000473612		VTADAMGO	-0.05209	0.036924		VTASTRESS	-0.1793	0.083395
	VTADAMGO	-0.02075	0.028567		VTASTRESS	0.026238	0.03508		VTADAMGO	-0.00846805	0.000243128		VTADAMGO	-0.05034	0.035457		VTASTRESS	-0.18282	0.085752
	VTADAMGO	-0.01957	0.026823		VTASTRESS	0.028081	0.035927		VTADAMGO	-0.0078287	2.74357e-05		VTADAMGO	-0.04757	0.032997		VTASTRESS	-0.18396	0.087685
	VTADAMGO	-0.01801	0.024107		VTASTRESS	0.027821	0.035972		VTADAMGO	-0.00809091	0.0011536		VTADAMGO	-0.04472	0.030971		VTASTRESS	-0.18298	0.089355
	VTADAMGO	-0.01601	0.020684		VTASTRESS	0.02684	0.035575		VTADAMGO	-0.00914374	0.00322173		VTADAMGO	-0.04273	0.029465		VTASTRESS	-0.18095	0.090606
	VTADAMGO	-0.01404	0.018054		VTASTRESS	0.02555	0.035079		VTADAMGO	-0.01082	0.00606805		VTADAMGO	-0.04299	0.028794		VTASTRESS	-0.17833	0.090883
	VTADAMGO	-0.01346	0.018774		VTASTRESS	0.024551	0.034091		VTADAMGO	-0.0127514	0.00927606		VTADAMGO	-0.04374	0.028992		VTASTRESS	-0.17492	0.090343
	VTADAMGO	-0.01424	0.022117		VTASTRESS	0.024947	0.032164		VTADAMGO	-0.0146957	0.0123412		VTADAMGO	-0.04493	0.030445		VTASTRESS	-0.17068	0.089439
	VTADAMGO	-0.01628	0.025959		VTASTRESS	0.027232	0.02961		VTADAMGO	-0.0164302	0.0144177		VTADAMGO	-0.04673	0.032078		VTASTRESS	-0.16689	0.088488
	VTADAMGO	-0.01939	0.029756		VTASTRESS	0.030212	0.026878		VTADAMGO	-0.0178421	0.0151079		VTADAMGO	-0.04966	0.033543		VTASTRESS	-0.16407	0.087277
	VTADAMGO	-0.02466	0.032404		VTASTRESS	0.032841	0.02379		VTADAMGO	-0.0187139	0.0150855		VTADAMGO	-0.05166	0.033394		VTASTRESS	-0.16201	0.086071
	VTADAMGO	-0.03042	0.033845		VTASTRESS	0.034587	0.02048		VTADAMGO	-0.019044	0.0148096		VTADAMGO	-0.0525	0.03099		VTASTRESS	-0.16046	0.084935
	VTADAMGO	-0.03527	0.034943		VTASTRESS	0.03513	0.018502		VTADAMGO	-0.0188861	0.0143156		VTADAMGO	-0.05239	0.027217		VTASTRESS	-0.16012	0.083759
	VTADAMGO	-0.03832	0.035822		VTASTRESS	0.033767	0.019168		VTADAMGO	-0.0184681	0.0136911		VTADAMGO	-0.0523	0.025585		VTASTRESS	-0.16133	0.081894
	VTADAMGO	-0.04052	0.035995		VTASTRESS	0.030115	0.022038		VTADAMGO	-0.0178814	0.0128773		VTADAMGO	-0.0508	0.028237		VTASTRESS	-0.16299	0.07931
	VTADAMGO	-0.04061	0.035747		VTASTRESS	0.024966	0.025908		VTADAMGO	-0.0172559	0.0118753		VTADAMGO	-0.04859	0.034214		VTASTRESS	-0.16368	0.075989
	VTADAMGO	-0.03813	0.035638		VTASTRESS	0.019784	0.029505		VTADAMGO	-0.0166093	0.0105573		VTADAMGO	-0.04632	0.040468		VTASTRESS	-0.16348	0.072415
	VTADAMGO	-0.03372	0.035381		VTASTRESS	0.014663	0.032096		VTADAMGO	-0.0160495	0.00894656		VTADAMGO	-0.04553	0.044176		VTASTRESS	-0.16258	0.068715
	VTADAMGO	-0.0296	0.034935		VTASTRESS	0.010079	0.033624		VTADAMGO	-0.0154379	0.00713775		VTADAMGO	-0.04525	0.045424		VTASTRESS	-0.16087	0.065303
	VTADAMGO	-0.02549	0.034674		VTASTRESS	0.007164	0.033866		VTADAMGO	-0.0147506	0.0054297		VTADAMGO	-0.0457	0.044626		VTASTRESS	-0.15816	0.062648
	VTADAMGO	-0.02142	0.034941		VTASTRESS	0.007197	0.033059		VTADAMGO	-0.0139276	0.00392227		VTADAMGO	-0.04665	0.042799		VTASTRESS	-0.15604	0.061454
	VTADAMGO	-0.01794	0.03528		VTASTRESS	0.010379	0.031658		VTADAMGO	-0.0130917	0.00279545		VTADAMGO	-0.04866	0.041707		VTASTRESS	-0.15655	0.061227
	VTADAMGO	-0.0166	0.035634		VTASTRESS	0.016652	0.030273		VTADAMGO	-0.0122236	0.00206885		VTADAMGO	-0.05013	0.042595		VTASTRESS	-0.15983	0.061598
	VTADAMGO	-0.01625	0.035758		VTASTRESS	0.025466	0.028809		VTADAMGO	-0.0114372	0.00183777		VTADAMGO	-0.05096	0.044213		VTASTRESS	-0.16496	0.062144
	VTADAMGO	-0.01621	0.035458		VTASTRESS	0.036145	0.027843		VTADAMGO	-0.0107517	0.0020019		VTADAMGO	-0.0506	0.045739		VTASTRESS	-0.17121	0.062679
	VTADAMGO	-0.01623	0.03422		VTASTRESS	0.046746	0.027554		VTADAMGO	-0.0103685	0.00243202		VTADAMGO	-0.04988	0.04702		VTASTRESS	-0.17819	0.062679
	VTADAMGO	-0.01732	0.03251		VTASTRESS	0.05508	0.027458		VTADAMGO	-0.0102627	0.00291157		VTADAMGO	-0.04833	0.046948		VTASTRESS	-0.1844	0.062013
	VTADAMGO	-0.01848	0.030544		VTASTRESS	0.059168	0.027076		VTADAMGO	-0.0104143	0.00336607		VTADAMGO	-0.04597	0.04474		VTASTRESS	-0.1881	0.060715
	VTADAMGO	-0.0197	0.028654		VTASTRESS	0.058461	0.026326		VTADAMGO	-0.0106922	0.00357622		VTADAMGO	-0.04221	0.041178		VTASTRESS	-0.1889	0.059261
	VTADAMGO	-0.02105	0.027077		VTASTRESS	0.052601	0.02515		VTADAMGO	-0.011121	0.0035066		VTADAMGO	-0.03797	0.037253		VTASTRESS	-0.18808	0.05771
	VTADAMGO	-0.02358	0.026118		VTASTRESS	0.042147	0.023987		VTADAMGO	-0.0115752	0.00310815		VTADAMGO	-0.03361	0.033458		VTASTRESS	-0.18615	0.056194
	VTADAMGO	-0.02671	0.025304		VTASTRESS	0.028533	0.023852		VTADAMGO	-0.0120622	0.00265014		VTADAMGO	-0.02935	0.030307		VTASTRESS	-0.18311	0.054589
	VTADAMGO	-0.03035	0.024903		VTASTRESS	0.014316	0.024921		VTADAMGO	-0.0125899	0.0023794		VTADAMGO	-0.02482	0.028572		VTASTRESS	-0.17967	0.053294
	VTADAMGO	-0.0338	0.024944		VTASTRESS	0.002166	0.027236		VTADAMGO	-0.0133698	0.00251116		VTADAMGO	-0.02122	0.027943		VTASTRESS	-0.1775	0.052501
	VTADAMGO	-0.03724	0.026136		VTASTRESS	-0.00601	0.030719		VTADAMGO	-0.0144954	0.00316094		VTADAMGO	-0.01915	0.027398		VTASTRESS	-0.177	0.052255
	VTADAMGO	-0.03979	0.028582		VTASTRESS	-0.01007	0.034737		VTADAMGO	-0.0160023	0.0044301		VTADAMGO	-0.01849	0.026618		VTASTRESS	-0.17755	0.052653
	VTADAMGO	-0.04122	0.030889		VTASTRESS	-0.00956	0.038172		VTADAMGO	-0.0178278	0.00624361		VTADAMGO	-0.01839	0.026166		VTASTRESS	-0.17864	0.054258
	VTADAMGO	-0.04083	0.031258		VTASTRESS	-0.00543	0.040699		VTADAMGO	-0.0199941	0.00850872		VTADAMGO	-0.01957	0.026596		VTASTRESS	-0.18057	0.056984
	VTADAMGO	-0.03903	0.030162		VTASTRESS	0.000184	0.042895		VTADAMGO	-0.0223059	0.0109474		VTADAMGO	-0.02245	0.028034		VTASTRESS	-0.18327	0.060297
	VTADAMGO	-0.03633	0.027823		VTASTRESS	0.004949	0.044588		VTADAMGO	-0.0245544	0.013371		VTADAMGO	-0.02565	0.030214		VTASTRESS	-0.18592	0.063597
	VTADAMGO	-0.0336	0.024889		VTASTRESS	0.008178	0.045256		VTADAMGO	-0.0264227	0.0155732		VTADAMGO	-0.02748	0.032543		VTASTRESS	-0.18745	0.066907
	VTADAMGO	-0.0306	0.023148		VTASTRESS	0.009987	0.045073		VTADAMGO	-0.0278068	0.0173811		VTADAMGO	-0.02815	0.033954		VTASTRESS	-0.18794	0.06996
	VTADAMGO	-0.02788	0.024098		VTASTRESS	0.011031	0.045116		VTADAMGO	-0.028618	0.0186284		VTADAMGO	-0.0283	0.03421		VTASTRESS	-0.18698	0.072258
	VTADAMGO	-0.0264	0.026212		VTASTRESS	0.011626	0.045559		VTADAMGO	-0.0288479	0.0193211		VTADAMGO	-0.0272	0.032975		VTASTRESS	-0.18368	0.073504
	VTADAMGO	-0.0268	0.028295		VTASTRESS	0.013311	0.04622		VTADAMGO	-0.0284987	0.0194707		VTADAMGO	-0.02448	0.030434		VTASTRESS	-0.17693	0.074238
	VTADAMGO	-0.02816	0.029402		VTASTRESS	0.017457	0.046774		VTADAMGO	-0.0277341	0.0191663		VTADAMGO	-0.02109	0.026345		VTASTRESS	-0.16739	0.0748
	VTADAMGO	-0.03045	0.02921		VTASTRESS	0.024051	0.047278		VTADAMGO	-0.0267345	0.0184368		VTADAMGO	-0.01862	0.021916		VTASTRESS	-0.15616	0.074984
	VTADAMGO	-0.03447	0.028263		VTASTRESS	0.031698	0.047672		VTADAMGO	-0.0256204	0.0173497		VTADAMGO	-0.01681	0.018191		VTASTRESS	-0.14415	0.074567
	VTADAMGO	-0.04008	0.027777		VTASTRESS	0.039543	0.048011		VTADAMGO	-0.0244642	0.0160613		VTADAMGO	-0.01534	0.0165		VTASTRESS	-0.1315	0.073942
	VTADAMGO	-0.04567	0.027994		VTASTRESS	0.0467	0.04763		VTADAMGO	-0.0233777	0.0146522		VTADAMGO	-0.0148	0.018073		VTASTRESS	-0.11972	0.073322
	VTADAMGO	-0.05025	0.028635		VTASTRESS	0.051623	0.046522		VTADAMGO	-0.0224973	0.0131643		VTADAMGO	-0.01627	0.02158		VTASTRESS	-0.11073	0.072542
	VTADAMGO	-0.05421	0.029279		VTASTRESS	0.053031	0.045366		VTADAMGO	-0.0218428	0.0116481		VTADAMGO	-0.01822	0.025676		VTASTRESS	-0.10559	0.071504
	VTADAMGO	-0.05672	0.029554		VTASTRESS	0.050866	0.044897		VTADAMGO	-0.0213619	0.0101491		VTADAMGO	-0.01974	0.029625		VTASTRESS	-0.10389	0.07051
	VTADAMGO	-0.05594	0.028945		VTASTRESS	0.046247	0.044735		VTADAMGO	-0.0210571	0.00874464		VTADAMGO	-0.02014	0.033496		VTASTRESS	-0.10609	0.069973
	VTADAMGO	-0.05141	0.027433		VTASTRESS	0.040263	0.044771		VTADAMGO	-0.0209496	0.00746637		VTADAMGO	-0.02032	0.035738		VTASTRESS	-0.11251	0.069607
	VTADAMGO	-0.04475	0.025656		VTASTRESS	0.033463	0.044545		VTADAMGO	-0.0210395	0.00636066		VTADAMGO	-0.01981	0.037169		VTASTRESS	-0.12244	0.069292
	VTADAMGO	-0.03683	0.024231		VTASTRESS	0.026662	0.043529		VTADAMGO	-0.0212633	0.00562642		VTADAMGO	-0.01881	0.038382		VTASTRESS	-0.13322	0.069155
	VTADAMGO	-0.02811	0.023425		VTASTRESS	0.021029	0.040628		VTADAMGO	-0.0215476	0.00534202		VTADAMGO	-0.01732	0.039851		VTASTRESS	-0.14289	0.069309
	VTADAMGO	-0.02004	0.023487		VTASTRESS	0.016616	0.036526		VTADAMGO	-0.0219427	0.00552845		VTADAMGO	-0.01637	0.040699		VTASTRESS	-0.15063	0.069419
	VTADAMGO	-0.01509	0.024383		VTASTRESS	0.012718	0.032259		VTADAMGO	-0.0223611	0.00605284		VTADAMGO	-0.0155	0.041762		VTASTRESS	-0.15553	0.069231
	VTADAMGO	-0.01359	0.025865		VTASTRESS	0.008837	0.029053		VTADAMGO	-0.0226858	0.00676158		VTADAMGO	-0.01481	0.042751		VTASTRESS	-0.15605	0.068346
	VTADAMGO	-0.01453	0.027608		VTASTRESS	0.004488	0.027507		VTADAMGO	-0.0228451	0.00748377		VTADAMGO	-0.0137	0.043506		VTASTRESS	-0.15229	0.066782
	VTADAMGO	-0.01649	0.029334		VTASTRESS	-0.00034	0.028084		VTADAMGO	-0.0228841	0.00803538		VTADAMGO	-0.01324	0.043363		VTASTRESS	-0.1461	0.06444
	VTADAMGO	-0.01932	0.030573		VTASTRESS	-0.00571	0.029977		VTADAMGO	-0.0228108	0.00827282		VTADAMGO	-0.0133	0.042664		VTASTRESS	-0.13929	0.061608
	VTADAMGO	-0.0216	0.030908		VTASTRESS	-0.01157	0.031706		VTADAMGO	-0.0226403	0.00827137		VTADAMGO	-0.01452	0.041385		VTASTRESS	-0.13223	0.058532
	VTADAMGO	-0.02261	0.030294		VTASTRESS	-0.01649	0.032213		VTADAMGO	-0.0223047	0.00805771		VTADAMGO	-0.016	0.040317		VTASTRESS	-0.12556	0.055881
	VTADAMGO	-0.02208	0.028935		VTASTRESS	-0.01913	0.030762		VTADAMGO	-0.0219034	0.0077233		VTADAMGO	-0.01841	0.038949		VTASTRESS	-0.12031	0.05408
	VTADAMGO	-0.0215	0.027107		VTASTRESS	-0.01884	0.027008		VTADAMGO	-0.021425	0.0072319		VTADAMGO	-0.02163	0.037551		VTASTRESS	-0.11712	0.05332
	VTADAMGO	-0.0211	0.024967		VTASTRESS	-0.01591	0.021084		VTADAMGO	-0.0209156	0.00670385		VTADAMGO	-0.02563	0.035996		VTASTRESS	-0.1148	0.053257
	VTADAMGO	-0.02149	0.0232		VTASTRESS	-0.01075	0.013585		VTADAMGO	-0.0202973	0.00622257		VTADAMGO	-0.02815	0.034793		VTASTRESS	-0.11261	0.053968
	VTADAMGO	-0.02209	0.022345		VTASTRESS	-0.00405	0.008725		VTADAMGO	-0.0196847	0.00588199		VTADAMGO	-0.02923	0.033462		VTASTRESS	-0.11103	0.055165
	VTADAMGO	-0.02285	0.022505		VTASTRESS	0.002952	0.013402		VTADAMGO	-0.0191524	0.00563403		VTADAMGO	-0.02845	0.032314		VTASTRESS	-0.11098	0.056559
	VTADAMGO	-0.02292	0.023586		VTASTRESS	0.008188	0.021094		VTADAMGO	-0.0188212	0.00557537		VTADAMGO	-0.02616	0.030999		VTASTRESS	-0.11235	0.057418
	VTADAMGO	-0.02246	0.025908		VTASTRESS	0.010624	0.027388		VTADAMGO	-0.0186805	0.0056907		VTADAMGO	-0.02138	0.03007		VTASTRESS	-0.11501	0.057911
	VTADAMGO	-0.02051	0.029441		VTASTRESS	0.010004	0.031276		VTADAMGO	-0.018818	0.00600774		VTADAMGO	-0.01557	0.02931		VTASTRESS	-0.11932	0.058295
	VTADAMGO	-0.01742	0.033639		VTASTRESS	0.006499	0.032703		VTADAMGO	-0.0191896	0.00639658		VTADAMGO	-0.01061	0.028191		VTASTRESS	-0.12571	0.058816
	VTADAMGO	-0.01375	0.037594		VTASTRESS	-0.00025	0.032254		VTADAMGO	-0.0197021	0.00679832		VTADAMGO	-0.00769	0.026254		VTASTRESS	-0.13329	0.059268
	VTADAMGO	-0.01104	0.040831		VTASTRESS	-0.00924	0.030719		VTADAMGO	-0.020037	0.00713769		VTADAMGO	-0.00537	0.024453		VTASTRESS	-0.14034	0.060246
	VTADAMGO	-0.00895	0.042779		VTASTRESS	-0.01868	0.028476		VTADAMGO	-0.0200382	0.00732192		VTADAMGO	-0.00397	0.022877		VTASTRESS	-0.14626	0.061946
	VTADAMGO	-0.00758	0.043256		VTASTRESS	-0.02726	0.026218		VTADAMGO	-0.0195271	0.00707782		VTADAMGO	-0.00357	0.021377		VTASTRESS	-0.15128	0.064069
	VTADAMGO	-0.00686	0.042088		VTASTRESS	-0.03448	0.024054		VTADAMGO	-0.0185357	0.00634531		VTADAMGO	-0.00399	0.019853		VTASTRESS	-0.15536	0.065633
	VTADAMGO	-0.00754	0.039842		VTASTRESS	-0.03949	0.021449		VTADAMGO	-0.0170946	0.0050414		VTADAMGO	-0.00335	0.019287		VTASTRESS	-0.15797	0.066447
	VTADAMGO	-0.00802	0.037079		VTASTRESS	-0.04141	0.018142		VTADAMGO	-0.015515	0.00332666		VTADAMGO	-0.00227	0.019522		VTASTRESS	-0.15963	0.06652
	VTADAMGO	-0.00788	0.035192		VTASTRESS	-0.03951	0.014705		VTADAMGO	-0.0140707	0.0013043		VTADAMGO	-0.00206	0.019953		VTASTRESS	-0.16171	0.065689
	VTADAMGO	-0.00772	0.034482		VTASTRESS	-0.03501	0.011902		VTADAMGO	-0.0130946	0.000736619		VTADAMGO	-0.00351	0.021375		VTASTRESS	-0.16486	0.063429
	VTADAMGO	-0.00901	0.034535		VTASTRESS	-0.02877	0.01098		VTADAMGO	-0.0126154	0.00253761		VTADAMGO	-0.00584	0.024679		VTASTRESS	-0.16821	0.060332
	VTADAMGO	-0.01063	0.03495		VTASTRESS	-0.02116	0.012242		VTADAMGO	-0.0126496	0.00384992		VTADAMGO	-0.00931	0.028273		VTASTRESS	-0.1711	0.05692
	VTADAMGO	-0.01231	0.036599		VTASTRESS	-0.01289	0.014266		VTADAMGO	-0.0130632	0.00475408		VTADAMGO	-0.01413	0.031182		VTASTRESS	-0.17361	0.053523
	VTADAMGO	-0.01419	0.038849		VTASTRESS	-0.00538	0.015712		VTADAMGO	-0.0136931	0.00531583		VTADAMGO	-0.01983	0.033075		VTASTRESS	-0.17558	0.050204
	VTADAMGO	-0.01699	0.041109		VTASTRESS	0.001071	0.016939		VTADAMGO	-0.0141952	0.00574251		VTADAMGO	-0.02414	0.033496		VTASTRESS	-0.17553	0.047809
	VTADAMGO	-0.01903	0.043165		VTASTRESS	0.006643	0.018062		VTADAMGO	-0.014413	0.00603886		VTADAMGO	-0.026	0.032372		VTASTRESS	-0.17267	0.046814
	VTADAMGO	-0.01983	0.044876		VTASTRESS	0.012047	0.019423		VTADAMGO	-0.0142512	0.00633137		VTADAMGO	-0.02516	0.030801		VTASTRESS	-0.16775	0.047242
	VTADAMGO	-0.02018	0.045102		VTASTRESS	0.017082	0.021145		VTADAMGO	-0.0138563	0.00664871		VTADAMGO	-0.02137	0.029438		VTASTRESS	-0.16204	0.048467
	VTADAMGO	-0.02162	0.04348		VTASTRESS	0.021589	0.022757		VTADAMGO	-0.0133044	0.00694722		VTADAMGO	-0.0148	0.029385		VTASTRESS	-0.15555	0.050194
	VTADAMGO	-0.02349	0.040537		VTASTRESS	0.025541	0.023374		VTADAMGO	-0.0127986	0.00708299		VTADAMGO	-0.00646	0.030837		VTASTRESS	-0.14862	0.052215
	VTADAMGO	-0.02598	0.037083		VTASTRESS	0.028965	0.023202		VTADAMGO	-0.0125594	0.00702305		VTADAMGO	0.001777	0.031907		VTASTRESS	-0.14252	0.054462
	VTADAMGO	-0.02984	0.033143		VTASTRESS	0.031062	0.022534		VTADAMGO	-0.0128044	0.00671193		VTADAMGO	0.008042	0.031343		VTASTRESS	-0.13864	0.056529
	VTADAMGO	-0.03544	0.029682		VTASTRESS	0.031182	0.021576		VTADAMGO	-0.0135421	0.00615136		VTADAMGO	0.011506	0.029576		VTASTRESS	-0.1362	0.058359
	VTADAMGO	-0.04123	0.027708		VTASTRESS	0.029335	0.020681		VTADAMGO	-0.014752	0.00522091		VTADAMGO	0.012284	0.027081		VTASTRESS	-0.13423	0.059719
	VTADAMGO	-0.04609	0.027283		VTASTRESS	0.026098	0.020631		VTADAMGO	-0.0162954	0.00392927		VTADAMGO	0.010518	0.02395		VTASTRESS	-0.13258	0.0604
	VTADAMGO	-0.04956	0.027595		VTASTRESS	0.021887	0.021509		VTADAMGO	-0.0180925	0.0023587		VTADAMGO	0.006693	0.023147		VTASTRESS	-0.13203	0.060342
	VTADAMGO	-0.05144	0.028832		VTASTRESS	0.017303	0.022965		VTADAMGO	-0.0199265	0.000600249		VTADAMGO	0.001445	0.02583		VTASTRESS	-0.13191	0.05966
	VTADAMGO	-0.05125	0.030748		VTASTRESS	0.012937	0.025067		VTADAMGO	-0.0215503	0.00126174		VTADAMGO	-0.00332	0.029583		VTASTRESS	-0.13165	0.058536
	VTADAMGO	-0.04927	0.032793		VTASTRESS	0.009833	0.027777		VTADAMGO	-0.0228369	0.00307127		VTADAMGO	-0.00669	0.032719		VTASTRESS	-0.1315	0.057492
	VTADAMGO	-0.04649	0.034438		VTASTRESS	0.008602	0.030238		VTADAMGO	-0.0237732	0.0046968		VTADAMGO	-0.00843	0.033695		VTASTRESS	-0.13263	0.056571
	VTADAMGO	-0.04388	0.035874		VTASTRESS	0.008635	0.032002		VTADAMGO	-0.0242876	0.00596092		VTADAMGO	-0.00877	0.03174		VTASTRESS	-0.13464	0.055537
	VTADAMGO	-0.0417	0.036746		VTASTRESS	0.009449	0.033609		VTADAMGO	-0.0243833	0.00685435		VTADAMGO	-0.00657	0.027155		VTASTRESS	-0.13669	0.054208
	VTADAMGO	-0.03966	0.036806		VTASTRESS	0.011176	0.035159		VTADAMGO	-0.0241258	0.00738922		VTADAMGO	-0.00218	0.022811		VTASTRESS	-0.13855	0.052562
	VTADAMGO	-0.03716	0.036314		VTASTRESS	0.013436	0.036329		VTADAMGO	-0.0236604	0.00754454		VTADAMGO	0.003126	0.021819		VTASTRESS	-0.14058	0.050632
	VTADAMGO	-0.03369	0.036153		VTASTRESS	0.015824	0.037081		VTADAMGO	-0.0231251	0.00736558		VTADAMGO	0.007499	0.024864		VTASTRESS	-0.14202	0.048291
	VTADAMGO	-0.02934	0.036093		VTASTRESS	0.017887	0.037906		VTADAMGO	-0.0225587	0.00694158		VTADAMGO	0.011668	0.029892		VTASTRESS	-0.14157	0.045978
	VTADAMGO	-0.02387	0.035904		VTASTRESS	0.019983	0.038151		VTADAMGO	-0.0220363	0.00636742		VTADAMGO	0.014916	0.034985		VTASTRESS	-0.13844	0.044433
	VTADAMGO	-0.01721	0.035971		VTASTRESS	0.022586	0.037403		VTADAMGO	-0.0216268	0.00564218		VTADAMGO	0.016245	0.03926		VTASTRESS	-0.13359	0.044391
	VTADAMGO	-0.01001	0.036525		VTASTRESS	0.025203	0.035846		VTADAMGO	-0.021301	0.00470593		VTADAMGO	0.01455	0.041209		VTASTRESS	-0.1276	0.045698
	VTADAMGO	-0.0041	0.03655		VTASTRESS	0.027118	0.033421		VTADAMGO	-0.0209724	0.00360335		VTADAMGO	0.011368	0.041551		VTASTRESS	-0.12087	0.047883
	VTADAMGO	0.000151	0.035831		VTASTRESS	0.028647	0.029817		VTADAMGO	-0.0206204	0.00245859		VTADAMGO	0.007506	0.041506		VTASTRESS	-0.11384	0.050645
	VTADAMGO	0.002647	0.035083		VTASTRESS	0.029951	0.025842		VTADAMGO	-0.0202739	0.00127885		VTADAMGO	0.003035	0.041511		VTASTRESS	-0.1084	0.053867
	VTADAMGO	0.003304	0.034679		VTASTRESS	0.030289	0.022849		VTADAMGO	-0.02008	0.000199042		VTADAMGO	-0.00238	0.040236		VTASTRESS	-0.10591	0.057115
	VTADAMGO	0.001133	0.033813		VTASTRESS	0.028937	0.021143		VTADAMGO	-0.0200598	0.00066251		VTADAMGO	-0.00641	0.038847		VTASTRESS	-0.1066	0.060581
	VTADAMGO	-0.00274	0.032377		VTASTRESS	0.026299	0.02071		VTADAMGO	-0.0202347	0.00114659		VTADAMGO	-0.00891	0.037902		VTASTRESS	-0.10982	0.064617
	VTADAMGO	-0.00674	0.031158		VTASTRESS	0.023144	0.021539		VTADAMGO	-0.0206092	0.00121716		VTADAMGO	-0.01019	0.037229		VTASTRESS	-0.11618	0.06909
	VTADAMGO	-0.01017	0.030454		VTASTRESS	0.019774	0.023543		VTADAMGO	-0.021203	0.000896714		VTADAMGO	-0.01164	0.03549		VTASTRESS	-0.12556	0.073056
	VTADAMGO	-0.01429	0.029607		VTASTRESS	0.01679	0.025625		VTADAMGO	-0.0218662	0.00027938		VTADAMGO	-0.01258	0.033796		VTASTRESS	-0.1368	0.076136
	VTADAMGO	-0.0182	0.028834		VTASTRESS	0.015069	0.027416		VTADAMGO	-0.0225208	0.00062584		VTADAMGO	-0.01353	0.033055		VTASTRESS	-0.14775	0.078439
	VTADAMGO	-0.02112	0.028383		VTASTRESS	0.015866	0.028323		VTADAMGO	-0.0230997	0.00165339		VTADAMGO	-0.01516	0.032717		VTASTRESS	-0.1579	0.079916
	VTADAMGO	-0.02293	0.027786		VTASTRESS	0.018884	0.028538		VTADAMGO	-0.0236958	0.00264899		VTADAMGO	-0.01871	0.030912		VTASTRESS	-0.1671	0.079957
	VTADAMGO	-0.02501	0.026491		VTASTRESS	0.02327	0.02838		VTADAMGO	-0.0242673	0.00341033		VTADAMGO	-0.02289	0.028841		VTASTRESS	-0.17435	0.078557
	VTADAMGO	-0.02618	0.025003		VTASTRESS	0.02847	0.028491		VTADAMGO	-0.0248823	0.00394673		VTADAMGO	-0.02732	0.027341		VTASTRESS	-0.17803	0.075812
	VTADAMGO	-0.02556	0.023708		VTASTRESS	0.033879	0.029247		VTADAMGO	-0.0255603	0.00422923		VTADAMGO	-0.03101	0.025709		VTASTRESS	-0.17805	0.072051
	VTADAMGO	-0.02285	0.022843		VTASTRESS	0.038131	0.030937		VTADAMGO	-0.0264175	0.0042817		VTADAMGO	-0.03416	0.022962		VTASTRESS	-0.17522	0.067321
	VTADAMGO	-0.01941	0.02249		VTASTRESS	0.040106	0.032926		VTADAMGO	-0.027333	0.00408685		VTADAMGO	-0.03556	0.020759		VTASTRESS	-0.1698	0.062068
	VTADAMGO	-0.01461	0.022664		VTASTRESS	0.038928	0.034029		VTADAMGO	-0.028174	0.00381238		VTADAMGO	-0.03489	0.019568		VTASTRESS	-0.1616	0.056861
	VTADAMGO	-0.00843	0.02307		VTASTRESS	0.034835	0.033751		VTADAMGO	-0.0287142	0.00342138		VTADAMGO	-0.03178	0.019181		VTASTRESS	-0.15196	0.052333
	VTADAMGO	-0.0015	0.023639		VTASTRESS	0.028215	0.032277		VTADAMGO	-0.0288429	0.0029182		VTADAMGO	-0.02773	0.019885		VTASTRESS	-0.14315	0.048639
	VTADAMGO	0.004023	0.024268		VTASTRESS	0.019531	0.029978		VTADAMGO	-0.0283813	0.00222277		VTADAMGO	-0.02348	0.021533		VTASTRESS	-0.13631	0.046384
	VTADAMGO	0.00804	0.024872		VTASTRESS	0.0098	0.027952		VTADAMGO	-0.0273331	0.00145605		VTADAMGO	-0.02027	0.022714		VTASTRESS	-0.13111	0.045811
	VTADAMGO	0.009821	0.025574		VTASTRESS	0.000542	0.026958		VTADAMGO	-0.0257237	0.000648064		VTADAMGO	-0.01835	0.023389		VTASTRESS	-0.12756	0.04661
	VTADAMGO	0.009021	0.026374		VTASTRESS	-0.00683	0.027271		VTADAMGO	-0.0238791	0.000131694		VTADAMGO	-0.01942	0.023601		VTASTRESS	-0.12624	0.047747
	VTADAMGO	0.004668	0.027049		VTASTRESS	-0.01165	0.028401		VTADAMGO	-0.0220458	0.000889308		VTADAMGO	-0.02381	0.022809		VTASTRESS	-0.12669	0.048515
	VTADAMGO	-0.00249	0.027836		VTASTRESS	-0.01389	0.030131		VTADAMGO	-0.0204707	0.00147774		VTADAMGO	-0.03087	0.021135		VTASTRESS	-0.1272	0.048453
	VTADAMGO	-0.01187	0.029196		VTASTRESS	-0.01337	0.031252		VTADAMGO	-0.0193165	0.00185917		VTADAMGO	-0.03858	0.019749		VTASTRESS	-0.12712	0.048219
	VTADAMGO	-0.02172	0.030908		VTASTRESS	-0.01043	0.031177		VTADAMGO	-0.0188349	0.00190971		VTADAMGO	-0.04604	0.019147		VTASTRESS	-0.12712	0.048867
	VTADAMGO	-0.03108	0.031902		VTASTRESS	-0.006	0.0304		VTADAMGO	-0.0190367	0.00169955		VTADAMGO	-0.05243	0.019235		VTASTRESS	-0.12797	0.051164
	VTADAMGO	-0.03826	0.031688		VTASTRESS	-0.00185	0.029391		VTADAMGO	-0.0198851	0.00113849		VTADAMGO	-0.05655	0.019451		VTASTRESS	-0.1296	0.054466
	VTADAMGO	-0.04246	0.030769		VTASTRESS	0.001333	0.027688		VTADAMGO	-0.0210911	0.000197665		VTADAMGO	-0.0567	0.019796		VTASTRESS	-0.13224	0.058291
	VTADAMGO	-0.04259	0.029254		VTASTRESS	0.003473	0.025547		VTADAMGO	-0.0225091	0.00110556		VTADAMGO	-0.05394	0.020807		VTASTRESS	-0.13701	0.061583
	VTADAMGO	-0.03904	0.026765		VTASTRESS	0.004247	0.024258		VTADAMGO	-0.0238543	0.0025709		VTADAMGO	-0.04983	0.022385		VTASTRESS	-0.14429	0.063428
	VTADAMGO	-0.03269	0.024301		VTASTRESS	0.003214	0.024318		VTADAMGO	-0.0248857	0.00409319		VTADAMGO	-0.04491	0.024073		VTASTRESS	-0.15303	0.06331
	VTADAMGO	-0.02524	0.023358		VTASTRESS	0.001134	0.024625		VTADAMGO	-0.0253892	0.00547529		VTADAMGO	-0.03898	0.026232		VTASTRESS	-0.16148	0.061721
	VTADAMGO	-0.01698	0.023467		VTASTRESS	-0.0011	0.025041		VTADAMGO	-0.025457	0.00665116		VTADAMGO	-0.03328	0.028432		VTASTRESS	-0.16887	0.059217
	VTADAMGO	-0.00909	0.023799		VTASTRESS	-0.00296	0.025944		VTADAMGO	-0.0251868	0.00742859		VTADAMGO	-0.02917	0.030119		VTASTRESS	-0.17458	0.056175
	VTADAMGO	-0.00329	0.024274		VTASTRESS	-0.00467	0.027179		VTADAMGO	-0.0248349	0.00787281		VTADAMGO	-0.02611	0.031374		VTASTRESS	-0.17759	0.052873
	VTADAMGO	-0.0008	0.024632		VTASTRESS	-0.00617	0.028044		VTADAMGO	-0.0244985	0.00812243		VTADAMGO	-0.02276	0.032697		VTASTRESS	-0.17664	0.050057
	VTADAMGO	-0.00056	0.023877		VTASTRESS	-0.00662	0.029326		VTADAMGO	-0.0243394	0.00833888		VTADAMGO	-0.01951	0.034126		VTASTRESS	-0.17239	0.04812
	VTADAMGO	-0.00194	0.022148		VTASTRESS	-0.00634	0.031704		VTADAMGO	-0.0244686	0.00861766		VTADAMGO	-0.01707	0.035898		VTASTRESS	-0.16601	0.047032
	VTADAMGO	-0.00504	0.020131		VTASTRESS	-0.00637	0.034775		VTADAMGO	-0.0248489	0.0090689		VTADAMGO	-0.01481	0.038234		VTASTRESS	-0.15853	0.046444
	VTADAMGO	-0.00942	0.018363		VTASTRESS	-0.00672	0.037		VTADAMGO	-0.0253225	0.00970533		VTADAMGO	-0.01207	0.040543		VTASTRESS	-0.14979	0.0463
	VTADAMGO	-0.01315	0.016789		VTASTRESS	-0.00703	0.038095		VTADAMGO	-0.0258304	0.0105494		VTADAMGO	-0.00924	0.04206		VTASTRESS	-0.14078	0.046325
	VTADAMGO	-0.0155	0.015856		VTASTRESS	-0.00728	0.038066		VTADAMGO	-0.0263162	0.0114437		VTADAMGO	-0.00771	0.041484		VTASTRESS	-0.13294	0.046232
	VTADAMGO	-0.01745	0.015717		VTASTRESS	-0.00802	0.036725		VTADAMGO	-0.0267609	0.0122594		VTADAMGO	-0.00703	0.039141		VTASTRESS	-0.12696	0.045599
	VTADAMGO	-0.01956	0.01624		VTASTRESS	-0.00935	0.033738		VTADAMGO	-0.0270881	0.0130024		VTADAMGO	-0.00688	0.035561		VTASTRESS	-0.1219	0.044578
	VTADAMGO	-0.02083	0.017084		VTASTRESS	-0.01089	0.030095		VTADAMGO	-0.0273363	0.0137501		VTADAMGO	-0.00716	0.031825		VTASTRESS	-0.118	0.043501
	VTADAMGO	-0.02133	0.018599		VTASTRESS	-0.01249	0.027259		VTADAMGO	-0.027615	0.014532		VTADAMGO	-0.00857	0.029127		VTASTRESS	-0.11624	0.042682
	VTADAMGO	-0.02248	0.020374		VTASTRESS	-0.01425	0.026092		VTADAMGO	-0.0279577	0.0153657		VTADAMGO	-0.0104	0.029653		VTASTRESS	-0.11749	0.04243
	VTADAMGO	-0.02465	0.022101		VTASTRESS	-0.0158	0.026222		VTADAMGO	-0.0283166	0.0162135		VTADAMGO	-0.01194	0.032365		VTASTRESS	-0.12088	0.043303
	VTADAMGO	-0.02687	0.023667		VTASTRESS	-0.01625	0.02687		VTADAMGO	-0.0286338	0.0170027		VTADAMGO	-0.012	0.034969		VTASTRESS	-0.12645	0.045782
	VTADAMGO	-0.02865	0.025157		VTASTRESS	-0.0149	0.027364		VTADAMGO	-0.0288566	0.0175671		VTADAMGO	-0.01108	0.036927		VTASTRESS	-0.13466	0.049622
	VTADAMGO	-0.03069	0.026505		VTASTRESS	-0.01213	0.027198		VTADAMGO	-0.0289178	0.0177973		VTADAMGO	-0.00868	0.037154		VTASTRESS	-0.14528	0.054107
	VTADAMGO	-0.03262	0.028153		VTASTRESS	-0.00855	0.026406		VTADAMGO	-0.0287629	0.0177968		VTADAMGO	-0.00498	0.034872		VTASTRESS	-0.15607	0.058234

## Sheet: Supp Fig4
	ensemble size - CPP score correlation				Open Field Test - mCherry									Open Field Test - VTADAMGO									Open Field test - VTASTRESS									1h Chow binge															ICCS - Laser ON (3 day average)
																																	mCherry - Chow intake (g)					hM3Dq-VTADAMGO - Chow intake (g)					hM3Dq-VTASTRESS - Chow intake (g)
	SuppFig 4D	hM3Dq+ / 0.1 mm^2	CPP score		Supp Fig 4D	distance moved (cm)		Supp Fig 4D	immobility (%)		Supp Fig 4D	time in wall zone (s)		Supp Fig 4E	distance moved (cm)		Supp Fig 4E	immobility (%)		Supp Fig 4E	time in wall zone (s)		Supp Fig 4F	distance moved (cm)		Supp Fig 4F	immobility (%)		Supp Fig 4F	time in wall zone (s)		Supp Fig4G	Baseline	Test	Post-Test		Supp Fig4H	Baseline	Test	Post-Test		Supp Fig4I	Baseline	Test	Post-Test		Supp Fig4J	inactive	active
	VTADAMGO	4.04	245.2		vehicle	4896.73		vehicle	17.27		vehicle	541.96		vehicle	8546.68		vehicle	10.77		vehicle	474.6		vehicle	3841.46		vehicle	24.87		vehicle	299.12		vehicle	0	0	0		vehicle	0	0	0		vehicle	0	0	0		VTADAMGO	21	92
	VTADAMGO	3.34	288.64		vehicle	4515.63		vehicle	21.34		vehicle	284.24		vehicle	7655.7		vehicle	16.13		vehicle	504		vehicle	5271.86		vehicle	22.07		vehicle	441.68		vehicle	0	0	0		vehicle	0	0	0		vehicle	0	0	0		VTADAMGO	5.67	55
	VTADAMGO	4.36	92.4		vehicle	3613.87		vehicle	19.34		vehicle	374.96		vehicle	4473.99		vehicle	12.53		vehicle	415.84		vehicle	5968.09		vehicle	21.87		vehicle	432.76		vehicle	0	0	0		vehicle	0	0	0.02		vehicle	0	0	0		VTADAMGO	8.33	97.67
	VTADAMGO	4.83	-33.76		vehicle	6116.71		vehicle	32.75		vehicle	396.72		vehicle	7102.53		vehicle	13.36		vehicle	401.28		vehicle	7021.38		vehicle	42.31		vehicle	379.72		vehicle	0	0	0		vehicle	0	0.06	0		vehicle	0	0	0		VTADAMGO	8.67	103.33
	VTADAMGO	2.7	125.4		vehicle	5137.8		vehicle	18.99		vehicle	457.56		vehicle	4356.59		vehicle	13.16		vehicle	355.52		vehicle	7334.72		vehicle	23.25		vehicle	460.96		vehicle	0	0	0		vehicle	0.01	0	0		vehicle	0	0	0		VTADAMGO	7	63
	VTADAMGO	3.27	340.68		vehicle	6602.8		vehicle	30.97		vehicle	464.04		vehicle	5102.48		vehicle	28.12		vehicle	410.68		vehicle	5428.66		vehicle	22.82		vehicle	345.84		vehicle	0	0	0		vehicle	0	0.01	0.02		vehicle	0	0	0		VTADAMGO	5.33	95
	VTADAMGO	4.1	74.36		vehicle	6733.78		vehicle	18.07		vehicle	486.76		vehicle	8192.84		vehicle	12.63		vehicle	447.4		vehicle	3953.67		vehicle	14.76		vehicle	400.84		vehicle	0	0	0		vehicle	0.02	0.01	0.01		vehicle	0	0	0		VTADAMGO	1	29
	VTADAMGO	4.66	79.52		vehicle	5877.72		vehicle	15.45		vehicle	449.32		vehicle	5927.93		vehicle	23.93		vehicle	432.48		vehicle	4769.84		vehicle	15.31		vehicle	395.16		vehicle	0	0	0		vehicle	0	0	0.03		vehicle	0	0	0		VTADAMGO	1.67	19
	VTADAMGO	5.38	292.68		vehicle	6293.65		vehicle	22.64		vehicle	339.4		vehicle	6024.11		vehicle	11.52		vehicle	531.24		vehicle	4541.23		vehicle	17.65		vehicle	291.56		vehicle	0	0	0		vehicle	0.01	0.01	0.01		vehicle	0	0	0		VTADAMGO	8.67	29.67
	VTASTRESS	3.26	-16.52		c21	6135.5		c21	16.59		c21	491.8		vehicle	6262.96		vehicle	21.39		vehicle	495.36		vehicle	4309.1		vehicle	25.46		vehicle	388.52		vehicle	0	0	0		vehicle	0	0.01	0		vehicle	0	0	0		VTASTRESS	5	3
	VTASTRESS	1.97	-39.4		c21	3864.66		c21	25.85		c21	552.84		vehicle	6692.81		vehicle	22.98		vehicle	465.16		vehicle	4850.97		vehicle	33.5		vehicle	257.64		vehicle	0	0	0		vehicle	0	0.02	0.01		vehicle	0	0	0.05		VTASTRESS	3.5	4.5
	VTASTRESS	4.71	46.8		c21	4803.85		c21	20.9		c21	303.52		vehicle	4981.5		vehicle	21.97		vehicle	505.72		vehicle	5538.7		vehicle	26.74		vehicle	422.24		vehicle	0	0	0		vehicle	0.03	0	0.02		vehicle	0	0	0		VTASTRESS	2.67	3
	VTASTRESS	3.71	-132.08		c21	5277.83		c21	41.49		c21	434.2		c21	7494.21		c21	10.55		c21	501.76		c21	5517.51		c21	24.79		c21	374.36		vehicle	0	0	0		vehicle	0	0	0		vehicle	0	0	0.1		VTASTRESS	0.67	1.67
	VTASTRESS	2.65	-244.64		c21	5441.68		c21	28.73		c21	443.2		c21	7917.94		c21	15.85		c21	455.8		c21	4591.37		c21	20.83		c21	502.88		vehicle	0	0	0		vehicle	0.05	0	0		vehicle	0	0	0		VTASTRESS	9.33	9
	VTASTRESS	3.72	-208.68		c21	5466.3		c21	19		c21	426.84		c21	7954.93		c21	17.01		c21	487.76		c21	5960.35		c21	13.26		c21	475.36		vehicle	0	0	0		vehicle	0.01	0	0		vehicle	0	0	0		VTASTRESS	6.67	10
	VTASTRESS	6.68	-179.68		c21	6666.68		c21	19.74		c21	454.28		c21	5556.16		c21	14.17		c21	277.6		c21	5872.12		c21	18.08		c21	432.92		vehicle	0	0	0		c21	0.01	0	0.01		vehicle	0	0	0		VTASTRESS	11.67	10.33
	VTASTRESS	4.29	-156.68		c21	4775.14		c21	25.15		c21	410.44		c21	4902.66		c21	17.51		c21	395.52		c21	7452.3		c21	22.83		c21	459.04		vehicle	0	0	0		c21	0	0	0		vehicle	0	0	0		VTASTRESS	7	4
	VTASTRESS	2.92	-89.52											c21	3970.51		c21	16.55		c21	228.04		c21	6296		c21	31.48		c21	403.32		vehicle	0	0	0		c21	0	0	0.05		vehicle	0	0	0		VTASTRESS	25	6
														c21	4601.64		c21	19.21		c21	290.52		c21	3932.07		c21	28.01		c21	484.48		vehicle	0	0	0		c21	0	0	0		vehicle	0	0	0.04		VTASTRESS	20	9
														c21	4277.83		c21	31.75		c21	255.44		c21	4059.82		c21	20.97		c21	384.36		vehicle	0	0	0		c21	0.01	0	0		vehicle	0	0	0
														c21	6050.47		c21	21.45		c21	365.72		c21	6379.31		c21	15.57		c21	467.2		vehicle	0	0	0.01		c21	0.05	0.02	0.01		vehicle	0.08	0.14	0.05
														c21	6538.73		c21	19.8		c21	428.44		c21	5472.71		c21	19.86		c21	467.6		vehicle	0	0	0		c21	0	0	0.01		c21	0	0	0
														c21	8197.6		c21	21		c21	501.72		c21	5559.6		c21	34.31		c21	469.08		c21	0	0	0		c21	0	0	0.01		c21	0	0	0
														c21	6710.6		c21	12.48		c21	456.28		c21	6552.36		c21	26.36		c21	446.64		c21	0	0	0		c21	0	0.03	0		c21	0	0	0
														c21	7547.81		c21	17.96		c21	427.2		c21	6012.35		c21	14.92		c21	413.28		c21	0	0	0		c21	0.02	0.01	0		c21	0	0	0
														c21	6155.16		c21	18.79		c21	469.28											c21	0	0	0		c21	0	0.01	0.01		c21	0	0	0
																																c21	0	0	0		c21	0	0	0		c21	0	0	0
																																c21	0	0	0		c21	0	0	0		c21	0	0	0
																																c21	0	0	0		c21	0	0	0.02		c21	0	0	0
																																c21	0	0	0		c21	0	0	0		c21	0	0	0
																																c21	0	0	0							c21	0	0	0
																																c21	0	0	0							c21	0.04	0	0.1
																																c21	0	0	0							c21	0	0	0
																																c21	0	0	0							c21	0	0	0
																																c21	0	0	0							c21	0	0	0
																																c21	0	0	0							c21	0	0	0
																																c21	0	0	0							c21	0	0	0
																																c21	0	0	0							c21	0	0	0
																																c21	0	0	0							c21	0	0	0.04
																																c21	0	0	0							c21	0	0	0
																																c21	0	0.02	0							c21	0	0	0
																																c21	0	0	0							c21	0.07	0.09	0.08
																																c21	0	0	0
																																c21	0.01	0	0

[truncated: 2 more sheets: Supp Fig5, Supp Fig6]
