# Supplementary material for: Distinct ventral tegmental area neuronal ensembles are indispensable for reward-driven approach and stress-driven avoidance behaviors
Source: Nat Commun. 2025 Apr 2;16:3147. doi: 10.1038/s41467-025-58384-3 (PMC11965480; doi:10.1038/s41467-025-58384-3)
Supplement: Supplementary file 4 — Supplementary Data 2 [file 41467_2025_58384_MOESM4_ESM.xlsx]

## Sheet: Sheet1
	SUPPLEMENTARY DATA
	Figure	Variable	Group	N mice	N data points	Statistical test	Comparison	DF	Test value	P value
	1B	Time in compartment (s)	DAMGO	16	16	Paired t test	veh-paired vs DAMGO-paired	15	t=2.305	p=0.0359
	1C	Time in compartment (s)	Stress	10	10	Paired t test	ctrl-paired vs stress-paired	9	t=2.478	p=0.0351
	1F	Time in center (s)	Vehicle	14	14	Unpaired t test	Vehicle vs DAMGO	26	t=2.701	p=0.0120
			DAMGO	14	14
	1G	Time in center (s)	Control	12	12	Unpaired t test	Control vs Stress	22	t=2.812	p=0.0101
			Stress	12	12
	1I	1h Fat intake (g)	Vehicle	12	12	Repeated Measures Two-Way ANOVA	Time x Ligand interaction	2.46	F=5.01	p =0.0108
			DAMGO	13	13		Time Main effect	1.877,43.17	F = 4.516	p=0.0183
							Ligand Main effect	1.23	F = 3.204	p=0.0867
						Post-Hoc contrasts
						Sidak's	Baseline: Vehicle vs DAMGO	20.58	t=0.8197	p=0.8067
						Sidak's	Test: Vehicle vs DAMGO	20.54	t=3.410	p=0.0081
						Tukey's	Vehicle: Baseline vs Test	11	q=0.2616	p=0.9813
						Tukey's	DAMGO: Baseline vs Test	12	q=4.159	p=0.0308
	1J	1h Fat intake (g)	Control	10	10	Repeated Measures Two-Way ANOVA	Time x Group interaction	2,36	F=7.071	p=0.0026
			Stress	10	10		Time Main effect	2,36	F=5.018	p=0.0120
							Group Main effect	1,18	F=4.276	p=0.0533
						Post-Hoc contrasts
						Sidak's	Baseline: Control vs Stress	17.98	t=0.8197	p=0.8080
						Sidak's	Test: Control vs Stress	17.89	t=3.564	p=0.0067
						Tukey's	Control: Baseline vs Test	36	q=1.795	p=0.4215
						Tukey's	Stress: Baseline vs Test	36	q=4.223	p=0.0137
	Figure	Variable	Group	N mice	N data points	Statistical test	Comparison	DF	Test value	P value
	2C	Fos+ / 0.1 mm2	DAMGO	5	5	Unpaired t test	DAMGO vs Stress	8	t = 1.248	p=0.2474
			Stress	5	5
	2E	co-labeled Fos+ cells (%) (cell type composition	DAMGO	4 to 6	4 to 6	Two-Way ANOVA	Cell type x Group interaction	4,46	F = 3.934	p=0.0079
			Stress	4 to 7	4 to 7		Cell type main effect	4,46	F = 136.7	p<0.0001
							Group main effect	1,46	F = 1.727	p=0.1953
						Post-Hoc contrasts
						Sidak's	TH+ : DAMGO vs Stress	46	t=0.08760	p>0.9999
						Sidak's	vgat+/TH+ : DAMGO vs Stress	46	t=0.5773	p=0.9847
						Sidak's	vgat+/TH- : DAMGO vs Stress	46	t=0.8850	p=0.9090
						Sidak's	vglut2+/TH+ DAMGO vs Stress	46	t=1.890	p=0.2855
						Sidak's	vglut2+/TH- DAMGO vs Stress	46	t=3.625	p=0.0036
	2H	co-labeled tdTom+Fos+ / tdTom+ (%)	DAMGO/stress	6	6	Ordinary One-Way ANOVA	all 4 groups	3,20	F=92.42	p<0.0001
			stress/DAMGO	6	6
			DAMGO/DAMGO	6	6	Post-Hoc contrasts
			stress/stress	6	6	Tukey's	DAMGO/stress vs. stress/DAMGO	20	q = 1.698	p = 0.6334
						Tukey's	DAMGO/stress vs. DAMGO/DAMGO	20	q = 17.12	p<0.0001
						Tukey's	DAMGO/stress vs. stress/stress	20	q = 14.12	p<0.0001
						Tukey's	stress/DAMGO vs. DAMGO/DAMGO	20	q = 18.82	p<0.0001
						Tukey's	stress/DAMGO vs. stress/stress	20	q = 15.82	p<0.0001
						Tukey's	DAMGO/DAMGO vs. stress/stress	20	q = 2.997	0.1812
	Figure	Variable	Group	N mice	N data points	Statistical test	Comparison	DF	Test value	P value
	3D	Reward onset (dF/F)	VTA_DAMGO jGCaMP8s	6	6	Repeated Measures Two-way ANOVA	Time x Ensemble interaction	1,10	F = 4.461	p = 0.0608
			VTA_stress jGCaMP8s	6	6		Time main effect	1,10	F = 5.020	p = 0.049
							Ensemble main effect	1,10	F = 1.693	p = 0.2224
						Post-Hoc contrasts
						Sidak's	VTA_DAMGO : bsl vs onset	10	t = 3.078	p = 0.0232
						Sidak's	VTA_Stress: bsl vs onset	10	t = 0.0908	p = 0.995
						Sidak's	baseline: VTA_DAMGO vs VTA_Stress	20	t = 0.1139	p = 0.992
						Sidak's	onset: VTA_DAMGO vs VTA_Stress	20	t = 2.162	p = 0.084
	3F	Foot shock onset (dF/F)	VTA_DAMGO jGCaMP8s	6	6	Repeated Measures Two-way ANOVA	Time x Ensemble interaction	1,11	F = 4.895	p = 0.049
			VTA_stress jGCaMP8s	7	7		Time main effect	1,11	F = 17.27	p = 0.0016
							Ensemble main effect	1,11	F = 4.748	p = 0.052
						Post-Hoc contrasts
						Sidak's	VTA_DAMGO : bsl vs onset	11	t = 1.324	p =0.3794
						Sidak's	VTA_Stress: bsl vs onset	11	t = 4.687	p = 0.0013
						Sidak's	baseline: VTA_DAMGO vs VTA_Stress	22	t = 0.1495	p = 0.9862
						Sidak's	onset: VTA_DAMGO vs VTA_Stress	22	t = 3.104	p = 0.0103
	Figure	Variable	Group	N mice	N data points	Statistical test	Comparison	DF	Test value	P value
	4D	Time spent in compartment (s)	VTA_mCherry	15	15	Repeated Measures Two-way ANOVA	Time x Group interaction	2,56	F = 8.612	p=0.0005
			VTA_DAMGO	26	26		Time main effect	1,56	F = 0.08106	p=0.7769
			VTA_Stress	18	18		Group main effect	2,56	F = 0.1423	p=0.8677
						Post-Hoc contrasts
						Sidak's	mCherry: pre vs post	56	t=0.3854	p=0.9734
						Sidak's	DAMGO: pre vs post	56	t=3.281	p=0.0053
						Sidak's	Stress: pre vs post	56	t=2.668	p=0.0296
	4F	Time spent in center (s)	VTA_mCherry - vehicle	9	9	Unpaired t test	vehicle vs c21	15	t=0.2754	p=0.7868
			VTA_mCherry - c21	8	8
	4G	Time spent in center (s)	VTA_DAMGO - vehicle	12	12	Unpaired t test	vehicle vs c21	24	t=2.669	p=0.0134
			VTA_DAMGO - c21	14	14
	4H	Time spent in center (s)	VTA_Stress - vehicle	12	12	Unpaired t test	vehicle vs c21	23	t=2.804	p=0.0101
			VTA_Stress - c21	13	13
	4I	1h Fat intake (g)	VTA_mCherry	22	22	Repeated Measures Two-Way ANOVA	Time x Ligand interaction	2,84	F = 0.2749	p=0.7603
			vehicle vs c21 (paired)				Time Main effect	1.851, 77.737	F = 0.07835	p=0.9124
							Ligand Main effect	1,42	F = 0.03569	p=0.8511
	4J	1h Fat intake (g)	VTA_DAMGO	15	15	Repeated Measures Two-Way ANOVA	Time x Ligand interaction	2,56	F=0.3618	p=0.6980
			vehicle vs c21 (paired)				Time Main effect	1.975,55.29	F=0.2196	p=0.8008
							Ligand Main effect	1,28	F=0.3408	p=0.5640
	4K	1h Fat intake (g)	VTA_Stress	21	21	Repeated Measures Two-Way ANOVA	Time x Ligand interaction	2,80	F=5.825	p=0.0043
			vehicle vs c21 (paired)				Time Main effect	1.852,74.07	F=4.212	p=0.0210
							Ligand Main effect	1,40	F=0.002854	p=0.9577
						Post-Hoc contrasts
						Tukey's	vehicle: baseline vs test	20	q=0.5239	p=0.9274
						Tukey's	c21: baseline vs test	20	q=5.508	p=0.0025
						Sidak's	baseline: vehicle vs c21	39.70	t=0.7615	p=0.8344
						Sidak's	test: vehicle vs c21	39.91	t=1.792	p=0.2233
	4N	Nose-pokes / h	VTA_DAMGO	9	9	Repeated Measures Two-Way ANOVA	Day x Nose-poke interaction	2,32	F=0.3173	p =0.7304
	top	(473 nm Laser ON)					Day Main effect	2,32	F=0.06370	p=0.9384
							Nose-poke main effect	1,16	F =25.76	p=0.0001
	4N	Nose-pokes / h	VTA_Stress	10	10	Repeated Measures Two-Way ANOVA	Day x Nose-poke interaction	2,32	F=0.3173	p =0.1964
	top	(473 nm Laser ON)					Day Main effect	2,32	F=0.06370	p=0.0128
							Nose-poke main effect	1,16	F =25.76	p=0.3029
	4N	Nose-pokes / h	VTA_DAMGO	9	9	Repeated Measures Two-Way ANOVA	Day x Nose-poke interaction	2,32	F=1.294	p=0.2882
	bottom	(473 nm Laser OFF)					Day Main effect	1.163,18.60	F=6.327	p=0.0178
							Nose-poke main effect	1,16	F=0.6835	p=0.4205
	4N	Nose-pokes / h	VTA_Stress	10	10	Repeated Measures Two-Way ANOVA	Day x Nose-poke interaction	2,36	F=4.599	p= 0.0167
	bottom	(473 nm Laser OFF)					Day Main effect	1.699,30.57	F=2.156	p=0.1395
							Nose-poke main effect	1,18	F=18.8	p=0.0004
						Post-Hoc contrasts
						Bonferroni's	D1 : inactive vs active	56	t=1.642	p=0.3747
						Bonferroni's	D2: inactive vs active	56	t=4.248	p=0.0049
						Bonferroni's	D3: inactive vs active	56	t=5.077	p=0.0008
	Figure	Variable	Group	N mice	N data points	Statistical test	Comparison	DF	Test value	P value
	5E	Time spent in compartment (s)	VTA_DAMGO_mCherry	11	11	Two-way ANOVA	Compartment x Group interaction	1,44	F=4.063	p=0.049
			VTA_DAMGO_hM4Di	13	13		Group main effect	1,44	F=0.03737	p=0.8476
							Compartment main effect	1,44	F=8.165	p=0.0065
						Post-Hoc contrasts
						Sidak's	mCherry: veh-paired vs DAMGO-paired	44	t=3.311	p=0.0037
						Sidak's	hM4Di : veh-paired vs DAMGO-paired	44	t=0.6217	p=0.7860
	5F	Time spent in compartment (s)	VTA_Stress_mCherry	6	6	Two-way ANOVA	Compartment x Group interaction	1,32	F=10.43	p=0.0029
			VTA_Stress_hM4Di	12	12		Group main effect	1,32	F=1.2	p=0.2815
							Compartment main effect	1,32	F=8.678	p=0.0060
						Post-Hoc contrasts
						Sidak's	mCherry: ctrl-paired vs stress-paired	32	t=3.782	p=0.0013
						Sidak's	hM4Di : ctrl-paired vs stress-paired	32	t=0.2458	p=0.7860
	5I	1h Fat intake (g)	VTA_DAMGO_mCherry	11	11	Repeated Measures Two-Way ANOVA	Time x Group interaction	2,40	F=6.495	p=0.0036
			VTA_DAMGO_hM4Di	11	11		Time Main effect	1.745,34.9	F=4.564	p=0.0212
							Group Main effect	1,20	F=1.005	p=0.3280
						Post-Hoc contrasts
						Sidak's	mCherry: Baseline vs Test	10	t=3.867	p=0.0094
						Sidak's	hM4Di: Baseline vs Test	10	t=0.04835	p>0.9999
						Sidak's	Baseline: mCherry vs hM4Di	18.77	t=0.1906	p=0.9967
						Sidak's	Test: mCherry vs hM4Di	17.14	t=2.825	p=0.0344
	5J	1h Fat intake (g)	VTA_Stress_mCherry	11	11	Repeated Measures Two-Way ANOVA	Time x Group interaction	2,52	F=0.9744	p=0.3842
			VTA_Stress_hM4Di	17	17		Time Main effect	1.503,39.07	F=54.08	p<0.0001
							Group Main effect	1,26	F=0.1598	p=0.6926
						Post-Hoc contrasts
						Sidak's	mCherry: Baseline vs Test	10	t=8.273	p<0.0001
						Sidak's	hM4Di: Baseline vs Test	10	t=5.076	p=0.0003
						Sidak's	Baseline: mCherry vs hM4Di	23.6	t=0.1991	p=0.9962
						Sidak's	Test: mCherry vs hM4Di	20.28	t=1.602	p=0.3294
	Figure	Variable	Group	N mice	N data points	Statistical test	Comparison	DF	Test value	P value
	6D	co-labeled EYFP+TH+ / EYFP+ (%)	TRAP2xPtx3-Flp	4	4	Unpaired t test	TRAP2xPtx3-Flp vs TRAP2xVgat-Flp	6	t=25.57	p<0.0001
			TRAP2xVgat-Flp	4	4
	6E	Nose-pokes / h	VTA_DAMGO-Ptx3	7	7	Repeated Measures Two-Way ANOVA	Day x Nose-poke interaction	2,24	F=2.252	p =0.1270
	top-left	(473 nm Laser ON)					Day Main effect	1.891,22.70	F=3.21	p=0.0616
							Nose-poke main effect	1,12	F =6.231	p<0.0001
	6E	Nose-pokes / h	VTA_stress-Ptx3	7	7	Repeated Measures Two-Way ANOVA	Day x Nose-poke interaction	2,24	F=0.8807	p =0.4275
	top-right	(473 nm Laser ON)					Day Main effect	1.646,19.76	F=4.129	p=0.0383
							Nose-poke main effect	1,12	F =2.465	p=0.0136
	6E	Nose-pokes / h	VTA_DAMGO-vgat	9	9	Repeated Measures Two-Way ANOVA	Day x Nose-poke interaction	2,32	F=5.006	p =0.0128
	bottom-left	(473 nm Laser ON)					Day Main effect	1.762,28.19	F=0.1056	p=0.8771
							Nose-poke main effect	1,16	F =5.653	p=0.0016
						Post-Hoc contrasts
						Bonferroni's	D1 : inactive vs active	15.91	t=0.4010	p>0.9999
						Bonferroni's	D2: inactive vs active	12.96	t=1.503	p=0.4701
						Bonferroni's	D3: inactive vs active	8.459	t=3.358	p=0.0276
	6E	Nose-pokes / h	VTA_stress-vgat	7	7	Repeated Measures Two-Way ANOVA	Day x Nose-poke interaction	2,24	F=0.1767	p =0.8391
	bottom-right	(473 nm Laser ON)					Day Main effect	1.986,23.83	F=0.8446	p=0.4415
							Nose-poke main effect	1,12	F =4.669	p=0.0516
	6F	Nose-pokes / h	VTA_DAMGO-Ptx3	7	7	Repeated Measures Two-Way ANOVA	Day x Nose-poke interaction	2,24	F=2.306	p =0.1213
	top-left	(473 nm Laser OFF)					Day Main effect	1.617,19.41	F=12.86	p=0.0005
							Nose-poke main effect	1,12	F =0.1619	p=0.6945
	6F	Nose-pokes / h	VTA_stress-Ptx3	7	7	Repeated Measures Two-Way ANOVA	Day x Nose-poke interaction	2,24	F=1.288	p =0.2941
	top-right	(473 nm Laser OFF)					Day Main effect	1.697,20.36	F=0.04668	p=0.9334
							Nose-poke main effect	1,12	F =14.63	p=0.0024
	6E	Nose-pokes / h	VTA_DAMGO-vgat	9	9	Repeated Measures Two-Way ANOVA	Day x Nose-poke interaction	2,32	F=0.9454	p =0.3991
	bottom-left	(473 nm Laser OFF)					Day Main effect	1.309,20.95	F=4.457	p=0.0379
							Nose-poke main effect	1,16	F =4.526	p=0.0493
	6E	Nose-pokes / h	VTA_stress-vgat	7	7	Repeated Measures Two-Way ANOVA	Day x Nose-poke interaction	2,24	F=1.183	p =0.3237
	bottom-right	(473 nm Laser OFF)					Day Main effect	1.967,23.60	F=0.4661	p=0.63
							Nose-poke main effect	1,12	F =6.958	p=0.0217
	6H	co-labeled mCherry+TH+ / mCherry+ (%)	TRAP2xPtx3-Flp	4	4	Unpaired t test	TRAP2xPtx3-Flp vs TRAP2xVgat-Flp	6	t=19.98	p<0.0001
			TRAP2xVgat-Flp	4	4
	6I	Time spent in compartment (s)	VTA_DAMGO_mCherry	11	11	Two-way ANOVA	Compartment x Group interaction	2,46	F=1.21	p=0.3074
			VTA_DAMGO_hM4Di-Ptx3	7	7		Group main effect	2,46	F=0.3937	p=0.6768
			VTA_DAMGO_hM4Di-Vgat	8	8		Compartment main effect	1,46	F=16.60	p=0.0002
	6J	Time spent in compartment (s)	VTA_Stress_mCherry	6	6	Two-way ANOVA	Compartment x Group interaction	2,34	F=3.74	p=0.034
			VTA_Stress_hM4Di-Ptx3	7	7		Group main effect	2,34	F=1.35	p=0.2727
			VTA_Stress_hM4Di-Vgat	7	7		Compartment main effect	1,34	F=5.518	p=0.0248
						Post-Hoc contrasts
						Sidak's	mCherry: ctrl-paired vs stress-paired	34	t=3.469	p=0.0043
						Sidak's	hM4Di-ptx3 : ctrl-paired vs stress-paired	34	t=0.2631	p=0.9913
							hM4Di-vgat : ctrl-paired vs stress-paired	34	t=0.1704	p=0.9976
	Figure	Variable	Group	N mice	N data points	Statistical test	Comparison	DF	Test value	P value
	Supp 1A	time spent in wall zone (s)	vehicle	14	14	Unpaired t test	vehicle vs DAMGO	26	t=1.699	p=0.1012
			DAMGO	14	14
	Supp 1B	distance moved (cm)	vehicle	14	14	Unpaired t test	vehicle vs DAMGO	26	t=1.21	p=0.2371
			DAMGO	14	14
	Supp 1C	immobility (%)	vehicle	14	14	Unpaired t test	vehicle vs DAMGO	26	t=1.31	p=0.2016
			DAMGO	14	14
	Supp 1D	time spent in wall zone (s)	control	12	12	Unpaired t test	control vs stress	22	t=0.1433	p=0.8874
			stress	12	12
	Supp 1E	distance moved (cm)	control	12	12	Unpaired t test	control vs stress	22	t=3.318	p=0.0031
			stress	12	12
	Supp 1F	immobility (%)	control	12	12	Unpaired t test	vehicle vs DAMGO	22	t=3.26	p=0.0036
			stress	12	12
	Supp 1G	1h Chow intake (g)	Vehicle	12	12	Repeated Measures Two-Way ANOVA	Time x Ligand interaction	2,46	F=1.604	p=0.2122
			DAMGO	13	13		Time Main effect	2,46	F=1.102	p=0.3407
							Ligand Main effect	1,23	F=0.3267	p=0.5731
	Supp 1H	1h Chow intake (g)	Control	10	10	Repeated Measures Two-Way ANOVA	Time x Group interaction	2,36	F=4.738	p=0.0149
			Stress	10	10		Time Main effect	1.414,25.46	F=2.64	p=0.1056
							Group Main effect	1,18	F=0.1785	p=0.6777
						Post-Hoc contrasts
						Sidak's	control: Baseline vs Test	9	t=0.3750	p=0.9772
						Sidak's	stress: Baseline vs Test	9	t=1.730	p=0.3132
						Sidak's	Baseline: Control vs Stress	15.2	t=0.09193	p=0.9996
						Sidak's	Test: Control vs Stress	11.67	t=1.56	p=0.3762
	Figure	Variable	Group	N mice	N data points	Statistical test	Comparison	DF	Test value	P value
	Supp 2G	distance from reference point (um)	DAMGO	5	5	Unpaired t test	DAMGO vs Stress	8	t=0.00172	p=0.9987
		(rostral X)	stress	5	5
	Supp 2G	distance from reference point (um)	DAMGO	5	5	Unpaired t test	DAMGO vs Stress	8	t=0.1902	p=0.8539
		(middle X)	stress	5	5
	Supp 2G	distance from reference point (um)	DAMGO	5	5	Unpaired t test	DAMGO vs Stress	8	t=0.3951	p=0.7031
		(caudal X)	stress	5	5
	Supp 2H	distance from reference point (um)	DAMGO	5	5	Unpaired t test	DAMGO vs Stress	8	t=1.57	p=0.1550
		(rostral Y)	stress	5	5
	Supp 2H	distance from reference point (um)	DAMGO	5	5	Unpaired t test	DAMGO vs Stress	8	t=0.6194	p=0.5529
		(middle Y)	stress	5	5
	Supp 2H	distance from reference point (um)	DAMGO	5	5	Unpaired t test	DAMGO vs Stress	8	t=0.2889	p=0.78
		(caudal Y)	stress	5	5
	Supp 2I	co-labeled tdTom+Fos+ / Fos+ (%)	DAMGO/stress	6	6	Ordinary One-Way ANOVA	all 4 groups	3,20	F=28.00	p<0.0001
			stress/DAMGO	6	6
			DAMGO/DAMGO	6	6	Post-Hoc contrasts
			stress/stress	6	6	Tukey's	DAMGO/stress vs. stress/DAMGO	20	q = 1.07	p=0.8727
						Tukey's	DAMGO/stress vs. DAMGO/DAMGO	20	q = 8.885	p<0.0001
						Tukey's	DAMGO/stress vs. stress/stress	20	q = 8.294	p<0.0001
						Tukey's	stress/DAMGO vs. DAMGO/DAMGO	20	q = 9.955	p<0.0001
						Tukey's	stress/DAMGO vs. stress/stress	20	q = 9.364	p<0.0001
						Tukey's	DAMGO/DAMGO vs. stress/stress	20	q = 0.5905	p=0.9748
	Supp 2J	Fos+ / 0.1 mm2	DAMGO/stress	6	6	Ordinary One-Way ANOVA	all 4 groups	3,20	F=2.462	p=0.0922
			stress/DAMGO	6	6
			DAMGO/DAMGO	6	6
			stress/stress	6	6
	Supp 2K	tdTom+ / 0.1 mm2	DAMGO/stress	6	6	Ordinary One-Way ANOVA	all 4 groups	3,20	F=0.1122	p=0.9519
			stress/DAMGO	6	6
			DAMGO/DAMGO	6	6
			stress/stress	6	6
	Supp 2L	co-labeled tdTom+TH+/tdTom+ (%)	DAMGO-TRAP	10	10	Unpaired t test	DAMGO vs Stress	12	t=0.1231	p=0.9041
			stress-TRAP	4	4
	Supp 2N	co-labeled tdTom+Fos+ / tdTom+ (%)	DAMGO/stress	6	6	Ordinary One-Way ANOVA	all 4 groups	3,19	F=9.71	p=0.0004
			DAMGO/Food reward	6	6
			stress/DAMGO	6	6
			stress/Foot shock	5	5	Post-Hoc contrasts
						Tukey's	DAMGO/stress vs. DAMGO/food reward	19	q = 4.097	p=0.0421
						Tukey's	DAMGO/stress vs. stress/DAMGO	19	q = 1.091	p=0.8662
						Tukey's	DAMGO/stress vs. stress/footshock	19	q = 5.399	p=0.059
						Tukey's	DAMGO/food reward vs. stress/DAMGO	19	q = 5.188	p=0.0081
						Tukey's	DAMGO/food reward vs. stress/footshock	19	q = 1.493	p=0.7198
						Tukey's	stress/DAMGO vs. stress/footshock	19	q = 6.439	p=0.0011
	Supp 2O	Fos+ / 0.1 mm2	DAMGO/stress	6	6	Ordinary One-Way ANOVA	all 4 groups	3,19	F=3.739	p=0.00288
			DAMGO/Food reward	6	6
			stress/DAMGO	6	6
			stress/Foot shock	5	5	no significant Tukey's post-hoc
	Supp 2P	tdTom+ / 0.1 mm2	DAMGO/stress	6	6	Ordinary One-Way ANOVA	all 4 groups	3,19	F=0.07999	p=0.9701
			DAMGO/Food reward	6	6
			stress/DAMGO	6	6
			stress/Foot shock	5	5
	Supp 2Q	co-labeled tdTom+Fos+ / tdTom+ (%)	HC/HC	4	4	Ordinary One-Way ANOVA	all 4 groups	4,19	F=4.209	p=0.0132
			HC/DAMGO	4	4
			HC/stress	4	4
			DAMGO/stress	6	6	Post-Hoc contrasts
			stress/DAMGO	6	6	Tukey's	HC/HC vs HC/DAMGO	19	q = 4.998	p=0.0167
	Figure	Variable	Group	N mice	N data points	Statistical test	Comparison	DF	Test value	P value
	Supp 4B	# of hM3Dq+ cells	VTA_DAMGO	9	9	Pearson's correlation	#hM3Dq+ / CPP score correlation	-	r=-0.2728	p=04776
		CPP score (s)	VTA_stress	9	9			-	r=-0.1086	p=0.7809
	Supp 4D	Distance moved (cm)	VTA_mCherry - vehicle	9	9	Unpaired t test	vehicle vs c21	15	t=0.4842	p=0.6352
			VTA_mCherry - c21	8	8
	Supp 4D	Immobility (%)	VTA_mCherry - vehicle	9	9	Unpaired t test	vehicle vs c21	15	t=0.8293	p=0.4199
			VTA_mCherry - c21	8	8
	Supp 4D	Time spent in wall zone (s)	VTA_mCherry - vehicle	9	9	Unpaired t test	vehicle vs c21	15	t=0.4876	p=0.6329
			VTA_mCherry - c21	8	8
	Supp 4E	Distance moved (cm)	VTA_DAMGO - vehicle	12	12	Unpaired t test	vehicle vs c21	24	t=0.0003532	p=0.09997
			VTA_DAMGO - c21	14	14
	Supp 4E	Immobility (%)	VTA_DAMGO - vehicle	12	12	Unpaired t test	vehicle vs c21	24	t=0.3619	p=0.7206
			VTA_DAMGO - c21	14	14
	Supp 4E	Time spent in wall zone (s)	VTA_DAMGO - vehicle	12	12	Unpaired t test	vehicle vs c21	24	t=1.854	p=0.0761
			VTA_DAMGO - c21	14	14
	Supp 4F	Distance moved (cm)	VTA_Stress - vehicle	12	12	Unpaired t test	vehicle vs c21	23	t=1.021	p=0.3181
			VTA_Stress - c21	13	13
	Supp 4F	Immobility (%)	VTA_Stress - vehicle	12	12	Unpaired t test	vehicle vs c21	23	t=0.6430	p=0.5266
			VTA_Stress - c21	13	13
	Supp 4F	Time spent in wall zone (s)	VTA_Stress - vehicle	12	12	Unpaired t test	vehicle vs c21	23	t=3.206	p=0.0039
			VTA_Stress - c21	13	13
	Supp 4G	1h Chow intake (g)	VTA_mCherry	22	22	Repeated Measures Two-Way ANOVA	Time x Ligand interaction	2,84	F = 0.2749	p=0.7603
			vehicle vs c21 (paired)				Time Main effect	1.851, 77.73	F=0.07835	p=0.9124
							Ligand Main effect	1,42	F=0.03569	p=0.8511
	Supp 4H	1h Chow intake (g)	VTA_DAMGO	15	15	Repeated Measures Two-Way ANOVA	Time x Ligand interaction	2,56	F=0.1318	p=0.8768
			vehicle vs c21 (paired)				Time Main effect	1.999,55.98	F=0.1193	p=0.8877
							Ligand Main effect	1,28	F=0.6123	p=0.4405
	Supp 4I	1h Chow intake (g)	VTA_Stress	21	21	Repeated Measures Two-Way ANOVA	Time x Ligand interaction	2,80	F=0.1651	p=0.8481
			vehicle vs c21 (paired)				Time Main effect	1.180,47.19	F=2.146	p=0.1465
							Ligand Main effect	1,40	F=0.01034	p=0.9195
	Supp 4J	Nose-pokes / h (3-day average)	VTA_DAMGO	9	9	Paired t test	active vs inactive	8	t=5.622	p=0.0005
	top	(473 nm Laser ON)
	Supp 4J	Nose-pokes / h (3-day average)	VTA_Stress	10	10	Paired t test	active vs inactive	9	t=1.446	p=0.1821
	top	(473 nm Laser ON)
	Supp 4J	Nose-pokes / h (3-day average)	VTA_DAMGO	9	9	Paired t test	active vs inactive	8	t=0.8623	p=0.4136
	bottom	(473 nm Laser OFF)
	Supp 4J	Nose-pokes / h (3-day average)	VTA_Stress	10	10	Paired t test	active vs inactive	9	t=4.104	p=0.0027
	bottom	(473 nm Laser OFF)
	Supp 4K	Nose-pokes / h	VTA_DAMGO	9	9	Repeated Measures Two-Way ANOVA	Time x Nose-poke interaction	2,32	F=6.434	0.0045
	top	(532 nm Laser ON)					Time Main effect	1.060,16.96	F=8.996	0.0074
							Nose-poke main effect	1,16	F=4.266	0.0555
						Post-Hoc contrasts
						Bonferroni's	D1: inactive vs active	8615	t=2.463	p=0.1113
						Bonferroni's	D2: inactive vs active	14.42	t=0.6740	p>0.9999
						Bonferroni's	D3: inactive vs active	15.47	t=0.9407	p>0.9999
	Supp 4K	Nose-pokes / h	VTA_Stress	10	10	Repeated Measures Two-Way ANOVA	Time x Nose-poke interaction	2,36	F=0.2363	p=0.7908
	top	(532 nm Laser ON)					Time Main effect	1.197,21.55	F=2.077	p=0.1622
							Nose-poke main effect	1,18	F=1.14	p=0.2998
	Supp 4K	Nose-pokes / h	VTA_DAMGO	9	9	Repeated Measures Two-Way ANOVA	Time x Nose-poke interaction	2,32	F=0.1231	p=0.8846
	bottom	(532 nm Laser OFF)					Time Main effect	1.866,29.85	F=0.1321	p=0.8716
							Nose-poke main effect	1,16	F=1.778	p=0.2011
	Supp 4K	Nose-pokes / h	VTA_Stress	10	10	Repeated Measures Two-Way ANOVA	Time x Nose-poke interaction	2,36	F=0.1667	p=0.8471
	bottom	(532 nm Laser OFF)					Time Main effect	1.985,35.72	F=0.8810	p=0.4225
							Nose-poke main effect	1,18	F=0.9484	p=0.343
	Figure	Variable	Group	N mice	N data points	Statistical test	Comparison	DF	Test value	P value
	Supp Fig 5A	Time spent in compartment (s)	VTA_DAMGO_hM4Di	6	6	Paired t test	vehicle-paired vs c21-paired	5	t=0.1963	p = 0.8521
	Supp Fig 5B	Time spent in compartment (s)	VTA_Stress_hM4Di	12	12	Paired t test	vehicle-paired vs c21-paired	11	t=0.3854	p=0.7073
	Supp Fig 5C	Time spent in compartment (s)	VTA_DAMGO_hM4Di	8	8	Paired t test	control-paired vs stress-paired	14	t=3.599	p=0.0029
	Supp Fig 5D	1h Fat intake (g)	VTA_DAMGO_hM4Di	8	8	Repeated Measures Two-Way ANOVA	Time x Ligand interaction	2,28	F=0.1662	p=0.8477
			vehicle vs c21 (paired)				Time Main effect	1.120,15.68	F=0.1279	p=0.7540
							Ligand Main effect	1,14	F=0.3399	p=0.5692
	Supp Fig 5E	1h Chow intake (g)	VTA_DAMGO_hM4Di	8	8	Repeated Measures Two-Way ANOVA	Time x Ligand interaction	2,28	F=0.6488	p=0.5304
			vehicle vs c21 (paired)				Time Main effect	1.563,21.89	F=0.1024	p=0.8566
							Ligand Main effect	1,14	F=0.4275	p=0.5238
	Supp Fig 5F	1h Fat intake (g)	VTA_Stress_hM4Di	17	17	Repeated Measures Two-Way ANOVA	Time x Ligand interaction	2,64	F=0.008964	p=0.9911
			vehicle vs c21 (paired)				Time Main effect	1.854,59.34	F=0.1126	p=0.8798
							Ligand Main effect	1,32	F=0.2067	p=0.6525
	Supp Fig 5G	1h Chow intake (g)	VTA_Stress_hM4Di	17	17	Repeated Measures Two-Way ANOVA	Time x Ligand interaction	2,64	F=0.8889	p=0.4161
			vehicle vs c21 (paired)				Time Main effect	1.734,55.48	F=0.6914	p=0.4854
							Ligand Main effect	1,32	F=0.5581	p=0.4605
	Supp Fig 5H	1h Chow intake (g)	VTA_DAMGO_mCherry	11	11	Repeated Measures Two-Way ANOVA	Time x Group interaction	2,40	F=3.231	p=0.05
			VTA_DAMGO_hM4Di	11	11		Time Main effect	1.248,24.95	F=0.4615	p=0.5453
							Group Main effect	1,20	F= 0	p>0.9999
	Supp Fig 5I	1h Chow intake (g)	VTA_Stress_mCherry	11	11	Repeated Measures Two-Way ANOVA	Time x Group interaction	2,52	F=0.9741	p=0.3843
			VTA_Stress_hM4Di	17	17		Time Main effect	1.164,30.26	F=1.924	p=0.1749
							Group Main effect	1,26	F=0.7916	p=0.3818
	Supp Fig 5J	1h Fat intake (g)	VTA_Stress_mCherry	11	11	Repeated Measures Two-Way ANOVA	Time x Group interaction	2,52	F=0.002	p=0.9980
		(vehicle only)	VTA_Stress_hM4Di	17	17		Time Main effect	1.818,47.27	F=36.35	p<0.0001
							Group Main effect	1,26	F=0.08174	p=07772
	Supp Fig 5K	1h Chow intake (g)	VTA_Stress_mCherry	11	11	Repeated Measures Two-Way ANOVA	Time x Group interaction	2,52	F=0.5835	p=0.5615
		(vehicle only)	VTA_Stress_hM4Di	17	17		Time Main effect	1.918,49.86	F=0.37	p=0.6838
							Group Main effect	1,26	F=0.09213	p=0.7639
	Figure	Variable	Group	N mice	N data points	Statistical test	Comparison	DF	Test value	P value
	Supp 6A	Nose-pokes / h (3-day average)	VTA_DAMGO-Ptx3	7	7	Paired t test	active vs inactive	6	t=2.707	p=0.0352
	top-left	(473 nm Laser ON)
	Supp 6A	Nose-pokes / h (3-day average)	VTA_Stress-Ptx3	7	7	Paired t test	active vs inactive	6	t=2.049	p=0.0864
	top-right	(473 nm Laser ON)
	Supp 6A	Nose-pokes / h (3-day average)	VTA_DAMGO-vgat	9	9	Paired t test	active vs inactive	8	t=4.412	p=0.0022
	bottom-left	(473 nm Laser ON)
	Supp 6A	Nose-pokes / h (3-day average)	VTA_Stress-vgat	7	7	Paired t test	active vs inactive	6	t=5.728	p=0.0012
	bottom-right	(473 nm Laser ON)
	Supp 6B	Nose-pokes / h (3-day average)	VTA_DAMGO-Ptx3	7	7	Paired t test	active vs inactive	6	t=0.6896	p=0.5162
	top-left	(473 nm Laser OFF)
	Supp 6B	Nose-pokes / h (3-day average)	VTA_Stress-Ptx3	7	7	Paired t test	active vs inactive	6	t=3.196	p=0.0187
	top-right	(473 nm Laser OFF)
	Supp 6B	Nose-pokes / h (3-day average)	VTA_DAMGO-vgat	9	9	Paired t test	active vs inactive	8	t=1.995	p=0.0811
	bottom-left	(473 nm Laser OFF)
	Supp 6B	Nose-pokes / h (3-day average)	VTA_Stress-vgat	7	7	Paired t test	active vs inactive	6	t=3.045	p=0.0227
	bottom-right	(473 nm Laser OFF)
